# Supplementary material for: Boron clusters as broadband membrane carriers
Source: Nature. 2022 Mar 23;603(7902):637–42. doi: 10.1038/s41586-022-04413-w (PMC8942850; doi:10.1038/s41586-022-04413-w)
Supplement: Supplementary file 3 — Source Data Fig. 2 [file 41586_2022_4413_MOESM3_ESM.xlsx]

## Sheet: Fig.2 b
Time (s)	B12H12	B12Cl12	B12Br12	Pyrenebutyrate
0	3.19108e-06	6.08476e-06	1.62427e-05	9.68586e-05
2	1.37063e-05	5.08359e-05	0.000185127	0.000169284
4	9.85198e-05	0.000210828	0.000169667	-7.06806e-05
6	0.000234564	0.000257271	0.000263601	3.66492e-05
8	0.000284583	0.000390377	0.00025362	0.000346422
10	0.00021386	0.000443021	0.000328963	-7.8534e-06
12	0.000343445	0.000515358	0.00041135	9.77312e-05
14	0.000377489	0.000547278	0.000399217	0.000165794
16	0.00033466	0.00060696	0.000350294	0.000148342
18	0.000548001	0.000779666	0.000478278	1.48342e-05
20	0.000556882	0.000785109	0.000610372	0.000247818
22	0.000559112	0.000838316	0.000641487	0.000123909
24	0.00058689	0.000920645	0.000689237	0.000254799
26	0.000680507	0.00098888	0.000786106	0.000299302
28	0.000686659	0.00111	0.000837769	0.000232112
30	0.000892734	0.00112	0.000941683	0.000472949
32	0.000831988	0.00127	0.000972016	5.6719e-05
34	0.000885429	0.00123	0.000964384	9.5986e-05
36	0.000903883	0.00132	0.000963796	0.000313264
38	0.000954248	0.00146	0.00109	0.00034555
40	0.00107	0.00149	0.00109	9.86038e-05
42	-0.03199	-0.02485	-0.03918	0.000210297
44	0.000930027	0.00411	0.0076	0.000728621
46	0.000877547	0.00458	0.01058	0.000232112
48	0.000936947	0.00433	0.01054	0.000472949
50	0.00091311	0.00439	0.01112	5.6719e-05
52	0.00101	0.00449	0.01186	9.68586e-05
54	0.00103	0.00456	0.01256	0.000169284
56	0.00101	0.00461	0.01337	-7.06806e-05
58	0.00112	0.00464	0.01429	3.66492e-05
60	0.00118	0.00484	0.01511	0.000346422
62	0.00109	0.00484	0.01638	-7.8534e-06
64	0.00123	0.00488	0.01731	9.77312e-05
66	0.00124	0.00499	0.01843	0.000165794
68	0.00126	0.00503	0.01976	0.000148342
70	0.0013	0.00515	0.02118	1.48342e-05
72	0.00143	0.00525	0.02265	0.000247818
74	0.00136	0.0053	0.02427	0.000123909
76	0.00148	0.00537	0.02566	0.000254799
78	0.00141	0.00552	0.02761	0.000299302
80	0.00152	0.00565	0.01976	0.000232112
82	0.00156	0.00564	0.02118	0.000472949
84	0.00159	0.00578	0.02265	5.6719e-05
86	0.00153	0.00582	0.02427	9.5986e-05
88	0.0017	0.00591	0.01976	0.000313264
90	0.00168	0.00601	0.02118	0.00034555
92	0.00166	0.00621	0.02265	9.86038e-05
94	0.00166	0.00621	0.02427	0.000210297
96	0.00176	0.00633	0.02566	0.000728621
98	0.00177	0.00642	0.02761	-0.10073
100	-0.02766	0.00649	-0.01442	0.01527
102	0.0017	-0.01894	0.12735	0.14629
104	0.00152	-0.0161	0.23931	0.20239
106	0.00148	0.01108	0.29379	0.25323
108	0.00152	0.01278	0.33344	0.28704
110	0.00149	0.0141	0.36613	0.31746
112	0.00156	0.01538	0.39496	0.34303
114	0.00164	0.01643	0.42068	0.3656
116	0.00162	0.01763	0.44321	0.38565
118	0.00172	0.01871	0.46454	0.40346
120	0.00175	0.01965	0.48388	0.42003
122	0.00173	0.02056	0.50252	0.43304
124	0.00177	0.02149	0.51983	0.44851
126	0.00182	0.02224	0.53578	0.45986
128	0.00183	0.02315	0.55186	0.47232
130	0.00188	0.02385	0.56733	0.48239
132	0.00183	0.02463	0.58242	0.49277
134	0.00194	0.02537	0.59713	0.50274
136	0.00192	0.02621	0.61041	0.51141
138	0.00193	0.02686	0.62267	0.51966
140	0.00201	0.02761	0.6344	0.52788
142	0.00203	0.02811	0.64397	0.53576
144	0.00203	0.0289	0.6545	0.54267
146	0.00211	0.02953	0.66222	0.54942
148	0.00211	0.03011	0.67017	0.55583
150	0.00226	0.03071	0.67677	0.56157
152	0.00224	0.03132	0.68301	0.56794
154	0.00218	0.0318	0.68891	0.57343
156	0.00221	0.03235	0.6942	0.57888
158	0.00219	0.03295	0.69846	0.584
160	0.00227	0.03346	0.70261	0.58905
162	0.00234	0.03404	0.70643	0.59406
164	0.00233	0.03432	0.71022	0.59933
166	0.00227	0.03514	0.71344	0.60323
168	0.00234	0.03552	0.71657	0.60841
170	0.0023	0.03604	0.71946	0.61278
172	0.00237	0.0365	0.72254	0.61677
174	0.00236	0.03701	0.72424	0.61985
176	0.00243	0.03762	0.72762	0.62305
178	0.00242	0.03794	0.73004	0.62782
180	0.00243	0.03848	0.7336	0.63088
182	0.00244	0.03883	0.73477	0.63542
184	0.00247	0.03938	0.73693	0.63849
186	0.00252	0.03999	0.73887	0.64143
188	0.00252	0.04036	0.74166	0.64509
190	0.00254	0.04051	0.74372	0.64743
192	0.00254	0.04126	0.74559	0.65115
194	0.00251	0.04181	0.74811	0.65351
196	0.00261	0.04206	0.74965	0.65638
198	0.00268	0.04258	0.75162	0.65907
200	0.00256	0.04289	0.75376	0.66253
202	0.00267	0.04317	0.75511	0.665
204	0.00261	0.04381	0.7569	0.66768
206	0.00263	0.04426	0.75894	0.66965
208	0.00268	0.04459	0.76099	0.67205
210	0.00275	0.04505	0.76216	0.67493
212	0.00276	0.04543	0.76356	0.67789
214	0.00282	0.04576	0.76491	0.67947
216	0.00268	0.04609	0.76753	0.68241
218	0.00277	0.04666	0.76792	0.68458
220	0.00281	0.04706	0.76963	0.6858
222	0.00278	0.04731	0.77112	0.68848
224	0.00284	0.04794	0.77231	0.69066
226	0.00281	0.04822	0.77308	0.69275
228	0.00281	0.04865	0.77503	0.69473
230	0.00289	0.04904	0.77573	0.697
232	0.00286	0.04932	0.7772	0.69899
234	0.00279	0.04983	0.77815	0.70068
236	0.00285	0.0501	0.77916	0.70269
238	0.00287	0.05056	0.78021	0.70479
240	0.00292	0.05092	0.78101	0.70654
242	0.00297	0.05116	0.78195	0.70747
244	0.00296	0.05165	0.78312	0.70913
246	0.00293	0.05195	0.78437	0.71154
248	0.00295	0.05241	0.78533	0.71246
250	0.00304	0.05268	0.78654	0.7157
252	0.00291	0.05322	0.7871	0.71596
254	0.00297	0.05348	0.78909	0.71712
256	0.00298	0.0539	0.78963	0.71964
258	0.00296	0.05438	0.79037	0.72075
260	0.00303	0.05462	0.79132	0.72324
262	0.00299	0.05499	0.79178	0.72341
264	0.00304	0.05511	0.79223	0.72627
266	0.00307	0.05567	0.79367	0.72687
268	0.00312	0.05606	0.79385	0.72821
270	0.00304	0.05648	0.79483	0.72981
272	0.00304	0.05688	0.79459	0.73173
274	0.00313	0.05707	0.79585	0.73299
276	0.0031	0.05736	0.79602	0.73396
278	0.00304	0.05784	0.79818	0.73481
280	0.00316	0.0584	0.79898	0.73705
282	0.0031	0.05834	0.79945	0.73796
284	0.00312	0.05885	0.80034	0.73974
286	0.00312	0.05903	0.79885	0.73967
288	0.00313	0.05951	0.80065	0.74173
290	0.00319	0.05987	0.80092	0.74266
292	0.00319	0.0604	0.80165	0.74369
294	0.00317	0.06029	0.80161	0.74534
296	0.00319	0.06104	0.8027	0.74565
298	0.00315	0.06125	0.80471	0.74774
300	0.00326	0.06117	0.80424	0.74883
302	0.00318	0.06163	0.80651	0.74965
304	0.00316	0.06196	0.80648	0.75121
306	0.00319	0.06254	0.80722	0.75182
308	0.00326	0.0627	0.8079	0.75324
310	0.00328	0.06308	0.80728	0.75418
312	0.00326	0.0636	0.80822	0.75552
314	0.00337	0.06334	0.80865	0.75558
316	0.00332	0.06421	0.80995	0.7571
318	0.00331	0.06435	0.80983	0.75802
320	0.0033	0.06444	0.81048	0.7585
322	0.00337	0.06461	0.81116	0.76078
324	0.00329	0.06509	0.81245	0.76119
326	0.00337	0.06577	0.81102	0.76242
328	0.00332	0.06569	0.81269	0.76354
330	0.00338	0.06645	0.81402	0.76512
332	0.00326	0.06684	0.81348	0.76531
334	0.00335	0.06664	0.81316	0.76534
336	0.0034	0.06704	0.81448	0.7664
338	0.00333	0.06706	0.81486	0.76804
340	0.00337	0.06738	0.81624	0.76825
342	0.00339	0.06817	0.81716	0.76879
344	0.00333	0.06771	0.8157	0.77109
346	0.00351	0.06936	0.81785	0.77165
348	0.00347	0.0685	0.81788	0.77207
350	0.00338	0.06928	0.81967	0.77324
352	0.00338	0.06957	0.81908	0.774
354	0.00346	0.06959	0.8191	0.77552
356	0.00349	0.07004	0.81904	0.77637
358	0.00343	0.06986	0.81994	0.77618
360	0.00346	0.07057	0.82128	0.77682
362	0.00344	0.071	0.82108	0.77732
364	0.00343	0.07114	0.82134	0.77952
366	0.00345	0.07135	0.82203	0.77962
368	0.00356	0.07182	0.82259	0.78069
370	0.00354	0.07153	0.8234	0.78109
372	0.00344	0.07233	0.82427	0.78203
374	0.0035	0.07264	0.82458	0.78278
376	0.0036	0.07256	0.82459	0.78307
378	0.00347	0.07269	0.82561	0.78407
380	0.00353	0.07396	0.82703	0.78475
382	0.00355	0.07339	0.82541	0.78457
384	0.00356	0.07379	0.82676	0.78576
386	0.00354	0.07411	0.82802	0.78701
388	0.00348	0.07433	0.82783	0.78864
390	0.0035	0.07523	0.82824	0.78803
392	0.00351	0.07497	0.82892	0.78933
394	0.0035	0.07509	0.8293	0.78998
396	0.00364	0.07646	0.82977	0.79086
398	0.00363	0.07594	0.82991	0.79064
400	0.0036	0.07661	0.83226	0.79246
402	0.00359	0.07637	0.83158	0.79139
404	0.00357	0.0767	0.83237	0.79328
406	0.00357	0.07617	0.83167	0.79374
408	0.00356	0.0772	0.83285	0.79426
410	0.00357	0.07814	0.83388	0.79545
412	0.00354	0.07818	0.83301	0.79592
414	0.00355	0.07871	0.83427	0.79654
416	0.00357	0.07785	0.83404	0.79721
418	0.00368	0.07906	0.83434	0.79763
420	0.00361	0.07949	0.83549	0.79797
422	0.00361	0.07946	0.83561	0.79857
424	0.00365	0.07987	0.8369	0.79915
426	0.00353	0.0799	0.83605	0.79978
428	0.0036	0.07979	0.83758	0.80134
430	0.00367	0.08049	0.83783	0.8004
432	0.00364	0.08155	0.83827	0.80252
434	0.00374	0.08088	0.83815	0.80191
436	0.0036	0.08113	0.83954	0.80286
438	0.0036	0.08096	0.83979	0.80362
440	0.00361	0.08281	0.84055	0.80421
442	0.00367	0.08222	0.84095	0.80404
444	0.00368	0.08276	0.84156	0.80494
446	0.00368	0.08251	0.84104	0.80566
448	0.00376	0.083	0.84285	0.80702
450	0.00365	0.08323	0.84198	0.80729
452	0.00365	0.08339	0.84299	0.80728
454	0.0037	0.08335	0.84347	0.80851
456	0.0037	0.08419	0.84399	0.80823
458	0.00365	0.08479	0.84453	0.80864
460	0.00367	0.08494	0.84517	0.80931
462	0.00371	0.08434	0.84512	0.81038
464	0.00362	0.08489	0.84592	0.80952
466	0.00371	0.08564	0.84548	0.81199
468	0.00379	0.08533	0.8469	0.81154
470	0.00372	0.08554	0.84749	0.811
472	0.00382	0.0859	0.84756	0.81283
474	0.00365	0.08656	0.84775	0.8131
476	0.00378	0.08594	0.8486	0.81264
478	0.00371	0.08643	0.84905	0.81386
480	0.00377	0.08604	0.84947	0.81434
482	0.00366	0.08671	0.84952	0.81557
484	0.00376	0.08743	0.85121	0.81542
486	0.00376	0.08723	0.85121	0.81571
488	0.00377	0.08697	0.85102	0.81744
490	0.00376	0.08765	0.85212	0.8169
492	0.00379	0.08842	0.85167	0.81716
494	0.00376	0.08877	0.85288	0.81824
496	0.0038	0.08932	0.85281	0.81805
498	0.00369	0.08914	0.85313	0.81832
500	0.00378	0.08901	0.85405	0.8185
502	0.00375	0.09013	0.85427	0.81876
504	0.00373	0.09008	0.8539	0.81964
506	0.00379	0.09067	0.85528	0.81998
508	0.00377	0.0907	0.85543	0.82127
510	0.00383	0.09032	0.85607	0.82188
512	0.00386	0.09013	0.85676	0.82163
514	0.00379	0.09086	0.85675	0.82243
516	0.00369	0.0905	0.85723	0.8216
518	0.00392	0.09208	0.8585	0.82321
520	0.00381	0.09161	0.85826	0.82387
522	0.00381	0.09222	0.85873	0.82398
524	0.00388	0.09188	0.85959	0.82395
526	0.0038	0.09247	0.8598	0.82471
528	0.00381	0.09236	0.86041	0.82473
530	0.00381	0.09193	0.86005	0.82576
532	0.00384	0.0935	0.86068	0.82623
534	0.00383	0.09225	0.86132	0.8262
536	0.00385	0.09344	0.86199	0.82579
538	0.00381	0.09366	0.86248	0.82695
540	0.0038	0.09337	0.86299	0.82805
542	0.00386	0.09416	0.86366	0.82822
544	0.00389	0.09287	0.86422	0.82849
546	0.00378	0.09417	0.86459	0.82925
548	0.00385	0.09446	0.86521	0.82911
550	0.00388	0.09371	0.86532	0.82991
552	0.00386	0.09459	0.86568	0.83149
554	0.0038	0.09582	0.86651	0.83003
556	0.00385	0.09582	0.86623	0.83045
558	0.00389	0.09519	0.86704	0.83093
560	0.00388	0.09689	0.86828	0.83142
562	0.00392	0.09616	0.86833	0.83104
564	0.00392	0.09648	0.86814	0.83103
566	0.00392	0.09675	0.86985	0.83302
568	0.00394	0.09635	0.86974	0.83284
570	0.00386	0.09652	0.86938	0.83277
572	0.00393	0.09761	0.87084	0.83339
574	0.00394	0.09846	0.8714	0.833
576	0.00387	0.09704	0.87259	0.83469
578	0.00392	0.09808	0.87242	0.8351
580	0.00391	0.0982	0.87222	0.83518
582	0.00399	0.09848	0.87308	0.83593
584	0.00394	0.09862	0.87426	0.83579
586	0.00397	0.09837	0.87452	0.83537
588	0.00393	0.09828	0.87488	0.83675
590	0.00394	0.09967	0.87556	0.8373
592	0.00398	0.09987	0.87642	0.83668
594	0.00391	0.10023	0.87686	0.83632
596	0.00395	0.09921	0.87714	0.83744
598	-0.02648	0.09879	0.87699	0.83785
600	0.13421	0.09978	0.87747	0.83863
602	0.81472	0.10032	0.87797	0.54152
604	0.936	-0.02127	0.87875	0.10056
606	0.98457	0.13827	0.72545	0.94033
608	0.99021	0.98036	0.165	0.98829
610	0.99313	0.98235	0.97084	0.9962
612	0.99507	0.98305	1.00248	0.99897
614	0.99679	0.9838	1.00273	0.99866
616	0.99678	0.98454	1.0026	0.99881
618	0.99774	0.98605	1.00266	0.99958
620	0.99784	0.98633	1.0029	1.00022
622	0.99876	0.98722	1.0027	1.00092
624	0.99892	0.98854	1.00235	1.00003
626	0.99822	0.98798	1.00247	1.0008
628	0.99858	0.98916	1.00266	1.00051
630	0.999	0.98945	1.00206	0.99989
632	0.99877	0.99074	1.00272	0.99936
634	0.99937	0.99131	1.00188	1.00091
636	0.99967	0.99199	1.00192	1.00029
638	1.00005	0.99247	1.00157	1.00162
640	0.99949	0.99264	1.00168	1.00001
642	1.00067	0.99301	1.00148	1.00133
644	1.00002	0.9938	1.00138	1.00038
646	1.00011	0.99449	1.00172	1.0006
648	0.99952	0.99415	1.00168	1.00027
650	0.99997	0.9956	1.00151	1.00064
652	1.0007	0.99613	1.00089	1.00131
654	1.00017	0.9953	1.00136	1.00101
656	1.00007	0.9965	1.00043	1.00063
658	0.99991	0.99658	1.00062	1.0016
660	1.00052	0.99741	1.00069	1.00072
662	1.00024	0.99831	1.00084	1.00064
664	1.00044	0.99791	1.00085	1.00005
666	0.99992	0.99822	1.00034	1.00116
668	1.00016	0.99853	1.00025	1.00023
670	1.00069	0.99928	1.00047	1.0016
672	1.00129	0.9996	1.00005	--
674	1.00021	0.99971	1.00096
676	--	0.99999	1.00002
678		1.00028	1.00002
680		1.00015	1.00008
682		1.00021	0.99996
684		1.0008	0.99985
686		1.00166	1.00021
688		1.00143	1.00018
690		1.00116	1.00007
692		1.00138	0.99995
694		1.00176	0.99976
696			1.00009
698
700
702
704
706
708
710
712
714
716
718
720
722
724
726
728
730
732
734
736

## Sheet: Fig.2 c
[B12H12] (M)	Y	[B12Cl12] (M)	Y	[B12Br12] (M)	Y	[pyrenebutyrate] (M)	Y
1e-08	0.00214	1e-08	0.00217	1e-08	0.00214	2e-07	0.000961372
2e-06	0.00384	1e-06	0.01304	4e-07	0.03975	1.2e-06	0.013
5e-06	0.00406	2e-06	0.01927	1e-06	0.08156	3e-06	0.09959
8e-06	0.00314	3e-06	0.03521	2e-06	0.18847	6.5e-06	0.2195
5e-05	0.00394	4e-06	0.04677	3e-06	0.33067	9e-06	0.36384
0.0001	0.0028	6e-06	0.08226	4e-06	0.43355	1.2e-05	0.49615
0.0002	0.0031	8e-06	0.09287	6e-06	0.52945	1.4e-05	0.58
		1e-05	0.09873	8e-06	0.63707	1.7e-05	0.71341
		1.5e-05	0.09967	1e-05	0.73745	2e-05	0.82177
				1.2e-05	0.80929	3e-05	0.8744
				1.5e-05	0.87556	--
				2.5e-05	0.88134

## Sheet: Fig.2 d
Analyte	Et
WR7	10
WK7	8.5
Protamine	10
Acetylcholine	7
Pancuronium	6.9
Vecuronium	3.5
Vitamin B1	6.5
Ranitidine	3.9
Kanamycin A	1.7
Tryptophan	9.6
Ampicillin	4.5
Phenylalanine	0.5
Phalloidin	2.3
Glutamic Acid	--
Bovine Albumin	--

## Sheet: Fig.2 e
B12Br12				Pyrenebutyrate
[WR7] (M)	Y	[WK7] (M)	Y	[WR7] (M)	Y	[WK7] (M)	Y
1e-08	0.00117	5e-07	0.04562	3e-08	0.000961372	2.5e-07	0.00117
2e-07	0.05005	1e-06	0.06458	8e-07	0.01596	2e-06	0.00208
1e-06	0.13077	2e-06	0.10164	9e-06	0.12102	9e-06	0.00195
2e-06	0.24995	4e-06	0.15536	2e-05	0.22999	5e-05	0.00182
4e-06	0.36528	8e-06	0.40492	4e-05	0.34338	0.0001	0.00216
8e-06	0.49624	1.6e-05	0.51664	6e-05	0.47562	0.000225	0.00199
2e-05	0.60527	3.2e-05	0.63703	8e-05	0.58761
4e-05	0.82335	6.4e-05	0.74073	0.00013	0.68288
0.000128	0.8609	0.000128	0.80313	0.0002	0.73744
0.000512	0.87018	0.000512	0.8347	0.00035	0.80622
				0.0009	0.81176

## Sheet: Fig.2 f
Acetylcholine			Tryptophan			Ampicillin			Vecuronium			Phalloidin			Kanamycin A
time (s)	pyrene	B12Br12	time (s)	pyrene	B12Br12	time (s)	pyrene	B12Br12	time (s)	pyrene	B12Br12	time (s)	pyrene	B12Br12	time (s)	pyrene	B12Br12
0	0.00489	0.00129	0	6.41131e-06	0.000446231	0	0.000106609	5.80848e-05	0	0.000689861	4.80347e-05	1	0.00259	0.00217	1.25	0.000106609	0.000494945
2	0.00522	0.00268	2	2.982e-05	0.000276053	2	5.96522e-05	0.000209838	2	0.00102	0.000165896	3	0.00212	0.00117	1.75	5.96522e-05	0.0014
4	0.0056	0.00147	4	3.90642e-05	0.000168237	4	-1.44928e-06	4.86656e-05	4	0.0014	0.000224277	5	0.00214	0.000817911	2.25	-1.44928e-06	0.000840918
6	0.00541	0.000528037	6	0.000114509	0.00064939	6	2.33043e-05	0.000838305	6	0.00121	7.16763e-05	7	0.00172	0.000959854	2.75	2.33043e-05	0.000844917
8	0.00551	-0.000661215	8	0.000143136	0.000471175	8	7.68116e-05	0.000399791	8	0.00131	9.13295e-05	9	0.000627284	0.000842088	3.25	7.68116e-05	0.00154
10	0.00516	-0.000294393	10	0.000123604	0.000726164	10	-8.4058e-06	1.04657e-06	10	0.000956262	4.90751e-05	11	0.000529239	0.000952814	3.75	-8.4058e-06	0.0013
12	0.00534	-0.000264019	12	0.00018235	0.000600887	12	3.71014e-06	2.45945e-05	12	0.00114	0.000172254	13	0.00112	0.00146	4.25	3.71014e-06	9.11078e-05
14	0.00542	-4.43925e-05	14	0.00020054	0.000646064	14	9.24058e-05	0.000166405	14	0.00122	0.000119075	15	0.000821287	0.00119	4.75	9.24058e-05	0
16	0.00544	-0.000205607	16	0.000170123	0.000670732	16	7.61739e-05	0	16	0.00124	0.000148555	17	0.000664786	0.00125	5.25	7.61739e-05	0.000453467
18	0.00537	0.000313084	18	0.000255707	0.000871674	18	-8.75362e-06	0.000129252	18	0.00117	0.000160694	19	0.00138	4.02312e-05	5.75	-8.75362e-06	0.000476878
20	0.00563	0.00042757	20	0.000209188	0.000675721	20	2.16812e-05	4.34328e-05	20	0.00143	6.6474e-05	21	0.000948067	0.00199	6.25	2.16812e-05	0.000292499
22	0.00582	-2.80374e-05	22	0.000215748	0.00073143	22	2.2087e-05	7.79696e-05	22	0.00162	1.12717e-05	23	0.000959728	0.00138	6.75	2.2087e-05	0.00124
24	0.00546	0.000385514	24	0.000253619	0.000615576	24	4.43478e-05	0.000176347	24	0.00126	-4.63006e-05	25	0.00134	0.00144	7.25	4.43478e-05	0.00153
26	0.00493	9.34579e-05	26	0.000297753	0.000852827	26	-1.11884e-05	0.000210361	26	0.000729622	8.3237e-05	27	0.000817828	0.00104	7.75	-1.11884e-05	0.00184
28	0.00557	5.60748e-05	28	0.000299244	0.000549889	28	9.15942e-06	0.000130298	28	0.00137	-1.79191e-06	29	0.000542755	0.000797111	8.25	9.15942e-06	0.00229
30	0.0054	0.000207944	30	0.00035128	0.000851441	30	1.12464e-05	8.32025e-05	30	0.0012	0.000104624	31	-0.000131618	0.000963743	8.75	1.12464e-05	0.00278
32	0.00519	0.000273364	32	0.000265697	0.00106	32	-9.09565e-05	0.000196232	32	0.000993594	9.82659e-05	33	0.00184	0.00101	9.25	-9.09565e-05	0.0015
34	0.00549	0.0057	34	0.000360226	0.000778548	34	-6.81739e-05	3.50602e-05	34	0.00129	5.89595e-05	35	0.000870648	0.00078526	9.75	-6.81739e-05	0.000910787
36	0.00584	0.00567	36	0.000393774	0.00132	36	4.81739e-05	0.000283621	36	0.00164	-1.87283e-05	37	0.00156	0.000853351	10.25	4.81739e-05	0.00115
38	0.00535	0.00551	38	0.000428514	0.000997506	38	7.42029e-06	-0.06017	38	0.00115	0.000153757	39	0.00125	0.000622525	10.75	7.42029e-06	0.00212
40	0.00559	0.00636	40	0.000404509	0.000911585	40	-6.91594e-05	-0.01132	40	0.00139	1.02312e-05	41	0.000292925	0.00164	11.25	-6.91594e-05	0.00235
42	0.00543	-0.15408	42	0.000416437	-0.12132	42	-1.93043e-05	0.00445	42	0.00123	4.45087e-06	43	0.000214691	0.00137	11.75	-1.93043e-05	0.00251
44	0.00536	-0.15971	44	0.000456247	-0.02579	44	-9.3971e-05	0.00457	44	0.00116	-3.83815e-05	45	0.00016679	0.00136	12.25	-9.3971e-05	0.00209
46	0.00532	0.0016	46	0.000501871	0.005	46	-1.07826e-05	0.00386	46	0.00112	-0.03733	47	0.000139042	0.00175	12.75	-1.07826e-05	0.000946649
48	0.00529	0.000294393	48	0.000463851	0.00572	48	-6.04638e-05	0.00451	48	0.00109	-0.01973	49	0.000871911	-0.01437	13.25	-6.04638e-05	0.00142
50	0.00573	0.00011215	50	-5.31617	0.00586	50	-1.49565	0.00424	50	0.00153	0.000587283	51	-0.06856	0.000843204	13.75	-1.49565	0.002
52	0.00545	-0.000665888	52	0.000548838	0.00602	52	-5.13623e-05	0.00387	52	0.00125	0.000706358	53	0.00111	0.000640984	14.25	-5.13623e-05	0.00151
54	0.00548	-0.00101	54	0.000489645	0.00628	54	-1.27536e-05	0.00406	54	0.00128	0.000771098	55	-3.33694e-05	0.0015	14.75	-1.27536e-05	0.00173
56	0.00552	0.00129	56	0.0005633	0.00588	56	7.21159e-05	0.00416	56	0.00132	0.0009	57	0.00386	0.00206	15.25	7.21159e-05	0.0024
58	0.00541	0.00268	58	0.000592822	0.00638	58	-5.43188e-05	0.00476	58	0.00121	0.00113	59	0.0036	0.00112	15.75	-5.43188e-05	0.00302
60	0.00536	0.00147	60	0.000594761	0.00653	60	6.26087e-06	0.00416	60	0.00116	0.00151	61	0.00344	0.002	16.25	6.26087e-06	0.00251
62	0.00552	0.000528037	62	0.00061474	0.00647	62	-3.37391e-05	0.00446	62	0.00132	0.00178	63	0.00379	0.000940248	16.75	-3.37391e-05	0.00238
64	0.00564	-0.000661215	64	0.000632334	0.00626	64	-6.98551e-05	0.00439	64	0.00144	0.00205	65	0.00478	0.00213	17.25	-6.98551e-05	0.00209
66	0.00532	-0.000294393	66	0.000648884	0.00663	66	-1.42609e-05	0.00443	66	0.00112	0.0025	67	0.00238	0.00236	17.75	-1.42609e-05	0.00152
68	0.00557	-0.000264019	68	0.000682581	0.00684	68	-1.52464e-05	0.00447	68	0.00137	0.00288	69	0.00392	0.00216	18.25	-1.52464e-05	0.000839392
70	0.00555	-4.43925e-05	70	0.000667223	0.0068	70	-3.29855e-05	0.00495	70	0.00135	0.00328	71	0.00226	0.00196	18.75	-3.29855e-05	0.00155
72	0.00577	-0.000205607	72	0.000622941	0.00683	72	5.91304e-06	0.0045	72	0.00157	0.0038	73	0.00449	0.00176	19.25	5.91304e-06	0.00384
74	0.00571	0.000313084	74	0.000700324	0.00694	74	-0.000113101	0.00474	74	0.00151	0.00437	75	0.00208	0.00276	19.75	-0.000113101	0.00439
76	0.00567	0.00042757	76	0.000634123	0.00702	76	-5.62319e-05	0.00477	76	0.00147	0.00476	77	0.00299	0.00102	20.25	-5.62319e-05	0.00276
78	0.0055	-2.80374e-05	78	0.000679151	0.0071	78	-3.71014e-05	0.00488	78	0.0013	0.0053	79	0.00249	0.000165247	20.75	-3.71014e-05	0.00188
80	0.00528	0.000385514	80	0.000720303	0.00651	80	-9.25217e-05	0.00498	80	0.00108	0.00606	81	0.00251	0.000337041	21.25	-9.25217e-05	0.00162
82	0.00549	9.34579e-05	82	0.000756087	0.00713	82	-3.33333e-05	0.00503	82	0.00129	0.00668	83	0.00237	0.00222	21.75	-3.33333e-05	0.00179
84	0.00521	5.60748e-05	84	0.000758324	0.00706	84	-5.23478e-05	0.00502	84	0.00101	0.00733	85	0.00203	0.000243113	22.25	-5.23478e-05	0.0017
86	0.00537	0.000207944	86	0.000761753	0.00724	86	4.28986e-05	0.00511	86	0.00117	0.00806	87	0.00231	0.00183	22.75	4.28986e-05	0.00256
88	0.0058	0.000273364	88	0.000728951	0.00708	88	1.76812e-05	0.00522	88	0.0016	0.00896	89	0.00244	0.000262832	23.25	1.76812e-05	0.00297
90	0.0051	-0.00013785	90	0.000759665	0.00721	90	-2.27246e-05	0.00522	90	0.000903689	0.00975	91	0.00338	0.00153	23.75	-2.27246e-05	0.00307
92	0.00599	0.000607477	92	0.000772339	0.00682	92	1.52464e-05	0.00537	92	0.00179	0.01071	93	0.00453	0.00242	24.25	1.52464e-05	0.00277
94	0.00525	-0.000189252	94	0.000855388	0.00711	94	1.94783e-05	0.00608	94	0.00105	0.01163	95	0.00272	-0.000133908	24.75	1.94783e-05	0.00264
96	0.00537	0.00063785	96	0.000873578	0.00753	96	-4.84058e-05	-0.02242	96	0.00117	0.01276	97	0.00261	0.00109	25.25	-4.84058e-05	0.00276
98	0.00537	0.000280374	98	0.000828401	0.00757	98	-4.17971e-05	-0.02427	98	0.00117	0.01383	99	0.00259	-0.03207	25.75	-4.17971e-05	0.00236
100	-0.03346	0.000334112	100	-0.9	0.00728	100	-0.5	0.23246	100	-0.03766	0.01506	101	0.00212	0.00136	26.25	-0.5	0.00244
102	-0.11016	-0.19853	102	0.000906082	0.00747	102	-5.09565e-05	0.47338	102	-0.11436	-0.04341	103	-0.08407	0.0163	26.75	-5.09565e-05	0.00329
104	0.02648	-0.12484	104	0.000900118	0.00797	104	-2.70725e-05	0.57577	104	0.02228	-0.01558	105	0.00172	0.04787	27.25	-2.70725e-05	0.0039
106	0.00516	-0.03371	106	0.00092785	0.00774	106	-5.23478e-05	0.61779	106	0.000962006	0.0354	107	0.000627284	0.06361	27.75	-5.23478e-05	0.00334
108	0.00449	0.03636	108	0.000834961	-0.10783	108	-4.81159e-05	0.63771	108	0.000286282	0.05238	109	0.000529239	0.08139	28.25	-4.81159e-05	0.00291
110	0.00454	0.20442	110	0.000925614	0.04258	110	2.62609e-05	0.6489	110	0.000338193	0.06547	111	0.00112	0.09056	28.75	2.62609e-05	0.00324
112	0.00439	0.28046	112	0.000971089	0.45095	112	4.01739e-05	0.65615	112	0.000189309	0.07651	113	0.000821287	0.09779	29.25	4.01739e-05	0.00355
114	0.00463	0.38825	114	0.000954539	0.62486	114	-5.73333e-05	0.65994	114	0.000434504	0.08681	115	0.000664786	0.10485	29.75	-5.73333e-05	0.00315
116	0.00447	0.41997	116	0.000925763	0.67759	116	-6.68406e-05	0.66377	116	0.000265518	0.09639	117	0.00138	0.11279	30.25	-6.68406e-05	0.00293
118	0.00418	0.46399	118	0.000986894	0.69406	118	-3.4087e-05	0.66571	118	-1.96598e-05	0.10538	119	0.000948067	0.12098	30.75	-3.4087e-05	0.00333
120	0.0046	0.59326	120	0.000933069	0.70211	120	-3.5942e-06	0.66681	120	0.000396731	0.11397	121	0.000959728	0.12898	31.25	-3.5942e-06	0.00425
122	0.00446	0.64503	122	0.000978544	0.70493	122	-8.82319e-05	0.66813	122	0.000257345	0.12208	123	0.00134	0.13148	31.75	-8.82319e-05	0.00442
124	0.00466	0.66599	124	0.00101	0.70604	124	4.12754e-05	0.66867	124	0.000455268	0.13004	125	0.000817828	0.13923	32.25	4.12754e-05	0.00388
126	0.00477	0.69927	126	0.00105	0.70744	126	-2.23188e-05	0.67008	126	0.000570356	0.13734	127	0.000542755	0.14408	32.75	-2.23188e-05	0.00303
128	0.00461	0.70436	128	0.000986745	0.70877	128	-3.8087e-05	0.67087	128	0.000409985	0.1443	129	-0.000131618	0.14671	33.25	-3.8087e-05	0.00304
130	0.00456	0.72146	130	0.000986596	0.70875	130	-3.72754e-05	0.67086	130	0.000358957	0.15121	131	0.00184	0.15202	33.75	-3.72754e-05	0.00352
132	0.00445	0.72682	132	0.00108	0.70921	132	-8.57391e-05	0.67162	132	0.000250497	0.15777	133	0.000870648	0.15433	34.25	-8.57391e-05	0.00493
134	0.0042	0.72823	134	0.00113	0.70969	134	-5.31594e-05	0.67203	134	4.41794e-07	0.16403	135	0.00156	0.16064	34.75	-5.31594e-05	0.00508
136	0.00439	0.72701	136	0.00105	0.70964	136	-4.68986e-05	0.67298	136	0.000194168	0.17018	137	0.00125	0.16271	35.25	-4.68986e-05	0.0045
138	0.00435	0.72737	138	0.00109	0.70951	138	-9.11304e-05	0.67277	138	0.000146896	0.17606	139	0.000292925	0.1673	35.75	-9.11304e-05	0.00367
140	0.00462	0.72735	140	0.00109	0.70941	140	-7.14203e-05	0.67291	140	0.000415065	0.1816	141	0.000214691	0.17344	36.25	-7.14203e-05	0.00325
142	0.00471	0.72899	142	0.00113	0.70922	142	-3.46087e-05	0.67297	142	0.000508063	0.18746	143	0.00016679	0.17551	36.75	-3.46087e-05	0.0036
144	0.00471	0.72863	144	0.00117	0.70915	144	-0.000121507	0.67306	144	0.000508063	0.19276	145	0.000139042	0.17936	37.25	-0.000121507	0.00376
146	0.00484	0.72865	146	0.00108	0.70986	146	-8.13913e-05	0.673	146	0.000644798	0.19765	147	0.000871911	0.18091	37.75	-8.13913e-05	0.00454
148	0.00443	0.72684	148	0.00115	0.70906	148	1.13623e-05	0.6737	148	0.000232383	0.2029	149	0.000405794	0.18992	38.25	1.13623e-05	0.00388
150	0.00463	0.72704	150	0.00122	0.71017	150	-2.86957e-05	0.67352	150	0.00043097	0.20753	151	0.00111	0.18684	38.75	-2.86957e-05	0.00378
152	0.00477	0.7277	152	0.00116	0.70843	152	2.41739e-05	0.67361	152	0.000570577	0.2124	153	-3.33694e-05	0.19224	39.25	2.41739e-05	0.00432
154	0.00464	0.72871	154	0.00119	0.70931	154	-4.67826e-05	0.67391	154	0.000444886	0.21683	155	0.000743737	0.19567	39.75	-4.67826e-05	0.00482
156	0.00444	0.72785	156	0.00112	0.70852	156	2.66087e-05	0.67368	156	0.00024144	0.22141	157	0.00104	0.19575	40.25	2.66087e-05	0.00531
158	0.00492	0.72737	158	0.00122	0.70837	158	3.0087e-05	0.67403	158	0.000718357	0.22582	159	0.000957656	0.20042	40.75	3.0087e-05	0.00553
160	0.00449	0.72724	160	0.00121	0.7092	160	-3.5942e-05	0.67409	160	0.000285178	0.23017	161	0.000434648	0.20159	41.25	-3.5942e-05	0.00544
162	0.00456	0.72724	162	0.00117	0.70916	162	-2.61449e-05	0.67417	162	0.000364922	0.23419	163	-0.000677909	0.20419	41.75	-2.61449e-05	0.00396
164	0.00461	0.72781	164	0.00124	0.7079	164	4.05797e-07	0.6744	164	0.000410647	0.23794	165	0.000337399	0.20736	42.25	4.05797e-07	0.00356
166	0.00408	0.7272	166	0.00121	0.70943	166	1.58841e-05	0.67427	166	-0.000118401	0.24208	167	-0.000997153	0.21118	42.75	1.58841e-05	0.0045
168	0.0041	0.72667	168	0.00114	0.70801	168	1.76232e-05	0.67438	168	-0.000104484	0.2459	169	0.000910788	0.21136	43.25	1.76232e-05	0.00531
170	0.00434	0.72665	170	0.00118	0.70874	170	9.51884e-05	0.67431	170	0.000138502	0.24974	171	-7.55481e-05	0.21244	43.75	9.51884e-05	0.00542
172	0.00448	0.7258	172	0.00123	0.70854	172	0.000137159	0.67435	172	0.000279655	0.25323	173	-0.000206175	0.21743	44.25	0.000137159	0.00485
174	0.00468	0.72672	174	0.00127	0.70736	174	-3.10145e-05	0.67436	174	0.00048023	0.25669	175	-0.000212739	0.22007	44.75	-3.10145e-05	0.00448
176	0.00429	0.72599	176	0.00123	0.70848	176	-5.58841e-05	0.67478	176	8.81378e-05	0.26029	177	-0.000517836	0.22092	45.25	-5.58841e-05	0.00379
178	0.00426	0.72595	178	0.00129	0.70858	178	2.23188e-05	0.67481	178	5.50033e-05	0.26364	179	8.18213e-05	0.22206	45.75	2.23188e-05	0.0038
180	0.00444	0.7256	180	0.00124	0.70772	180	3.51304e-05	0.67455	180	0.000237685	0.26697	181	3.22105e-05	0.22653	46.25	3.51304e-05	0.00505
182	0.00444	0.7249	182	0.00125	0.70809	182	3.55362e-05	0.67484	182	0.000244091	0.27039	183	0.000212942	0.22977	46.75	3.55362e-05	0.00553
184	0.00439	0.72558	184	0.00133	0.7083	184	-4.21449e-05	0.67492	184	0.000187762	0.27351	185	-0.000125764	0.22751	47.25	-4.21449e-05	0.00469
186	0.00447	0.72488	186	0.00135	0.70846	186	6.6029e-05	0.67513	186	0.000269494	0.27662	187	-0.00057309	0.22789	47.75	6.6029e-05	0.00415
188	0.00429	0.72461	188	0.00135	0.70888	188	6.09855e-05	0.67445	188	9.49856e-05	0.27974	189	-0.00104	0.23212	48.25	6.09855e-05	0.0052
190	0.00472	0.72462	190	0.0014	0.70815	190	1.04348e-05	0.67555	190	0.00052463	0.28264	191	-0.000168521	0.23555	48.75	1.04348e-05	0.00629
192	0.00472	0.72542	192	0.00135	0.70852	192	6.41159e-05	0.6749	192	0.000524188	0.28539	193	-9.98175e-05	0.23546	49.25	6.41159e-05	0.00615
194	0.0048	0.72424	194	0.00129	0.708	194	-5.77971e-05	0.67529	194	0.000602165	0.28827	195	-0.000924614	0.23603	49.75	-5.77971e-05	0.00577
196	0.00424	0.72419	196	0.00133	0.7069	196	-1.17101e-05	0.67547	196	4.39585e-05	0.29112	197	-0.000108565	0.24158	50.25	-1.17101e-05	0.00587
198	0.00461	0.72389	198	0.00131	0.70792	198	4.27246e-05	0.67537	198	0.000412194	0.29401	199	-0.000774335	0.24165	50.75	4.27246e-05	0.00626
200	0.00436	0.72343	200	0.00139	0.70763	200	4.91014e-05	0.6752	200	0.00016015	0.29675	201	-0.000515251	0.24274	51.25	4.91014e-05	0.00638
202	0.00455	0.72401	202	0.00136	0.70728	202	-4.6029e-05	0.67482	202	0.000345483	0.29929	203	-0.000998435	0.24557	51.75	-4.6029e-05	0.00577
204	0.00442	0.72397	204	0.00139	0.70694	204	-2.64928e-05	0.675	204	0.000220676	0.30183	205	-0.00053345	0.24694	52.25	-2.64928e-05	0.00548
206	0.00463	0.72346	206	0.00143	0.70812	206	1.64058e-05	0.67558	206	0.000434062	0.30469	207	0.000448743	0.25046	52.75	1.64058e-05	0.0042
208	0.0042	0.723	208	0.00141	0.70722	208	7.47826e-06	0.6753	208	3.97614e-06	0.30735	209	-0.000765476	0.24888	53.25	7.47826e-06	0.0043
210	0.00466	0.72312	210	0.00138	0.70733	210	-4.65507e-05	0.67539	210	0.000455268	0.3097	211	-6.1368e-05	0.25062	53.75	-4.65507e-05	0.00452
212	0.00474	0.72275	212	0.00139	0.70741	212	8.09275e-05	0.67606	212	0.000539651	0.31201	213	0.000298983	0.2491	54.25	8.09275e-05	0.00425
214	0.0048	0.72301	214	0.00145	0.70774	214	-8.21449e-05	0.67541	214	0.000596421	0.31442	215	-0.000538876	0.25091	54.75	-8.21449e-05	0.00424
216	0.0046	0.72272	216	0.0014	0.70648	216	-1.27536e-06	0.6756	216	0.000402916	0.31711	217	-0.000227866	0.25598	55.25	-1.27536e-06	0.00437
218	0.00437	0.72293	218	0.00143	0.70711	218	-3.90725e-05	0.67521	218	0.000165673	0.31898	219	-0.00147	0.25622	55.75	-3.90725e-05	0.0051
220	0.00449	0.72205	220	0.00148	0.70682	220	2.95072e-05	0.67584	220	0.000291142	0.32143	221	-0.000903423	0.25572	56.25	2.95072e-05	0.0043
222	0.00482	0.72146	222	0.00152	0.7067	222	4.57971e-05	0.67571	222	0.000619395	0.32346	223	-0.000790179	0.25728	56.75	4.57971e-05	0.00481
224	0.00416	0.72205	224	0.00149	0.7073	224	3.95942e-05	0.67506	224	-3.95405e-05	0.32571	225	-0.0014	0.26146	57.25	3.95942e-05	0.00527
226	0.00444	0.72155	226	0.00146	0.70777	226	-6.05217e-05	0.67575	226	0.000243649	0.32789	227	-0.000366406	0.25983	57.75	-6.05217e-05	0.00641
228	0.00455	0.72199	228	0.00143	0.70799	228	6.55072e-05	0.67537	228	0.000345041	0.33015	229	-0.00123	0.26553	58.25	6.55072e-05	0.00657
230	0.00426	0.72159	230	0.00147	0.70692	230	4.13333e-05	0.67612	230	5.58869e-05	0.33238	231	-0.00144	0.26326	58.75	4.13333e-05	0.00625
232	0.00486	0.72127	232	0.00149	0.70655	232	4.89275e-05	0.67616	232	0.000664679	0.33456	233	-0.000583916	0.26424	59.25	4.89275e-05	0.00642
234	0.00464	0.72215	234	0.00145	0.70735	234	1.29275e-05	0.67628	234	0.00043848	0.33646	235	-0.00121	0.26503	59.75	1.29275e-05	0.00676
236	0.00473	0.72149	236	0.00153	0.70653	236	0.00010058	0.67608	236	0.000534791	0.33856	237	-0.000817816	0.26782	60.25	0.00010058	0.00637
238	0.0045	0.72073	238	0.00146	0.70711	238	0.000141101	0.67614	238	0.00030285	0.3401	239	-0.000669076	0.26562	60.75	0.000141101	0.00645
240	0.00448	0.72094	240	0.00157	0.70611	240	7.07826e-05	0.67603	240	0.000277667	0.3424	241	-0.00104	0.27037	61.25	7.07826e-05	0.0061
242	0.00446	0.72129	242	0.00158	0.70568	242	4e-06	0.6758	242	0.000256461	0.34436	243	-0.00050776	0.27136	61.75	4e-06	0.00565
244	0.00455	0.72096	244	0.0015	0.70652	244	-6.26087e-06	0.6765	244	0.000348796	0.34608	245	-0.000422041	0.27371	62.25	-6.26087e-06	0.00601
246	0.00452	0.72103	246	0.00155	0.70609	246	-4.97391e-05	0.67615	246	0.000315441	0.34818	247	-0.000808187	0.27316	62.75	-4.97391e-05	0.00724
248	0.00447	0.72028	248	0.00148	0.70598	248	0.000136638	0.67625	248	0.000267948	0.34991	249	-0.000480689	0.27586	63.25	0.000136638	0.00771
250	0.00469	0.72055	250	0.00153	0.70692	250	3.93623e-05	0.67632	250	0.000488624	0.35153	251	-0.000735326	0.27432	63.75	3.93623e-05	0.00685
252	0.00423	0.72064	252	0.00155	0.70598	252	9.85507e-07	0.6763	252	2.80539e-05	0.35362	253	-0.000561126	0.27879	64.25	9.85507e-07	0.00711
254	0.00437	0.72033	254	0.00157	0.70573	254	0.000163942	0.6757	254	0.000172962	0.35545	255	-0.00194	0.2787	64.75	0.000163942	0.00631
256	0.00447	0.72023	256	0.0016	0.70639	256	-7.43188e-05	0.67621	256	0.000265076	0.35694	257	-0.000834252	0.27771	65.25	-7.43188e-05	0.00582
258	0.00447	0.72011	258	0.00163	0.70598	258	9.62319e-06	0.67639	258	0.000270599	0.35877	259	-0.00107	0.28507	65.75	9.62319e-06	0.006
260	0.00462	0.72043	260	0.0016	0.70575	260	9.34493e-05	0.67695	260	0.000424564	0.36004	261	0.000166758	0.28146	66.25	9.34493e-05	0.00742
262	0.00439	0.71978	262	0.00159	0.70587	262	6.1971e-05	0.67644	262	0.000194831	0.36203	263	-0.000263356	0.28419	66.75	6.1971e-05	0.00658
264	0.00489	0.7207	264	0.00154	0.70621	264	9.25217e-05	0.67672	264	0.000690965	0.36373	265	-0.000727888	0.28369	67.25	9.25217e-05	0.00622
266	0.00462	0.72042	266	0.0015	0.70587	266	0.000143188	0.67722	266	0.00041882	0.36515	267	-0.00132	0.28316	67.75	0.000143188	0.00677
268	0.00441	0.72029	268	0.0017	0.70589	268	5.71594e-05	0.6768	268	0.000206097	0.36693	269	-0.00104	0.28658	68.25	5.71594e-05	0.00738
270	0.00455	0.72011	270	0.00165	0.70584	270	2.0058e-05	0.67682	270	0.000345704	0.36853	271	-0.000603548	0.28961	68.75	2.0058e-05	0.00643
272	0.00501	0.71955	272	0.00161	0.70611	272	4.98551e-05	0.67682	272	0.0008129	0.37021	273	-0.00159	0.28843	69.25	4.98551e-05	0.00603
274	0.00439	0.71956	274	0.00161	0.706	274	2.97391e-05	0.67671	274	0.000187541	0.37157	275	-0.000806089	0.29034	69.75	2.97391e-05	0.00591
276	0.00457	0.71974	276	0.00165	0.70591	276	6.28406e-05	0.67688	276	0.000372432	0.37312	277	-0.000916663	0.28972	70.25	6.28406e-05	0.00527
278	0.00455	0.71909	278	0.00164	0.70563	278	0.000168812	0.67724	278	0.000350563	0.37449	279	-0.000782004	0.28953	70.75	0.000168812	0.00467
280	0.00448	0.71947	280	0.00166	0.70651	280	3.30435e-05	0.67712	280	0.000276121	0.37588	281	-0.000867591	0.29252	71.25	3.30435e-05	0.00532
282	0.00429	0.71989	282	0.00166	0.70571	282	-2.88696e-05	0.67692	282	8.72543e-05	0.37757	283	-0.000768527	0.29187	71.75	-2.88696e-05	0.00632
284	0.00491	0.71946	284	0.00172	0.70527	284	2.18551e-05	0.67703	284	0.000713497	0.37868	285	-0.00025989	0.29456	72.25	2.18551e-05	0.00598
286	0.00456	0.71927	286	0.00167	0.70558	286	2.75942e-05	0.67698	286	0.000362934	0.38023	287	-0.00162	0.29573	72.75	2.75942e-05	0.00644
288	0.00469	0.71933	288	0.00169	0.70552	288	6.15072e-05	0.67739	288	0.000491054	0.38176	289	-0.000898799	0.29625	73.25	6.15072e-05	0.00681
290	0.00421	0.71993	290	0.00169	0.70488	290	9.13623e-05	0.67748	290	6.62691e-06	0.3833	291	-0.000434564	0.29603	73.75	9.13623e-05	0.00667
292	0.00439	0.71982	292	0.00169	0.70621	292	5.28696e-05	0.67732	292	0.000187762	0.38486	293	-0.000935216	0.29661	74.25	5.28696e-05	0.00616
294	0.00451	0.71938	294	0.00176	0.70551	294	0.000130667	0.67727	294	0.000306163	0.38642	295	-0.000781589	0.29823	74.75	0.000130667	0.00683
296	0.00468	0.71857	296	0.00169	0.7062	296	4.35362e-05	0.67761	296	0.000484869	0.38718	297	-0.00153	0.29949	75.25	4.35362e-05	0.00661
298	0.00424	0.7196	298	0.00167	0.70548	298	2.63188e-05	0.67748	298	4.44003e-05	0.38874	299	-0.0015	0.29662	75.75	2.63188e-05	0.00598
300	0.00469	0.71962	300	0.00174	0.70564	300	8.37681e-05	0.67762	300	0.000489287	0.39011	301	-0.00166	0.29979	76.25	8.37681e-05	0.00627
302	0.00455	0.71978	302	0.00175	0.7062	302	0.000142957	0.67772	302	0.000349901	0.3916	303	-0.000629732	0.30262	76.75	0.000142957	0.00723
304	0.00478	0.71909	304	0.00178	0.7053	304	6.6087e-05	0.67741	304	0.000577424	0.39252	305	-0.00171	0.29944	77.25	6.6087e-05	0.0071
306	0.00463	0.71925	306	0.00168	0.70635	306	4.08116e-05	0.67754	306	0.000433179	0.39346	307	-0.000785726	0.30487	77.75	4.08116e-05	0.00644
308	0.00452	0.71943	308	0.00175	0.70399	308	-1.97681e-05	0.67796	308	0.000323835	0.39574	309	-0.00086571	0.30666	78.25	-1.97681e-05	0.00568
310	0.00425	0.71882	310	0.00178	0.70653	310	0.000100174	0.67758	310	5.41197e-05	0.39683	311	-0.00113	0.30243	78.75	0.000100174	0.00661
312	0.00479	0.71893	312	0.00177	0.70563	312	8.84638e-05	0.67794	312	0.000592445	0.39783	313	-0.00091025	0.30502	79.25	8.84638e-05	0.00743
314	0.00416	0.71879	314	0.00172	0.70579	314	8.15652e-05	0.67758	314	-3.51226e-05	0.39914	315	-0.00116	0.3071	79.75	8.15652e-05	0.00767
316	0.00487	0.7187	316	0.00175	0.70597	316	6.90435e-05	0.678	316	0.000670643	0.40034	317	-0.00119	0.30737	80.25	6.90435e-05	0.00669
318	0.00437	0.71902	318	0.00175	0.70573	318	0.000153217	0.67796	318	0.000170091	0.40127	319	-0.002	0.30759	80.75	0.000153217	0.00707
320	0.00449	0.71893	320	0.00181	0.70498	320	8.09855e-05	0.67802	320	0.000294897	0.40237	321	-0.00144	0.30817	81.25	8.09855e-05	0.00768
322	0.00414	0.71963	322	0.00178	0.70545	322	0.000180638	0.67786	322	-6.22929e-05	0.40392	323	-0.00146	0.30619	81.75	0.000180638	0.00752
324	0.00463	0.71837	324	0.00172	0.70548	324	0.000110203	0.67848	324	0.000425668	0.40509	325	-0.000923661	0.30936	82.25	0.000110203	0.00725
326	0.00491	0.71858	326	0.00182	0.70638	326	9.13043e-05	0.67821	326	0.000710404	0.40582	327	-0.00192	0.31281	82.75	9.13043e-05	0.00758
328	0.00476	0.71803	328	0.00172	0.70555	328	0.000120348	0.67839	328	0.000555556	0.40747	329	-0.000848333	0.31331	83.25	0.000120348	0.00818
330	0.00454	0.71954	330	0.00178	0.70499	330	0.000105101	0.67811	330	0.000344599	0.40857	331	-0.0013	0.30967	83.75	0.000105101	0.00851
332	0.00443	0.71843	332	0.00173	0.706	332	0.000137623	0.67842	332	0.00022664	0.40932	333	-0.000827228	0.31441	84.25	0.000137623	0.00938
334	0.0053	0.71845	334	0.00182	0.70609	334	9.97101e-05	0.67839	334	0.0011	0.41086	335	-0.00105	0.31451	84.75	9.97101e-05	0.00897
336	0.00472	0.71863	336	0.00185	0.70591	336	9.44348e-05	0.67846	336	0.000516457	0.41172	337	-0.00117	0.31246	85.25	9.44348e-05	0.00825
338	0.00447	0.71892	338	0.00183	0.70631	338	0.00013571	0.6788	338	0.000266843	0.41285	339	-0.00208	0.31574	85.75	0.00013571	0.00729
340	0.00432	0.71863	340	0.00188	0.70592	340	0.000149565	0.67863	340	0.000116854	0.41386	341	-0.000518112	0.3139	86.25	0.000149565	0.00785
342	0.00438	0.71918	342	0.00179	0.70451	342	0.000163072	0.67901	342	0.000177159	0.41476	343	-0.00106	0.31709	86.75	0.000163072	0.00782
344	0.0048	0.7183	344	0.00175	0.70581	344	0.000138377	0.67863	344	0.00060349	0.41614	345	-0.00143	0.31867	87.25	0.000138377	0.00856
346	0.0045	0.71895	346	0.00185	0.70535	346	0.00011229	0.67874	346	0.000297769	0.41637	347	-0.00106	0.31881	87.75	0.00011229	0.00913
348	0.00446	0.71837	348	0.00177	0.70604	348	9.82029e-05	0.67849	348	0.000255578	0.41833	349	-0.00114	0.3202	88.25	9.82029e-05	0.00913
350	0.00451	0.71913	350	0.00173	0.70546	350	0.000128522	0.67915	350	0.000306826	0.41866	351	-0.00167	0.32001	88.75	0.000128522	0.00951
352	0.0049	0.71826	352	0.00176	0.70557	352	0.00020713	0.67874	352	0.000700906	0.42006	353	-0.00102	0.32035	89.25	0.00020713	0.00982
354	0.00465	0.71954	354	0.00178	0.70632	354	0.000249507	0.67887	354	0.000451734	0.42094	355	-0.0015	0.32408	89.75	0.000249507	0.01059
356	0.0043	0.71878	356	0.00185	0.70641	356	0.000202261	0.67904	356	9.74155e-05	0.42188	357	-0.00165	0.3237	90.25	0.000202261	0.00909
358	0.00476	0.7193	358	0.00183	0.70615	358	0.000129043	0.6791	358	0.000564612	0.42254	359	-0.00222	0.32337	90.75	0.000129043	0.00972
360	0.00441	0.71936	360	0.00186	0.70561	360	0.000176986	0.6797	360	0.000212724	0.42383	361	-0.00194	0.32152	91.25	0.000176986	0.00954
362	0.00488	0.71864	362	0.00184	0.70597	362	0.000160116	0.67881	362	0.000682792	0.42463	363	-0.00182	0.32476	91.75	0.000160116	0.01033
364	0.00453	0.71878	364	0.00189	0.70576	364	0.000193275	0.67937	364	0.000328032	0.42538	365	-0.000724599	0.32828	92.25	0.000193275	0.00972
366	0.00467	0.71884	366	0.00184	0.70534	366	0.000158667	0.67878	366	0.000471615	0.42632	367	-0.00163	0.32701	92.75	0.000158667	0.01
368	0.00477	0.71856	368	0.00178	0.70581	368	0.000127826	0.67926	368	0.000574994	0.42745	369	-0.00238	0.32339	93.25	0.000127826	0.01076
370	0.00453	0.71924	370	0.00188	0.70544	370	0.000169913	0.67928	370	0.000331566	0.42846	371	-0.00184	0.32664	93.75	0.000169913	0.01124
372	0.00495	0.71904	372	0.00184	0.70538	372	0.000163304	0.67941	372	0.000750607	0.42911	373	-0.00101	0.32891	94.25	0.000163304	0.01069
374	0.0046	0.7192	374	0.00189	0.70575	374	0.000173159	0.67967	374	0.000398056	0.43049	375	-0.000930172	0.33005	94.75	0.000173159	0.01043
376	0.00444	0.71806	376	0.00182	0.70553	376	0.00019229	0.67939	376	0.000243207	0.43111	377	-0.00176	0.32883	95.25	0.00019229	0.01084
378	0.00471	0.71786	378	0.00189	0.70637	378	0.000147362	0.68027	378	0.000511597	0.43204	379	-0.00131	0.32673	95.75	0.000147362	0.01095
380	0.00465	0.71801	380	0.00188	0.70598	380	0.00016458	0.67976	380	0.000454827	0.43263	381	-0.00207	0.33229	96.25	0.00016458	0.01059
382	0.00466	0.71844	382	0.00185	0.70589	382	0.000110261	0.67954	382	0.000455047	0.43398	383	-0.00236	0.32968	96.75	0.000110261	0.01062
384	0.00453	0.71776	384	0.00189	0.70627	384	0.000172986	0.67986	384	0.000328694	0.4347	385	-0.00145	0.33019	97.25	0.000172986	0.01032
386	0.00469	0.71857	386	0.00186	0.706	386	0.000178551	0.67956	386	0.000489287	0.43564	387	-0.00211	0.332	97.75	0.000178551	0.0113
388	0.00441	0.71889	388	0.00187	0.70568	388	0.000188696	0.68024	388	0.000205655	0.43615	389	-0.000775348	0.33295	98.25	0.000188696	0.01063
390	0.00407	0.71902	390	0.00192	0.70584	390	0.000109797	0.67996	390	-0.000134305	0.43693	391	-0.00133	0.33287	98.75	0.000109797	0.01026
392	0.00458	0.71898	392	0.00196	0.706	392	0.000124696	0.68014	392	0.000384581	0.43814	393	-0.00184	0.33376	99.25	0.000124696	0.00884
394	0.00471	0.71962	394	0.00191	0.70601	394	7.76232e-05	0.67991	394	0.000510713	0.43863	395	-0.000808562	0.33131	99.75	7.76232e-05	0.01009
396	0.00429	0.71931	396	0.00186	0.70635	396	0.000122029	0.67979	396	9.03468e-05	0.4396	397	-0.00139	0.33245	100.25	0.000122029	0.00919
398	0.00465	0.71861	398	0.00194	0.70592	398	0.000127362	0.68014	398	0.000447758	0.44041	399	-0.00169	0.33852	100.75	0.000127362	0.01006
400	0.00436	0.71897	400	0.00193	0.70606	400	0.00026713	0.68006	400	0.000156174	0.44098	401	-0.000993134	0.3356	101.25	0.00026713	0.01407
402	0.00475	0.71876	402	0.00192	0.70616	402	0.000145159	0.68017	402	0.000546057	0.44148	403	-0.00192	0.3351	101.75	0.000145159	0.0228
404	0.00457	0.71857	404	0.00196	0.70614	404	0.000148812	0.68061	404	0.000373316	0.44265	405	-0.00126	0.33537	102.25	0.000148812	0.03492
406	0.00481	0.71963	406	0.00189	0.70632	406	0.000223014	0.68077	406	0.00061321	0.44327	407	-0.00214	0.33803	102.75	0.000223014	0.04378
408	0.0045	0.71968	408	0.00192	0.70706	408	0.000196812	0.68113	408	0.000299536	0.44424	409	-0.00167	0.33833	103.25	0.000196812	0.05382
410	0.0048	0.71812	410	0.00194	0.70552	410	0.000132928	0.68015	410	0.000602607	0.4459	411	-0.00232	0.33579	103.75	0.000132928	0.06201
412	0.00482	0.71914	412	0.00196	0.70596	412	0.000171768	0.68072	412	0.00062072	0.44632	413	-0.00288	0.33994	104.25	0.000171768	0.0714
414	0.00451	0.7191	414	0.00197	0.70629	414	0.000141681	0.68078	414	0.000309035	0.44677	415	-0.00196	0.33761	104.75	0.000141681	0.07671
416	0.00448	0.71877	416	0.00189	0.70658	416	0.000274493	0.68114	416	0.000282969	0.44712	417	-0.00232	0.34114	105.25	0.000274493	0.08193
418	0.00441	0.71867	418	0.00192	0.70588	418	0.000153101	0.68124	418	0.000207864	0.44832	419	-0.00138	0.34047	105.75	0.000153101	0.08556
420	0.00446	0.71863	420	0.00201	0.707	420	0.000159072	0.68132	420	0.000263972	0.44837	421	-0.00143	0.33855	106.25	0.000159072	0.09034
422	0.00463	0.71935	422	0.00196	0.70725	422	0.000203362	0.68107	422	0.000425447	0.44919	423	-0.00163	0.33907	106.75	0.000203362	0.09447
424	0.0046	0.7193	424	0.00196	0.70667	424	0.000131362	0.68109	424	0.000404241	0.45061	425	-0.00147	0.34514	107.25	0.000131362	0.09883
426	0.00421	0.71884	426	0.00197	0.70505	426	0.000132406	0.68156	426	8.39408e-06	0.45111	427	-0.000885882	0.34541	107.75	0.000106609	0.1038
428	0.00476	0.71979	428	0.00193	0.70659	428	0.000156232	0.68141	428	0.000555997	0.45178	429	-0.000825564	0.345	108.25	5.96522e-05	0.10813
430	0.00452	0.71943	430	0.00198	0.70659	430	0.000229217	0.68165	430	0.00031522	0.45233	431	-0.0018	0.34341	108.75	-1.44928e-06	0.11066
432	0.00445	0.71909	432	0.00196	0.70697	432	0.000148	0.6817	432	0.000250939	0.4535	433	-0.00182	0.34271	109.25	2.33043e-05	0.11321
434	0.00446	0.71934	434	0.00195	0.70609	434	0.000177913	0.68195	434	0.000262646	0.45376	435	-0.00143	0.3437	109.75	7.68116e-05	0.11768
436	0.00469	0.72033	436	0.002	0.70668	436	0.000166029	0.68187	436	0.000492379	0.45502	437	-0.00186	0.3476	110.25	-8.4058e-06	0.1188
438	0.00438	0.71935	438	0.002	0.70599	438	0.000155942	0.68171	438	0.000183344	0.45497	439	-0.00205	0.34179	110.75	3.71014e-06	0.12119
440	0.00464	0.71944	440	0.00199	0.70617	440	0.000208232	0.68187	440	0.000444224	0.45566	441	-0.00171	0.34794	111.25	9.24058e-05	0.12355
442	0.00461	0.71992	442	0.002	0.70669	442	0.000157623	0.68164	442	0.000408659	0.45627	443	-0.00134	0.34901	111.75	7.61739e-05	0.12689
444	0.00416	0.71893	444	0.0019	0.70686	444	0.000184	0.68173	444	-3.97614e-05	0.45717	445	-0.00123	0.34756	112.25	-8.75362e-06	0.12777
446	0.00453	0.71985	446	0.00202	0.70682	446	0.000223942	0.68173	446	0.000333333	0.45836	447	-0.00184	0.34721	112.75	2.16812e-05	0.13157
448	0.00497	0.7191	448	0.00198	0.70621	448	0.00016342	0.68182	448	0.000768721	0.458	449	-0.00224	0.34411	113.25	2.2087e-05	0.13455
450	0.00492	0.71963	450	0.00203	0.70652	450	0.000266087	0.68226	450	0.000716368	0.45893	451	-0.00257	0.34703	113.75	4.43478e-05	0.13626
452	0.00485	0.71989	452	0.00201	0.70659	452	0.000174841	0.68232	452	0.000652529	0.45987	453	-0.00189	0.34824	114.25	-1.11884e-05	0.13616
454	0.00432	0.7196	454	0.00205	0.70627	454	0.00014458	0.68233	454	0.000117738	0.46028	455	-0.00235	0.34796	114.75	9.15942e-06	0.13824
456	0.00441	0.72141	456	0.00207	0.70686	456	0.000210493	0.6822	456	0.000212503	0.46084	457	-0.00165	0.34858	115.25	1.12464e-05	0.14045
458	0.0045	0.71935	458	0.00202	0.70663	458	0.000209855	0.68209	458	0.00029799	0.4615	459	-0.000656211	0.34829	115.75	-9.09565e-05	0.1427
460	0.00436	0.72113	460	0.00196	0.70641	460	0.000218957	0.68196	460	0.000163464	0.46237	461	-0.000657414	0.35211	116.25	-6.81739e-05	0.14426
462	0.00448	0.71964	462	0.00194	0.70708	462	0.000210029	0.68255	462	0.000282085	0.46277	463	-0.00163	0.3516	116.75	4.81739e-05	0.14556
464	0.00452	0.72026	464	0.00206	0.70682	464	0.000143884	0.68241	464	0.00032273	0.46362	465	-0.00156	0.35411	117.25	7.42029e-06	0.14502
466	0.0043	0.72003	466	0.00209	0.70603	466	0.000183304	0.6825	466	0.00010095	0.46418	467	-0.00214	0.35187	117.75	-6.91594e-05	0.14747
468	0.00462	0.72037	468	0.00199	0.70721	468	0.000245681	0.68224	468	0.000420367	0.46516	469	-0.00214	0.35275	118.25	-1.93043e-05	0.15087
470	0.00468	0.7196	470	0.00205	0.70632	470	0.00012342	0.68211	470	0.000479567	0.46525	471	-0.00171	0.35397	118.75	-9.3971e-05	0.15419
472	0.00429	0.71978	472	0.00208	0.70674	472	0.000169217	0.68286	472	9.10095e-05	0.46609	473	-0.00187	0.35157	119.25	-1.07826e-05	0.15347
474	0.00461	0.71971	474	0.00205	0.70676	474	0.00017542	0.68271	474	0.000405125	0.46639	475	-0.00118	0.35228	119.75	-6.04638e-05	0.15409
476	0.0045	0.72015	476	0.00207	0.70704	476	0.000170841	0.68273	476	0.000300641	0.4671	477	-0.0011	0.35198	120.25	-1.49565	0.15409
478	0.00458	0.72077	478	0.00201	0.70759	478	0.000192464	0.6829	478	0.000383919	0.46816	479	-0.00192	0.35631	120.75	-5.13623e-05	0.15619
480	0.00457	0.7213	480	0.00197	0.70692	480	0.000242435	0.68339	480	0.000367351	0.46826	481	-0.00232	0.35273	121.25	-1.27536e-05	0.15644
482	0.00456	0.72248	482	0.002	0.70684	482	0.000128	0.68354	482	0.000358074	0.46883	483	-0.00173	0.3551	121.75	7.21159e-05	0.15651
484	0.00455	0.72016	484	0.00207	0.70654	484	0.000160232	0.6831	484	0.000346145	0.46982	485	-0.00229	0.35625	122.25	-5.43188e-05	0.15698
486	0.0047	0.72033	486	0.00205	0.70669	486	0.000240406	0.68325	486	0.000504307	0.47051	487	-0.00129	0.35503	122.75	6.26087e-06	0.15948
488	0.00441	0.72053	488	0.00204	0.70677	488	0.000227246	0.68285	488	0.000213386	0.47076	489	-0.0019	0.35983	123.25	-3.37391e-05	0.16159
490	0.00456	0.7202	490	0.0021	0.7067	490	0.000140348	0.68289	490	0.000357632	0.47107	491	-0.00168	0.35381	123.75	-6.98551e-05	0.1637
492	0.00473	0.7202	492	0.00204	0.70723	492	0.000277971	0.68332	492	0.000530373	0.47201	493	-0.0019	0.35553	124.25	-1.42609e-05	0.16516
494	0.0048	0.72028	494	0.00203	0.70747	494	0.000286551	0.6836	494	0.000600619	0.47225	495	-0.00142	0.36003	124.75	-1.52464e-05	0.16561
496	0.00483	0.72173	496	0.00202	0.7072	496	0.000200116	0.6835	496	0.00062558	0.47288	497	-0.00217	0.36157	125.25	-3.29855e-05	0.16555
498	0.00458	0.72096	498	0.00204	0.7069	498	0.000230203	0.684	498	0.000383919	0.47333	499	-0.00216	0.36062	125.75	5.91304e-06	0.16663
500	0.00447	0.72056	500	0.00204	0.70761	500	0.000165217	0.68343	500	0.000270599	0.47404	501	-0.00169	0.35831	126.25	-0.000113101	0.16736
502	0.00453	0.72164	502	0.00208	0.70736	502	0.000164406	0.68351	502	0.000332008	0.47425	503	-0.00232	0.35851	126.75	-5.62319e-05	0.16722
504	0.0044	0.72062	504	0.00213	0.70783	504	0.000233913	0.68367	504	0.000203667	0.47496	505	-0.0016	0.36036	127.25	-3.71014e-05	0.16678
506	0.00452	0.72061	506	0.00201	0.70691	506	0.000190841	0.68339	506	0.00032273	0.47519	507	-0.00191	0.36173	127.75	-9.25217e-05	0.16764
508	0.00515	0.72075	508	0.00205	0.70751	508	0.000261913	0.68367	508	0.000946543	0.47631	509	-0.00252	0.35926	128.25	-3.33333e-05	0.16971
510	0.00454	0.72139	510	0.00203	0.70736	510	0.000187594	0.68363	510	0.000335763	0.47614	511	-0.00206	0.36066	128.75	-5.23478e-05	0.17126
512	0.00465	0.72093	512	0.00206	0.70695	512	0.000339014	0.68341	512	0.000446874	0.47722	513	-0.00173	0.36258	129.25	4.28986e-05	0.1727
514	0.00473	0.72076	514	0.00208	0.7073	514	0.00016487	0.68422	514	0.000533466	0.47805	515	-0.00182	0.36211	129.75	1.76812e-05	0.17199
516	0.00465	0.72171	516	0.00203	0.70769	516	0.000264116	0.68406	516	0.000449746	0.47825	517	-0.00202	0.35916	130.25	-2.27246e-05	0.17249
518	0.00483	0.72163	518	0.00206	0.70795	518	0.000177797	0.68447	518	0.00062801	0.47869	519	-0.00145	0.36326	130.75	1.52464e-05	0.17463
520	0.00462	0.72144	520	0.00216	0.70739	520	0.000256696	0.68437	520	0.000420146	0.47931	521	-0.00262	0.36211	131.25	1.94783e-05	0.17727
522	0.00468	0.7214	522	0.00214	0.70791	522	0.000289217	0.68421	522	0.000478904	0.47963	523	-0.00175	0.36492	131.75	-4.84058e-05	0.17648
524	0.0045	0.72086	524	0.00202	0.70713	524	0.000245507	0.6842	524	0.000299315	0.48053	525	-0.00196	0.36515	132.25	-4.17971e-05	0.17632
526	0.00471	0.72149	526	0.00214	0.70719	526	0.000162493	0.68432	526	0.000506075	0.48103	527	-0.00134	0.366	132.75	-0.5	0.17715
528	0.00431	0.72184	528	0.00209	0.70781	528	0.000290783	0.68485	528	0.000112216	0.48117	529	-0.0021	0.36258	133.25	-5.09565e-05	0.17792
530	0.0046	0.72188	530	0.00214	0.70795	530	0.00024487	0.68458	530	0.000396289	0.48217	531	-0.00149	0.36164	133.75	-2.70725e-05	0.17766
532	0.00475	0.72172	532	0.00209	0.70766	532	0.000241971	0.68444	532	0.000546941	0.48234	533	-0.00238	0.36694	134.25	-5.23478e-05	0.17893
534	0.00477	0.72229	534	0.00208	0.70793	534	0.000273043	0.68459	534	0.000574994	0.4826	535	-0.00218	0.36811	134.75	-4.81159e-05	0.1787
536	0.00431	0.72164	536	0.00213	0.70765	536	0.000179188	0.68473	536	0.000107798	0.48307	537	-0.002	0.364	135.25	2.62609e-05	0.17824
538	0.00507	0.72172	538	0.00213	0.70797	538	0.000342087	0.68467	538	0.000869229	0.48406	539	-0.00187	0.36753	135.75	4.01739e-05	0.17815
540	0.00479	0.72241	540	0.00207	0.70793	540	0.000226377	0.68467	540	0.000586702	0.48406	541	-0.00272	0.3623	136.25	-5.73333e-05	0.18072
542	0.00461	0.72285	542	0.00209	0.70823	542	0.000229797	0.68468	542	0.000411752	0.48471	543	-0.00203	0.36821	136.75	-6.68406e-05	0.18305
544	0.00467	0.72262	544	0.00214	0.7072	544	0.000250377	0.68475	544	0.000465209	0.48511	545	-0.00223	0.36691	137.25	-3.4087e-05	0.1833
546	0.00468	0.72198	546	0.0021	0.70775	546	0.000170899	0.68498	546	0.00047537	0.48565	547	-0.0026	0.36919	137.75	-3.5942e-06	0.18388
548	0.00431	0.72251	548	0.00212	0.70767	548	0.00026058	0.68525	548	0.000114645	0.48568	549	-0.00169	0.3632	138.25	-8.82319e-05	0.18474
550	0.00484	0.72307	550	0.00213	0.70787	550	0.000227014	0.68558	550	0.000641264	0.48689	551	-0.00209	0.36864	138.75	4.12754e-05	0.18475
552	0.00453	0.72252	552	0.00216	0.70863	552	0.00036887	0.68508	552	0.00032516	0.48722	553	-0.00152	0.37019	139.25	-2.23188e-05	0.18596
554	0.00455	0.72346	554	0.00213	0.70807	554	0.000249681	0.6853	554	0.000352993	0.48738	555	-0.00141	0.36827	139.75	-3.8087e-05	0.18687
556	0.00427	0.72339	556	0.00218	0.70858	556	0.000308696	0.68538	556	7.00243e-05	0.48798	557	-0.00163	0.36886	140.25	-3.72754e-05	0.18777
558	0.0046	0.72303	558	0.00213	0.70789	558	0.000247188	0.68531	558	0.000397614	0.48824	559	-0.00185	0.36983	140.75	-8.57391e-05	0.18724
560	0.00489	0.72288	560	0.00217	0.7081	560	0.000337043	0.68478	560	0.000692291	0.48901	561	-0.00184	0.36857	141.25	-5.31594e-05	0.18906
562	0.00428	0.72293	562	0.00216	0.70801	562	0.000252174	0.68536	562	7.51049e-05	0.4893	563	-0.00191	0.37046	141.75	-4.68986e-05	0.18909
564	0.00435	0.72314	564	0.00222	0.7088	564	0.000205971	0.68574	564	0.000145571	0.48936	565	-0.00183	0.37173	142.25	-9.11304e-05	0.18878
566	0.00444	0.72268	566	0.00214	0.70849	566	0.000330203	0.68556	566	0.000240336	0.48984	567	-0.00148	0.36989	142.75	-7.14203e-05	0.18952
568	0.00453	0.72322	568	0.00212	0.70955	568	0.000362203	0.68578	568	0.000333554	0.49063	569	-0.00268	0.36965	143.25	-3.46087e-05	0.18861
570	0.00463	0.72396	570	0.00207	0.70872	570	0.000337159	0.6857	570	0.000431853	0.49123	571	-0.00254	0.36926	143.75	-0.000121507	0.18784
572	0.00465	0.72348	572	0.00215	0.70865	572	0.000245391	0.686	572	0.000445107	0.4913	573	-0.00154	0.3728	144.25	-8.13913e-05	0.18883
574	0.00468	0.72402	574	0.00216	0.70864	574	0.000296116	0.68631	574	0.000483764	0.49195	575	-0.002	0.37272	144.75	1.13623e-05	0.19158
576	0.00441	0.72384	576	0.00213	0.7084	576	0.000309333	0.6857	576	0.000210294	0.49217	577	-0.00134	0.37017	145.25	-2.86957e-05	0.19162
578	0.0047	0.72359	578	0.00221	0.70864	578	0.000218725	0.68591	578	0.000498343	0.49278	579	-0.000723547	0.37138	145.75	2.41739e-05	0.19082
580	0.00479	0.72396	580	0.0021	0.70866	580	0.000242029	0.68583	580	0.000591783	0.49336	581	-0.00251	0.37155	146.25	-4.67826e-05	0.19129
582	0.00446	0.72362	582	0.0022	0.70881	582	0.000270145	0.68588	582	0.00025867	0.49387	583	-0.00227	0.37305	146.75	2.66087e-05	0.19226
584	0.00441	0.72278	584	0.00217	0.70873	584	0.000242899	0.68559	584	0.000214049	0.49421	585	-0.00216	0.3746	147.25	3.0087e-05	0.19286
586	0.00441	0.72372	586	0.00211	0.70926	586	0.000308	0.68585	586	0.000208527	0.49464	587	-0.00224	0.37347	147.75	-3.5942e-05	0.1916
588	0.00455	0.72454	588	0.00214	0.7092	588	0.000247014	0.68611	588	0.000352551	0.49494	589	-0.000886013	0.37338	148.25	-2.61449e-05	0.19222
590	0.00451	0.72359	590	0.00217	0.70915	590	0.000262377	0.68637	590	0.000311465	0.49544	591	-0.00205	0.37223	148.75	4.05797e-07	0.19499
592	0.00397	0.72384	592	0.00221	0.70916	592	0.000342029	0.68684	592	-0.000231279	0.49561	593	-0.00213	0.37468	149.25	1.58841e-05	0.19536
594	0.00479	0.34221	594	0.00217	0.70952	594	0.00029113	0.68672	594	0.000586481	0.49624	595	-0.00294	0.37264	149.75	1.76232e-05	0.1936
596	0.00471	-0.1154	596	0.00217	0.70927	596	0.000193855	0.51965	596	0.000514469	0.49615	597	-0.00151	0.37564	150.25	9.51884e-05	0.19405
598	0.00464	0.02508	598	0.00216	0.70861	598	0.000202087	-0.06055	598	0.000443782	0.497	599	-0.00191	0.86742	150.75	0.000137159	0.19573
600	0.00431	0.5331	600	0.0022	0.70912	600	0.000265507	0.78297	600	0.000106472	0.49739	601	-0.0818	0.17943	151.25	-3.10145e-05	0.19682
602	-0.1366	0.94745	602	-0.71397	0.32065	602	-0.04286	0.93254	602	-0.1408	-0.03481	603	0.01136	0.61371	151.75	-5.58841e-05	0.19675
604	0.25351	0.98236	604	0.22522	0.17121	604	0.23864	0.98014	604	0.24931	0.55076	605	0.55327	0.83626	152.25	2.23188e-05	0.19841
606	0.86007	0.99287	606	0.87931	0.86304	606	0.74989	0.98977	606	0.85587	0.90074	607	0.94492	0.93258	152.75	3.51304e-05	0.19859
608	0.95586	0.99493	608	0.98713	0.96358	608	0.9089	0.99381	608	0.95166	0.97502	609	0.98406	0.96857	153.25	3.55362e-05	0.19859
610	0.9768	0.99752	610	0.99615	0.98518	610	0.96048	0.99579	610	0.9726	0.98688	611	0.9913	0.97493	153.75	-4.21449e-05	0.19842
612	0.99261	0.99807	612	0.998	0.99136	612	0.97598	0.99661	612	0.98841	0.99085	613	0.99474	0.97479	154.25	6.6029e-05	0.19985
614	0.99513	0.9973	614	0.99924	0.99186	614	0.98418	0.99644	614	0.99093	0.99315	615	0.99291	0.98383	154.75	6.09855e-05	0.20089
616	0.99811	0.99786	616	0.99942	0.99384	616	0.98883	0.99794	616	0.99391	0.99451	617	0.99066	0.99135	155.25	1.04348e-05	0.20153
618	1.001	0.99858	618	1.00011	0.9957	618	0.99061	0.99834	618	0.9968	0.99571	619	0.9956	0.98718	155.75	6.41159e-05	0.20076
620	1.00118	0.9985	620	1	0.99683	620	0.99301	0.99883	620	0.99698	0.99634	621	0.99658	0.99243	156.25	-5.77971e-05	0.19993
622	1.00145	0.99849	622	0.99968	0.99717	622	0.99395	0.99964	622	0.99725	0.99701	623	0.99431	0.9941	156.75	-1.17101e-05	0.19859
624	1.00133	0.9994	624	1.00039	0.99623	624	0.9951	0.9991	624	0.99713	0.99742	625	0.99629	0.99542	157.25	4.27246e-05	0.19889
626	1.00259	1.00107	626	1.00014	0.99777	626	0.99586	0.99958	626	0.99839	0.99714	627	0.99624	0.99469	157.75	4.91014e-05	0.19981
628	1.00262	1.00107	628	0.99996	0.99787	628	0.99665	0.99996	628	0.99842	0.99866	629	0.99609	0.99588	158.25	-4.6029e-05	0.20105
630	1.00329	1.00007	630	1.00035	0.99914	630	0.99761	1.00012	630	0.99909	0.99819	631	0.99559	0.99698	158.75	-2.64928e-05	0.20169
632	1.00291	1.00074	632	1.00053	0.9995	632	0.9979	1.00029	632	0.99871	0.99848	633	0.99831	0.99547	159.25	1.64058e-05	0.20165
634	1.00388	1.00102	634	1.00068	0.9987	634	0.99832	1.00018	634	0.99968	0.99882	635	0.9999	0.9953	159.75	7.47826e-06	0.2022
636	1.00383	1.00012	636	1.00009	0.99918	636	0.99865	1.00063	636	0.99963	0.99914	637	0.99635	0.99237	160.25	-4.65507e-05	0.20207
638	1.00343	1.00062	638	1.00054	0.99865	638	0.99879	1.00031	638	0.99923	0.9991	639	0.99735	0.99787	160.75	8.09275e-05	0.20293
640	1.00326	1.00012	640	0.99922	0.9997	640	0.99907	1.00101	640	0.99906	0.99865	641	0.99838	0.99416	161.25	-8.21449e-05	0.20358
642	1.00406	1.00087	642	1.00034	0.99974	642	0.99926	1.00112	642	0.99986	0.99953	643	0.99845	0.99491	161.75	-1.27536e-06	0.20338
644	1.00357	1.00026	644	1.00003	0.99966	644	0.9993	--	644	0.99937	0.99925	645	0.9996	0.99643	162.25	-3.90725e-05	0.20394
646	1.00439	1.00111	646	1.00028	0.99914	646	0.99953	--	646	1.00019	0.99997	647	0.99957	0.99894	162.75	2.95072e-05	0.20586
648	1.0044	1.00055	648	0.99996	0.99903	648	0.99996	--	648	1.0002	1.00001	649	0.99819	0.99479	163.25	4.57971e-05	0.20393
650	1.00441	1.00079	650	1.00014	0.99891	650	1.00018	--	650	1.00021	0.99926	651	0.99917	0.99648	163.75	3.95942e-05	0.20257
652	1.00361	1.00091	652	1.00012	0.99928	652	0.99935	--	652	0.99941	0.99988	653	0.99961	0.99785	164.25	-6.05217e-05	0.20317
654	1.00405	1.00051	654	1.0002	0.9996	654	0.99998	--	654	0.99985	0.99997	655	1.00261	1.00194	164.75	6.55072e-05	0.20603
656	1.00403	1.00037	656	0.99967	0.99879	656	1.00021	--	656	0.99983	0.99986	657	0.99963	0.99806	165.25	4.13333e-05	0.20458
658	1.00432	1.00046	658	1.00017	1.00025	658	1.00045	--	658	1.00012	0.99988	659	1.00077	0.99892	165.75	4.89275e-05	0.20634
660	1.00332	1.0002	660	1.00014	0.99826	660	1.00019	--	660	0.99912	1.00036	661	0.99884	1.00064	166.25	1.29275e-05	0.20717
662	1.00488	1.00062	662	1.00032	0.99879	662	1.00037	--	662	1.00068	0.99996	663	1.00153	0.99745	166.75	0.00010058	0.20891
664	1.00433	1.00141	664	1.00038	0.99956	664	1.00081	--	664	1.00013	1.0005	665	1.001	1.00484	167.25	0.000141101	0.2077
666	1.00449	1.00156	666	0.99989	1.00022	666	1.0009	--	666	1.00029	1.00013	667	0.99968	1.0026	167.75	7.07826e-05	0.20927
668	1.005	1.00011	668	1.00048	0.99969	668	1.00081	--	668	1.0008	1.0004	669	1.00027	0.99954	168.25	4e-06	0.20819
670	1.0047	1.00151	670	1	0.99894	670	1.00032	--	670	1.0005		671	1.00261	1.00336	168.75	-6.26087e-06	0.20874
672		1.00111	672	1.00036	0.99968	672	1.00063	--				673	0.99969	1.00181	169.25	-4.97391e-05	0.20842
674		1.00148	674	0.99938	1.00059	674	1.00037	--				675	0.99944	--	169.75	0.000136638	0.20974
676		1.0008	676	1.00043	0.99919	--	--	--				677	1.00041	--	170.25	3.93623e-05	0.21113
678		1.00063	678	0.99989	1.00016	--	--	--				679	1.00186	--	170.75	9.85507e-07	0.21153
680		1.00148	680	0.9999	1.00001	--	--	--				681	1.00179		171.25	0.000163942	0.21049
682		1.00136	682	0.99994	1.00009	--	--	--				683	1.00134		171.75	-7.43188e-05	0.2094
684		1.00193	684	1.00023	1.00097	--	--	--				685	1.00101		172.25	9.62319e-06	0.20981
686		1.00067	686	1.00014	1.00019	--	--	--				687	1.00231		172.75	9.34493e-05	0.21029
688		1.00155	688	1.00003	1.00083	--	--	--				689	1.00277		173.25	6.1971e-05	0.2115
690		1.00113	690	1.00016	0.99991	--	--	--				691	1.00147		173.75	9.25217e-05	0.21225
692		1.00043	692	1.0002	--	--	--	--				693	0.99999		174.25	0.000143188	0.21177
694		1.0005	694	0.99973		--	--	--				695	1.00076		174.75	5.71594e-05	0.21347
696		1.00072	696	0.99975								697	1.00142		175.25	2.0058e-05	0.21345
698		1.0009	698	--								699	1.00198		175.75	4.98551e-05	0.21359
700		1.00137	700	--								701	1.00357		176.25	2.97391e-05	0.21502
702		1.00135	702	--								703	1.00222		176.75	6.28406e-05	0.21693
704		1.00131	704	--								705	1.00297		177.25	0.000168812	0.21464
706		1.00119	706	--								707	1.00651		177.75	3.30435e-05	0.21209
708		1.00128	708	--								709	1.00162		178.25	-2.88696e-05	0.21435
710		1.0005	710	--								711	1.00314		178.75	2.18551e-05	0.21569
712		1.00054	712	--								713	1.00041		179.25	2.75942e-05	0.21504
714		1.00138	714	--								715	1.00275		179.75	6.15072e-05	0.21308
716		1.00122	716	--								717	1.00539		180.25	9.13623e-05	0.21447
718		1.00122	718	--								719	0.99986		180.75	5.28696e-05	0.21643
720		1.00001	720	--								721	1.0033		181.25	0.000130667	0.21652
722		1.00049	722	--								723	1.00321		181.75	4.35362e-05	0.21651
724		1.00021	724	--								725	1.00143		182.25	2.63188e-05	0.21585
726		1.00098		--								727	1.00124		182.75	8.37681e-05	0.21701
728		1.00064		--								729	1.00088		183.25	0.000142957	0.21598
730		1.00066		--								731	0.99811		183.75	6.6087e-05	0.21548
732		1.00043		--								733	1.00133		184.25	4.08116e-05	0.21628
734		1.00058		--								735	1.00128		184.75	-1.97681e-05	0.21636
736		1.00121		--								737	1.00182		185.25	0.000100174	0.21706
738												739	1.00088		185.75	8.84638e-05	0.21855
740												741	1.00244		186.25	8.15652e-05	0.2197
742												743	1.0006		186.75	6.90435e-05	0.21731
744												745	1.00412		187.25	0.000153217	0.21733
746												747	1.00436		187.75	8.09855e-05	0.21735
748												749	1.0031		188.25	0.000180638	0.21784
750												751	1.00225		188.75	0.000110203	0.21749
752												753	1.00372		189.25	9.13043e-05	0.21737
754												755	1.00551		189.75	0.000120348	0.21801
756												757	1.0036		190.25	0.000105101	0.22078
												759	1.00188		190.75	0.000137623	0.22151
												761	1.00425		191.25	9.97101e-05	0.21987
												763	1.00266		191.75	9.44348e-05	0.21707
												765	1.00502		192.25	0.00013571	0.21668
												767	1.0031		192.75	0.000149565	0.21895
												769	1.00255		193.25	0.000163072	0.22163
												771	1.0027		193.75	0.000138377	0.21929
												773	0.99977		194.25	0.00011229	0.21784
												775	1.00384		194.75	9.82029e-05	0.21984
												777	1.0031		195.25	0.000128522	0.22311
												779	1.00298		195.75	0.00020713	0.22412
												781	1.00517		196.25	0.000249507	0.22183
												783	1.00283		196.75	0.000202261	0.22092
												785	1.00506		197.25	0.000129043	0.22225
												787	1.00454		197.75	0.000176986	0.22379
												789	1.00271		198.25	0.000160116	0.22268
												791	1.00368		198.75	0.000193275	0.22112
												793	1.00328		199.25	0.000158667	0.22023
												795	1.00293		199.75	0.000127826	0.22218
												797	1.00273		200.25	0.000169913	0.22459
												799	1.0022		200.75	0.000163304	0.22405
												801	1.00133		201.25	0.000173159	0.22294
												803	1.00268		201.75	0.00019229	0.22382
												805	1.00221		202.25	0.000147362	0.22476
												807	1.00157		202.75	0.00016458	0.22386
												809	1.0051		203.25	0.000110261	0.22434
												811	1.00569		203.75	0.000172986	0.22468
												813	1.00126		204.25	0.000178551	0.22486
												815	--		204.75	0.000188696	0.22435
												817			205.25	0.000109797	0.22383
												819			205.75	0.000124696	0.22462
												821			206.25	7.76232e-05	0.22401
												823			206.75	0.000122029	0.22468
												825			207.25	0.000127362	0.22467
												827			207.75	0.00026713	0.22637
												829			208.25	0.000145159	0.22665
												831			208.75	0.000148812	0.22668
												833			209.25	0.000223014	0.2273
												835			209.75	0.000196812	0.22789
												837			210.25	0.000132928	0.22793
												839			210.75	0.000171768	0.22815
												841			211.25	0.000141681	0.22796
												843			211.75	0.000274493	0.2276
												845			212.25	0.000153101	0.22698
															212.75	0.000159072	0.2284
															213.25	0.000203362	0.22924
															213.75	0.000131362	0.22834
															214.25	0.000106609	0.22538
															214.75	5.96522e-05	0.22533
															215.25	-1.44928e-06	0.22811
															215.75	2.33043e-05	0.23013
															216.25	7.68116e-05	0.22827
															216.75	-8.4058e-06	0.22764
															217.25	3.71014e-06	0.22748
															217.75	9.24058e-05	0.22856
															218.25	7.61739e-05	0.22864
															218.75	-8.75362e-06	0.22837
															219.25	2.16812e-05	0.22808
															219.75	2.2087e-05	0.22686
															220.25	4.43478e-05	0.22811
															220.75	-1.11884e-05	0.23071
															221.25	9.15942e-06	0.23102
															221.75	1.12464e-05	0.22848
															222.25	-9.09565e-05	0.22983
															222.75	-6.81739e-05	0.23341
															223.25	4.81739e-05	0.23152
															223.75	7.42029e-06	0.22878
															224.25	-6.91594e-05	0.22853
															224.75	-1.93043e-05	0.23076
															225.25	-9.3971e-05	0.23052
															225.75	-1.07826e-05	0.23039
															226.25	-6.04638e-05	0.23021
															226.75	-1.49565	0.23094
															227.25	-5.13623e-05	0.23118
															227.75	-1.27536e-05	0.23214
															228.25	7.21159e-05	0.23161
															228.75	-5.43188e-05	0.23062
															229.25	6.26087e-06	0.22847
															229.75	-3.37391e-05	0.22838
															230.25	-6.98551e-05	0.22938
															230.75	-1.42609e-05	0.23193
															231.25	-1.52464e-05	0.23218
															231.75	-3.29855e-05	0.23211
															232.25	5.91304e-06	0.23157
															232.75	-0.000113101	0.23331
															233.25	-5.62319e-05	0.234
															233.75	-3.71014e-05	0.2344
															234.25	-9.25217e-05	0.23264
															234.75	-3.33333e-05	0.23103
															235.25	-5.23478e-05	0.23235
															235.75	4.28986e-05	0.23449
															236.25	1.76812e-05	0.23538
															236.75	-2.27246e-05	0.23318
															237.25	1.52464e-05	0.23389
															237.75	1.94783e-05	0.23263
															238.25	-4.84058e-05	0.23333
															238.75	-4.17971e-05	0.23187
															239.25	-0.5	0.23196
															239.75	-5.09565e-05	0.2312
															240.25	-2.70725e-05	0.23274
															240.75	-5.23478e-05	0.23297
															241.25	-4.81159e-05	0.23255
															241.75	2.62609e-05	0.23414
															242.25	4.01739e-05	0.23564
															242.75	-5.73333e-05	0.23598
															243.25	-6.68406e-05	0.2352
															243.75	-3.4087e-05	0.23612
															244.25	-3.5942e-06	0.23665
															244.75	-8.82319e-05	0.23739
															245.25	4.12754e-05	0.23646
															245.75	-2.23188e-05	0.23517
															246.25	-3.8087e-05	0.23499
															246.75	-3.72754e-05	0.23723
															247.25	-8.57391e-05	0.2391
															247.75	-5.31594e-05	0.23804
															248.25	-4.68986e-05	0.23609
															248.75	-9.11304e-05	0.23463
															249.25	-7.14203e-05	0.23404
															249.75	-3.46087e-05	0.23454
															250.25	-0.000121507	0.2372
															250.75	-8.13913e-05	0.23819
															251.25	1.13623e-05	0.2358
															251.75	-2.86957e-05	0.2367
															252.25	2.41739e-05	0.23836
															252.75	-4.67826e-05	0.23898
															253.25	2.66087e-05	0.2367
															253.75	3.0087e-05	0.23886
															254.25	-3.5942e-05	0.23909
															254.75	-2.61449e-05	0.23997
															255.25	4.05797e-07	0.23828
															255.75	1.58841e-05	0.23914
															256.25	1.76232e-05	0.24094
															256.75	9.51884e-05	0.24007
															257.25	0.000137159	0.23868
															257.75	-3.10145e-05	0.23812
															258.25	-5.58841e-05	0.24103
															258.75	2.23188e-05	0.24046
															259.25	3.51304e-05	0.24003
															259.75	3.55362e-05	0.23868
															260.25	-4.21449e-05	0.23814
															260.75	6.6029e-05	0.23765
															261.25	6.09855e-05	0.23969
															261.75	1.04348e-05	0.24151
															262.25	6.41159e-05	0.23971
															262.75	-5.77971e-05	0.23755
															263.25	-1.17101e-05	0.24072
															263.75	4.27246e-05	0.24073
															264.25	4.91014e-05	0.23898
															264.75	-4.6029e-05	0.23932
															265.25	-2.64928e-05	0.24246
															265.75	1.64058e-05	0.24081
															266.25	7.47826e-06	0.23993
															266.75	-4.65507e-05	0.23932
															267.25	8.09275e-05	0.24185
															267.75	-8.21449e-05	0.24275
															268.25	-1.27536e-06	0.24496
															268.75	-3.90725e-05	0.24275
															269.25	2.95072e-05	0.24131
															269.75	4.57971e-05	0.23985
															270.25	3.95942e-05	0.24206
															270.75	-6.05217e-05	0.24344
															271.25	6.55072e-05	0.24313
															271.75	4.13333e-05	0.24236
															272.25	4.89275e-05	0.24196
															272.75	1.29275e-05	0.24332
															273.25	0.00010058	0.24333
															273.75	0.000141101	0.24422
															274.25	7.07826e-05	0.24303
															274.75	4e-06	0.2421
															275.25	-6.26087e-06	0.2421
															275.75	-4.97391e-05	0.24339
															276.25	0.000136638	0.24479
															276.75	3.93623e-05	0.24382
															277.25	9.85507e-07	0.24548
															277.75	0.000163942	0.24487
															278.25	-7.43188e-05	0.24432
															278.75	9.62319e-06	0.24201
															279.25	9.34493e-05	0.24335
															279.75	6.1971e-05	0.24414
															280.25	9.25217e-05	0.24448
															280.75	0.000143188	0.24317
															281.25	5.71594e-05	0.2429
															281.75	2.0058e-05	0.24275
															282.25	4.98551e-05	0.24357
															282.75	2.97391e-05	0.24451
															283.25	6.28406e-05	0.24445
															283.75	0.000168812	0.24501
															284.25	3.30435e-05	0.24601
															284.75	-2.88696e-05	0.24583
															285.25	2.18551e-05	0.24466
															285.75	2.75942e-05	0.24379
															286.25	6.15072e-05	0.2428
															286.75	9.13623e-05	0.24392
															287.25	5.28696e-05	0.24624
															287.75	0.000130667	0.2476
															288.25	4.35362e-05	0.24605
															288.75	2.63188e-05	0.24501
															289.25	8.37681e-05	0.24357
															289.75	0.000142957	0.24449
															290.25	6.6087e-05	0.24645
															290.75	4.08116e-05	0.24722
															291.25	-1.97681e-05	0.24678
															291.75	0.000100174	0.24639
															292.25	8.84638e-05	0.24591
															292.75	8.15652e-05	0.24436
															293.25	6.90435e-05	0.24443
															293.75	0.000153217	0.24574
															294.25	8.09855e-05	0.24471
															294.75	0.000180638	0.24528
															295.25	0.000110203	0.24598
															295.75	9.13043e-05	0.24776
															296.25	0.000120348	0.24568
															296.75	0.000105101	0.24618
															297.25	0.000137623	0.24729
															297.75	9.97101e-05	0.24821
															298.25	9.44348e-05	0.24881
															298.75	0.00013571	0.24886
															299.25	0.000149565	0.2469
															299.75	0.000163072	0.24595
															300.25	0.000138377	0.24497
															300.75	0.00011229	0.24612
															301.25	9.82029e-05	0.24628
															301.75	0.000128522	0.24801
															302.25	0.00020713	0.24715
															302.75	0.000249507	0.24705
															303.25	0.000202261	0.24817
															303.75	0.000129043	0.25012
															304.25	0.000176986	0.2502
															304.75	0.000160116	0.24902
															305.25	0.000193275	0.24869
															305.75	0.000158667	0.24788
															306.25	0.000127826	0.2481
															306.75	0.000169913	0.24827
															307.25	0.000163304	0.24787
															307.75	0.000173159	0.24567
															308.25	0.00019229	0.24753
															308.75	0.000147362	0.24786
															309.25	0.00016458	0.24638
															309.75	0.000110261	0.24575
															310.25	0.000172986	0.24893
															310.75	0.000178551	0.25014
															311.25	0.000188696	0.24831
															311.75	0.000109797	0.24616
															312.25	0.000124696	0.24766
															312.75	7.76232e-05	0.24899
															313.25	0.000122029	0.24981
															313.75	0.000127362	0.24881
															314.25	0.00026713	0.24762
															314.75	0.000145159	0.24685
															315.25	0.000148812	0.24808
															315.75	0.000223014	0.24899
															316.25	0.000196812	0.24845
															316.75	0.000132928	0.24925
															317.25	0.000171768	0.25061
															317.75	0.000141681	0.25115
															318.25	0.000274493	0.25064
															318.75	0.000153101	0.24918
															319.25	0.000159072	0.24763
															319.75	0.000203362	0.24705
															320.25	0.000131362	0.24837
															320.75	0.000106609	0.24953
															321.25	5.96522e-05	0.25087
															321.75	-1.44928e-06	0.25011
															322.25	2.33043e-05	0.25085
															322.75	7.68116e-05	0.24984
															323.25	-8.4058e-06	0.25026
															323.75	3.71014e-06	0.24946
															324.25	9.24058e-05	0.24981
															324.75	7.61739e-05	0.24886
															325.25	-8.75362e-06	0.24996
															325.75	2.16812e-05	0.24955
															326.25	2.2087e-05	0.24832
															326.75	4.43478e-05	0.24793
															327.25	-1.11884e-05	0.25024
															327.75	9.15942e-06	0.25132
															328.25	1.12464e-05	0.25152
															328.75	-9.09565e-05	0.24911
															329.25	-6.81739e-05	0.24873
															329.75	4.81739e-05	0.25006
															330.25	7.42029e-06	0.25175
															330.75	-6.91594e-05	0.25126
															331.25	-1.93043e-05	0.25353
															331.75	-9.3971e-05	0.25333
															332.25	-1.07826e-05	0.2514
															332.75	-6.04638e-05	0.24927
															333.25	-1.49565	0.24981
															333.75	-5.13623e-05	0.25181
															334.25	-1.27536e-05	0.25324
															334.75	7.21159e-05	0.2528
															335.25	-5.43188e-05	0.24904
															335.75	6.26087e-06	0.24686
															336.25	-3.37391e-05	0.24629
															336.75	-6.98551e-05	0.25035
															337.25	-1.42609e-05	0.25269
															337.75	-1.52464e-05	0.25323
															338.25	-3.29855e-05	0.25198
															338.75	5.91304e-06	0.25295
															339.25	-0.000113101	0.25279
															339.75	-5.62319e-05	0.25122
															340.25	-3.71014e-05	0.25023
															340.75	-9.25217e-05	0.25162
															341.25	-3.33333e-05	0.25321
															341.75	-5.23478e-05	0.25327
															342.25	4.28986e-05	0.25229
															342.75	1.76812e-05	0.25248
															343.25	-2.27246e-05	0.25238
															343.75	1.52464e-05	0.25401
															344.25	1.94783e-05	0.25313
															344.75	-4.84058e-05	0.25208
															345.25	-4.17971e-05	0.24982
															345.75	-0.5	0.25134
															346.25	-5.09565e-05	0.25276
															346.75	-2.70725e-05	0.25378
															347.25	-5.23478e-05	0.25127
															347.75	-4.81159e-05	0.25179
															348.25	2.62609e-05	0.25282
															348.75	4.01739e-05	0.25229
															349.25	-5.73333e-05	0.25033
															349.75	-6.68406e-05	0.25214
															350.25	-3.4087e-05	0.25373
															350.75	-3.5942e-06	0.25321
															351.25	-8.82319e-05	0.25339
															351.75	4.12754e-05	0.25454
															352.25	-2.23188e-05	0.255
															352.75	-3.8087e-05	0.25372
															353.25	-3.72754e-05	0.25207
															353.75	-8.57391e-05	0.252
															354.25	-5.31594e-05	0.25265
															354.75	-4.68986e-05	0.25393
															355.25	-9.11304e-05	0.25136
															355.75	-7.14203e-05	0.25273
															356.25	-3.46087e-05	0.25308
															356.75	-0.000121507	0.255
															357.25	-8.13913e-05	0.25276
															357.75	1.13623e-05	0.2524
															358.25	-2.86957e-05	0.25219
															358.75	2.41739e-05	0.25334
															359.25	-4.67826e-05	0.25367
															359.75	2.66087e-05	0.25498
															360.25	3.0087e-05	0.25476
															360.75	-3.5942e-05	0.25392
															361.25	-2.61449e-05	0.25164
															361.75	4.05797e-07	0.25288
															362.25	1.58841e-05	0.25263
															362.75	1.76232e-05	0.25397
															363.25	9.51884e-05	0.25306
															363.75	0.000137159	0.25354
															364.25	-3.10145e-05	0.25272
															364.75	-5.58841e-05	0.25181
															365.25	2.23188e-05	0.25262
															365.75	3.51304e-05	0.25318
															366.25	3.55362e-05	0.25196
															366.75	-4.21449e-05	0.25194
															367.25	6.6029e-05	0.25419
															367.75	6.09855e-05	0.2541
															368.25	1.04348e-05	0.25331
															368.75	6.41159e-05	0.25516
															369.25	-5.77971e-05	0.25688
															369.75	-1.17101e-05	0.25611
															370.25	4.27246e-05	0.25498
															370.75	4.91014e-05	0.25469
															371.25	-4.6029e-05	0.25538
															371.75	-2.64928e-05	0.25577
															372.25	1.64058e-05	0.25733
															372.75	7.47826e-06	0.25642
															373.25	-4.65507e-05	0.25678
															373.75	8.09275e-05	0.25586
															374.25	-8.21449e-05	0.2566
															374.75	-1.27536e-06	0.25604
															375.25	-3.90725e-05	0.25464
															375.75	2.95072e-05	0.25393
															376.25	4.57971e-05	0.25448
															376.75	3.95942e-05	0.25604
															377.25	-6.05217e-05	0.25465
															377.75	6.55072e-05	0.25517
															378.25	4.13333e-05	0.25533
															378.75	4.89275e-05	0.25682
															379.25	1.29275e-05	0.25639
															379.75	0.00010058	0.25696
															380.25	0.000141101	0.25567
															380.75	7.07826e-05	0.25617
															381.25	4e-06	0.25716
															381.75	-6.26087e-06	0.25823
															382.25	-4.97391e-05	0.25628
															382.75	0.000136638	0.25587
															383.25	3.93623e-05	0.25687
															383.75	9.85507e-07	0.2575
															384.25	0.000163942	0.25511
															384.75	-7.43188e-05	0.25434
															385.25	9.62319e-06	0.25472
															385.75	9.34493e-05	0.25446
															386.25	6.1971e-05	0.25584
															386.75	9.25217e-05	0.25615
															387.25	0.000143188	0.25661
															387.75	5.71594e-05	0.25439
															388.25	2.0058e-05	0.25633
															388.75	4.98551e-05	0.25644
															389.25	2.97391e-05	0.25734
															389.75	6.28406e-05	0.25489
															390.25	0.000168812	0.25471
															390.75	3.30435e-05	0.25662
															391.25	-2.88696e-05	0.25918
															391.75	2.18551e-05	0.2589
															392.25	2.75942e-05	0.25722
															392.75	6.15072e-05	0.25556
															393.25	9.13623e-05	0.25546
															393.75	5.28696e-05	0.25602
															394.25	0.000130667	0.25555
															394.75	4.35362e-05	0.25514
															395.25	2.63188e-05	0.25612
															395.75	8.37681e-05	0.25842
															396.25	0.000142957	0.25698
															396.75	6.6087e-05	0.25638
															397.25	4.08116e-05	0.25506
															397.75	-1.97681e-05	0.25639
															398.25	0.000100174	0.25714
															398.75	8.84638e-05	0.25883
															399.25	8.15652e-05	0.25779
															399.75	6.90435e-05	0.25553
															400.25	0.000153217	0.25635
															400.75	8.09855e-05	0.25751
															401.25	0.000180638	0.25734
															401.75	0.000110203	0.25628
															402.25	9.13043e-05	0.25837
															402.75	0.000120348	0.2576
															403.25	0.000105101	0.25642
															403.75	0.000137623	0.25676
															404.25	9.97101e-05	0.25636
															404.75	9.44348e-05	0.25535
															405.25	0.00013571	0.25669
															405.75	0.000149565	0.25677
															406.25	0.000163072	0.25554
															406.75	0.000138377	0.25567
															407.25	0.00011229	0.26018
															407.75	9.82029e-05	0.26079
															408.25	0.000128522	0.25968
															408.75	0.00020713	0.25743
															409.25	0.000249507	0.2559
															409.75	0.000202261	0.25673
															410.25	0.000129043	0.25839
															410.75	0.000176986	0.26145
															411.25	0.000160116	0.26083
															411.75	0.000193275	0.25961
															412.25	0.000158667	0.25777
															412.75	0.000127826	0.2593
															413.25	0.000169913	0.25997
															413.75	0.000163304	0.25966
															414.25	0.000173159	0.25814
															414.75	0.00019229	0.25796
															415.25	0.000147362	0.25732
															415.75	0.00016458	0.25853
															416.25	0.000110261	0.25881
															416.75	0.000172986	0.25748
															417.25	0.000178551	0.25687
															417.75	0.000188696	0.26007
															418.25	0.000109797	0.26106
															418.75	0.000124696	0.25827
															419.25	7.76232e-05	0.25647
															419.75	0.000122029	0.25672
															420.25	0.000127362	0.25728
															420.75	0.00026713	0.25855
															421.25	0.000145159	0.25902
															421.75	0.000148812	0.25861
															422.25	0.000223014	0.25831
															422.75	0.000196812	0.26056
															423.25	0.000132928	0.26059
															423.75	0.000171768	0.25866
															424.25	0.000141681	0.25764
															424.75	0.000274493	0.2591
															425.25	0.000153101	0.25994
															425.75	0.000159072	0.26007
															426.25	0.000203362	0.26016
															426.75	0.000131362	0.26025
															427.25	0.000106609	0.25985
															427.75	5.96522e-05	0.26014
															428.25	-1.44928e-06	0.2587
															428.75	2.33043e-05	0.25855
															429.25	7.68116e-05	0.25983
															429.75	-8.4058e-06	0.26135
															430.25	3.71014e-06	0.2602
															430.75	9.24058e-05	0.2582
															431.25	7.61739e-05	0.259
															431.75	-8.75362e-06	0.26021
															432.25	2.16812e-05	0.25962
															432.75	2.2087e-05	0.25866
															433.25	4.43478e-05	0.25969
															433.75	-1.11884e-05	0.26193
															434.25	9.15942e-06	0.26107
															434.75	1.12464e-05	0.25913
															435.25	-9.09565e-05	0.26021
															435.75	-6.81739e-05	0.2628
															436.25	4.81739e-05	0.26096
															436.75	7.42029e-06	0.25798
															437.25	-6.91594e-05	0.26008
															437.75	-1.93043e-05	0.26341
															438.25	-9.3971e-05	0.26277
															438.75	-1.07826e-05	0.26078
															439.25	-6.04638e-05	0.26054
															439.75	-1.49565	0.26181
															440.25	-5.13623e-05	0.26069
															440.75	-1.27536e-05	0.26058
															441.25	7.21159e-05	0.25913
															441.75	-5.43188e-05	0.25911
															442.25	6.26087e-06	0.25956
															442.75	-3.37391e-05	0.26203
															443.25	-6.98551e-05	0.26148
															443.75	-1.42609e-05	0.26023
															444.25	-1.52464e-05	0.26074
															444.75	-3.29855e-05	0.26048
															445.25	5.91304e-06	0.26039
															445.75	-0.000113101	0.25897
															446.25	-5.62319e-05	0.25969
															446.75	-3.71014e-05	0.26008
															447.25	-9.25217e-05	0.26057
															447.75	-3.33333e-05	0.2591
															448.25	-5.23478e-05	0.25936
															448.75	4.28986e-05	0.26019
															449.25	1.76812e-05	0.26028
															449.75	-2.27246e-05	0.26159
															450.25	1.52464e-05	0.26264
															450.75	1.94783e-05	0.264
															451.25	-4.84058e-05	0.26244
															451.75	-4.17971e-05	0.26189
															452.25	-0.5	0.26061
															452.75	-5.09565e-05	0.26381
															453.25	-2.70725e-05	0.26489
															453.75	-5.23478e-05	0.26398
															454.25	-4.81159e-05	0.26182
															454.75	2.62609e-05	0.26185
															455.25	4.01739e-05	0.26074
															455.75	-5.73333e-05	0.25968
															456.25	-6.68406e-05	0.25937
															456.75	-3.4087e-05	0.26176
															457.25	-3.5942e-06	0.26465
															457.75	-8.82319e-05	0.26413
															458.25	4.12754e-05	0.26164
															458.75	-2.23188e-05	0.26012
															459.25	-3.8087e-05	0.26066
															459.75	-3.72754e-05	0.26137
															460.25	-8.57391e-05	0.26188
															460.75	-5.31594e-05	0.25947
															461.25	-4.68986e-05	0.25861
															461.75	-9.11304e-05	0.26133
															462.25	-7.14203e-05	0.26521
															462.75	-3.46087e-05	0.2637
															463.25	-0.000121507	0.26217
															463.75	-8.13913e-05	0.25946
															464.25	1.13623e-05	0.26033
															464.75	-2.86957e-05	0.26075
															465.25	2.41739e-05	0.2622
															465.75	-4.67826e-05	0.26174
															466.25	2.66087e-05	0.26098
															466.75	3.0087e-05	0.26147
															467.25	-3.5942e-05	0.26146
															467.75	-2.61449e-05	0.26167
															468.25	4.05797e-07	0.26083
															468.75	1.58841e-05	0.26078
															469.25	1.76232e-05	0.26046
															469.75	9.51884e-05	0.25974
															470.25	0.000137159	0.26049
															470.75	-3.10145e-05	0.26114
															471.25	-5.58841e-05	0.26148
															471.75	2.23188e-05	0.26351
															472.25	3.51304e-05	0.26389
															472.75	3.55362e-05	0.26436
															473.25	-4.21449e-05	0.26296
															473.75	6.6029e-05	0.26404
															474.25	6.09855e-05	0.26197
															474.75	1.04348e-05	0.26136
															475.25	6.41159e-05	0.26094
															475.75	-5.77971e-05	0.26042
															476.25	-1.17101e-05	0.26153
															476.75	4.27246e-05	0.2644
															477.25	4.91014e-05	0.26289
															477.75	-4.6029e-05	0.26218
															478.25	-2.64928e-05	0.2619
															478.75	1.64058e-05	0.26231
															479.25	7.47826e-06	0.26063
															479.75	-4.65507e-05	0.262
															480.25	8.09275e-05	0.26058
															480.75	-8.21449e-05	0.25947
															481.25	-1.27536e-06	0.26139
															481.75	-3.90725e-05	0.26485
															482.25	2.95072e-05	0.26542
															482.75	4.57971e-05	0.26498
															483.25	3.95942e-05	0.26314
															483.75	-6.05217e-05	0.26253
															484.25	6.55072e-05	0.26323
															484.75	4.13333e-05	0.26293
															485.25	4.89275e-05	0.26011
															485.75	1.29275e-05	0.26096
															486.25	0.00010058	0.26314
															486.75	0.000141101	0.26383
															487.25	7.07826e-05	0.26082
															487.75	4e-06	0.26275
															488.25	-6.26087e-06	0.26352
															488.75	-4.97391e-05	0.26238
															489.25	0.000136638	0.26064
															489.75	3.93623e-05	0.26174
															490.25	9.85507e-07	0.26296
															490.75	0.000163942	0.26292
															491.25	-7.43188e-05	0.26377
															491.75	9.62319e-06	0.26448
															492.25	9.34493e-05	0.26405
															492.75	6.1971e-05	0.26327
															493.25	9.25217e-05	0.26245
															493.75	0.000143188	0.26322
															494.25	5.71594e-05	0.2634
															494.75	2.0058e-05	0.26534
															495.25	4.98551e-05	0.26459
															495.75	2.97391e-05	0.2656
															496.25	6.28406e-05	0.26324
															496.75	0.000168812	0.26216
															497.25	3.30435e-05	0.26191
															497.75	-2.88696e-05	0.26486
															498.25	2.18551e-05	0.26376
															498.75	2.75942e-05	0.26187
															499.25	6.15072e-05	0.26196
															499.75	9.13623e-05	0.26348
															500.25	5.28696e-05	0.26387
															500.75	0.000130667	0.26366
															501.25	4.35362e-05	0.26271
															501.75	2.63188e-05	0.26269
															502.25	8.37681e-05	0.26228
															502.75	0.000142957	0.26345
															503.25	6.6087e-05	0.26428
															503.75	4.08116e-05	0.26467
															504.25	-1.97681e-05	0.26262
															504.75	0.000100174	0.26347
															505.25	8.84638e-05	0.26326
															505.75	8.15652e-05	0.26593
															506.25	6.90435e-05	0.26455
															506.75	0.000153217	0.26251
															507.25	8.09855e-05	0.26052
															507.75	0.000180638	0.26215
															508.25	0.000110203	0.26221
															508.75	9.13043e-05	0.26236
															509.25	0.000120348	0.26356
															509.75	0.000105101	0.2638
															510.25	0.000137623	0.26498
															510.75	9.97101e-05	0.26452
															511.25	9.44348e-05	0.26311
															511.75	0.00013571	0.261
															512.25	0.000149565	0.2608
															512.75	0.000163072	0.26192
															513.25	0.000138377	0.26352
															513.75	0.00011229	0.26266
															514.25	9.82029e-05	0.26205
															514.75	0.000128522	0.26313
															515.25	0.00020713	0.26145
															515.75	0.000249507	0.26001
															516.25	0.000202261	0.2624
															516.75	0.000129043	0.26534
															517.25	0.000176986	0.26392
															517.75	0.000160116	0.26447
															518.25	0.000193275	0.26426
															518.75	0.000158667	0.26374
															519.25	0.000127826	0.26294
															519.75	0.000169913	0.26458
															520.25	0.000163304	0.26439
															520.75	0.000173159	0.26353
															521.25	0.00019229	0.26356
															521.75	0.000147362	0.26327
															522.25	0.00016458	0.26295
															522.75	0.000110261	0.26236
															523.25	0.000172986	0.26361
															523.75	0.000178551	0.2642
															524.25	0.000188696	0.26478
															524.75	0.000109797	0.2637
															525.25	0.000124696	0.26255
															525.75	7.76232e-05	0.26254
															526.25	0.000122029	0.26386
															526.75	0.000127362	0.26425
															527.25	0.00026713	0.26404
															527.75	0.000145159	0.26349
															528.25	0.000148812	0.26307
															528.75	0.000223014	0.26304
															529.25	0.000196812	0.26274
															529.75	0.000132928	0.26293
															530.25	0.000171768	0.26352
															530.75	0.000141681	0.2644
															531.25	0.000274493	0.26361
															531.75	0.000153101	0.26369
															532.25	0.000159072	0.26503
															532.75	0.000203362	0.26459
															533.25	0.000131362	0.265
															533.75	0.000106609	0.26432
															534.25	5.96522e-05	0.26566
															534.75	-1.44928e-06	0.2644
															535.25	2.33043e-05	0.26527
															535.75	7.68116e-05	0.26306
															536.25	-8.4058e-06	0.26336
															536.75	3.71014e-06	0.26263
															537.25	9.24058e-05	0.26443
															537.75	7.61739e-05	0.26262
															538.25	-8.75362e-06	0.26211
															538.75	2.16812e-05	0.2627
															539.25	2.2087e-05	0.26563
															539.75	4.43478e-05	0.26632
															540.25	-1.11884e-05	0.26509
															540.75	9.15942e-06	0.26365
															541.25	1.12464e-05	0.26466
															541.75	-9.09565e-05	0.26529
															542.25	-6.81739e-05	0.26465
															542.75	4.81739e-05	0.26204
															543.25	7.42029e-06	0.26291
															543.75	-6.91594e-05	0.26441
															544.25	-1.93043e-05	0.26676
															544.75	-9.3971e-05	0.26617
															545.25	-1.07826e-05	0.26541
															545.75	-6.04638e-05	0.26388
															546.25	-1.49565	0.26493
															546.75	-5.13623e-05	0.26575
															547.25	-1.27536e-05	0.26558
															547.75	7.21159e-05	0.2646
															548.25	-5.43188e-05	0.26354
															548.75	6.26087e-06	0.26486
															549.25	-3.37391e-05	0.26581
															549.75	-6.98551e-05	0.26641
															550.25	-1.42609e-05	0.26439
															550.75	-1.52464e-05	0.26395
															551.25	-3.29855e-05	0.26397
															551.75	5.91304e-06	0.26493
															552.25	-0.000113101	0.26574
															552.75	-5.62319e-05	0.2652
															553.25	-3.71014e-05	0.26389
															553.75	-9.25217e-05	0.26275
															554.25	-3.33333e-05	0.26381
															554.75	-5.23478e-05	0.26492
															555.25	4.28986e-05	0.26492
															555.75	1.76812e-05	0.26564
															556.25	-2.27246e-05	0.26789
															556.75	1.52464e-05	0.2667
															557.25	1.94783e-05	0.26394
															557.75	-4.84058e-05	0.26383
															558.25	-4.17971e-05	0.26536
															558.75	-0.5	0.26448
															559.25	-5.09565e-05	0.26397
															559.75	-2.70725e-05	0.26585
															560.25	-5.23478e-05	0.26484
															560.75	-4.81159e-05	0.26396
															561.25	2.62609e-05	0.26413
															561.75	4.01739e-05	0.26484
															562.25	-5.73333e-05	0.26448
															562.75	-6.68406e-05	0.26459
															563.25	-3.4087e-05	0.26431
															563.75	-3.5942e-06	0.26492
															564.25	-8.82319e-05	0.26677
															564.75	4.12754e-05	0.26756
															565.25	-2.23188e-05	0.26406
															565.75	-3.8087e-05	0.26251
															566.25	-3.72754e-05	0.26363
															566.75	-8.57391e-05	0.26429
															567.25	-5.31594e-05	0.26334
															567.75	-4.68986e-05	0.26617
															568.25	-9.11304e-05	0.26659
															568.75	-7.14203e-05	0.26449
															569.25	-3.46087e-05	0.26271
															569.75	-0.000121507	0.26426
															570.25	-8.13913e-05	0.26446
															570.75	1.13623e-05	0.26409
															571.25	-2.86957e-05	0.26607
															571.75	2.41739e-05	0.2667
															572.25	-4.67826e-05	0.26713
															572.75	2.66087e-05	0.2657
															573.25	3.0087e-05	0.26453
															573.75	-3.5942e-05	0.26431
															574.25	-2.61449e-05	0.2651
															574.75	4.05797e-07	0.26744
															575.25	1.58841e-05	0.26921
															575.75	1.76232e-05	0.26854
															576.25	9.51884e-05	0.26694
															576.75	0.000137159	0.26463
															577.25	-3.10145e-05	0.26321
															577.75	-5.58841e-05	0.26313
															578.25	2.23188e-05	0.26384
															578.75	3.51304e-05	0.26559
															579.25	3.55362e-05	0.26444
															579.75	-4.21449e-05	0.26575
															580.25	6.6029e-05	0.26608
															580.75	6.09855e-05	0.26838
															581.25	1.04348e-05	0.26894
															581.75	6.41159e-05	0.26803
															582.25	-5.77971e-05	0.26573
															582.75	-1.17101e-05	0.26481
															583.25	4.27246e-05	0.26445
															583.75	4.91014e-05	0.26379
															584.25	-4.6029e-05	0.26354
															584.75	-2.64928e-05	0.26553
															585.25	1.64058e-05	0.26584
															585.75	7.47826e-06	0.26598
															586.25	-4.65507e-05	0.26529
															586.75	8.09275e-05	0.26594
															587.25	-8.21449e-05	0.26498
															587.75	-1.27536e-06	0.26489
															588.25	-3.90725e-05	0.2651
															588.75	2.95072e-05	0.2661
															589.25	4.57971e-05	0.26691
															589.75	3.95942e-05	0.26622
															590.25	-6.05217e-05	0.26664
															590.75	6.55072e-05	0.26755
															591.25	4.13333e-05	0.2686
															591.75	4.89275e-05	0.26649
															592.25	1.29275e-05	0.26675
															592.75	0.00010058	0.26831
															593.25	0.000141101	0.26846
															593.75	7.07826e-05	0.26433
															594.25	4e-06	0.26282
															594.75	-6.26087e-06	0.26509
															595.25	-4.97391e-05	0.26684
															595.75	0.000136638	0.26473
															596.25	3.93623e-05	0.2637
															596.75	9.85507e-07	0.26626
															597.25	0.000163942	0.26716
															597.75	-7.43188e-05	0.26643
															598.25	9.62319e-06	0.26507
															598.75	9.34493e-05	0.26697
															599.25	6.1971e-05	0.26696
															599.75	9.25217e-05	0.26717
															600.25	0.000143188	0.26589
															600.75	0.1293	0.26658
															601.25	0.12674	0.26304
															601.75	0.09593	0.27036
															602.25	0.24658	0.33905
															602.75	0.51948	0.45648
															603.25	0.7923	0.56182
															603.75	0.87325	0.66298
															604.25	0.91215	0.75968
															604.75	0.91996	0.85377
															605.25	0.94745	0.89767
															605.75	0.97587	0.93168
															606.25	0.98968	0.9413
															606.75	0.98505	0.95652
															607.25	0.98196	0.96137
															607.75	0.9882	0.96865
															608.25	0.98836	0.97903
															608.75	0.9859	0.98701
															609.25	0.98555	0.98263
															609.75	0.99152	0.97742
															610.25	0.98966	0.98134
															610.75	0.99053	0.98685
															611.25	0.99326	0.98801
															611.75	0.99476	0.98515
															612.25	0.99214	0.98418
															612.75	0.98608	0.98256
															613.25	0.97778	0.98283
															613.75	0.9596	0.98592
															614.25	0.9665	0.98743
															614.75	0.98258	0.98782
															615.25	0.9979	0.99088
															615.75	0.99138	0.99547
															616.25	0.99246	0.99328
															616.75	0.99165	0.99195
															617.25	0.99308	0.99016
															617.75	0.9918	0.99
															618.25	0.99218	0.98692
															618.75	0.98441	0.99149
															619.25	0.98646	0.99297
															619.75	0.98717	0.99388
															620.25	0.98621	0.98784
															620.75	0.98012	0.9891
															621.25	0.98797	0.99061
															621.75	0.99645	0.99303
															622.25	0.99699	0.99172
															622.75	0.99209	0.9924
															623.25	0.99055	0.99298
															623.75	0.99181	0.99242
															624.25	0.9955	0.99021
															624.75	0.9787	0.99073
															625.25	0.97511	0.9887
															625.75	0.98273	0.99158
															626.25	0.991	0.99164
															626.75	0.98622	0.99278
															627.25	0.98969	0.98994
															627.75	0.99442	0.99141
															628.25	0.99093	0.98662
															628.75	0.98879	0.98908
															629.25	0.98819	0.99066
															629.75	0.99019	0.99228
															630.25	0.99043	0.98893
															630.75	0.98916	0.99244
															631.25	0.99108	0.99549
															631.75	0.99724	0.99764
															632.25	0.99326	0.99791
															632.75	0.98817	0.99283
															633.25	0.97912	0.98938
															633.75	0.98251	0.99134
															634.25	0.98889	0.99092
															634.75	0.99577	0.99062
															635.25	0.99522	0.9931
															635.75	0.98834	0.99489
															636.25	0.98771	0.99493
															636.75	0.97637	0.99317
															637.25	0.97952	0.98974
															637.75	0.98243	0.98705
															638.25	0.9973	0.98906
															638.75	0.99481	0.98863
															639.25	0.98716	0.98477
															639.75	0.98664	0.98615
															640.25	0.97956	0.98996
															640.75	0.97999	0.99366
															641.25	0.98462	0.99415
															641.75	0.99073	0.99395
															642.25	0.98517	0.99368
															642.75	0.98582	0.99383
															643.25	0.99334	0.99271
															643.75	0.99075	0.99505
															644.25	0.99283	0.99807
															644.75	0.98696	0.99689
															645.25	0.97908	0.99245
															645.75	0.97957	0.99371
															646.25	0.99056	0.99379
															646.75	0.99773	0.99043
															647.25	0.99203	0.98696
															647.75	0.9864	0.98851
															648.25	0.98577	0.98624
															648.75	0.98918	0.98717
															649.25	0.98386	0.99371
															649.75	0.98316	0.9986
															650.25	0.9886	0.99363
															650.75	0.9945	0.98796
															651.25	0.99343	0.98789
															651.75	0.99372	0.99356
															652.25	0.99125	0.99711
															652.75	0.99193	0.99573
															653.25	0.99317	0.98968
															653.75	1	0.98761
															654.25	0.98687	0.99094
															654.75	0.97512	0.99522
															655.25	0.97293	0.99317
															655.75	0.98973	0.99148
															656.25	0.99091	0.99458
															656.75	0.99173	0.99558
															657.25	0.99036	0.99606
															657.75	0.99125	0.99512
															658.25	0.99458	1
															658.75	0.99763	0.99824
															659.25	0.99205	0.99627
															659.75	0.98498	0.99416
															660.25	0.98691	0.99623
															660.75	0.99222	0.99923
															661.25	0.99303	0.9959
															661.75	0.9916	0.99234
															662.25	0.99446	0.99081
															662.75	0.99824	0.99858
															663.25	0.99188	0.99954
															663.75	0.98797	0.9962
															664.25	0.98902	0.99014
															664.75	0.99544	0.99062
															665.25	0.99566	0.99
															665.75	0.99589	0.99234
															666.25	0.99068	0.99661
															666.75	0.99302	0.99958
															667.25	0.99223	0.99842
															667.75	0.9939	0.99619
															668.25		0.99549
															668.75		0.99738
															669.25		0.99616
															669.75		0.99481
															670.25		0.99134
															670.75		0.99335
															671.25		0.99304
															671.75		0.99445
															672.25		0.99708
															672.75		0.99817
															673.25		0.99717
															673.75		0.99271
															674.25		0.99004
															674.75		0.9924
															675.25		0.99555
															675.75		0.99243
															676.25		0.9873
															676.75		0.98951
															677.25		0.99268
															677.75		0.99656
															678.25		0.99621
															678.75		0.99445
															679.25		0.99467
															679.75		0.9955

## Sheet: Fig.2 g
time (s)	ACh "Conventional"	ACh "Reverse "	Pancuronium "Conventional"	Pancuronium "Reverse "
1	0.00531	0.000753686	4.03023e-06	0.000580951
3	0.00539	0.00151	0.000143577	0.000775753
5	0.0054	0.00148	3.37531e-05	0.00105
7	0.00514	0.00178	-1.96474e-05	7.58798e-05
9	0.0058	0.000265905	6.5995e-05	0.000895329
11	0.00539	0.000299362	0.000132494	-0.00043238
13	0.00523	0.00161	0.000176826	0.00135
15	0.00499	0.000880103	0.000131486	0.00128
17	0.00501	0.000569653	0.00018539	0.00112
19	0.00464	0.000566224	0.000206045	0.00098391
21	0.00516	0.00265	0.000161713	0.0017
23	0.00521	0.00175	0.00026801	0.000498968
25	0.00489	0.00137	0.000171788	0.00223
27	0.00506	0.00147	0.000212594	0.00167
29	0.00476	0.0009735	0.000342569	0.00182
31	0.0046	0.00133	0.000202015	0.00218
33	0.00518	0.00178	0.000150126	0.000671686
35	0.0044	0.00216	0.000359194	0.00112
37	0.00439	0.00153	0.000207053	0.00317
39	0.00466	-0.09728	0.000223174	-0.10788
41	0.00396	0.000548964	0.0002	0.00336
43	-0.29558	0.0015	-0.0589	0.00185
45	-0.07624	0.00206	-0.01602	0.00207
47	0.00155	-0.00188	0.00162	0.00147
49	0.000631087	-0.00247	0.00177	0.000987475
51	0.000101286	-0.000620439	0.00186	0.00119
53	0.000399299	-0.000824869	0.00162	0.00177
55	0.000675886	-0.00174	0.00175	0.00151
57	0.000732372	0.000266927	0.00177	0.00334
59	0.000720686	-0.000471572	0.00164	0.00188
61	0.000777172	-0.00157	0.00172	0.00235
63	0.000742111	-0.00162	0.00188	0.00307
65	0.000765485	-0.000921779	0.00166	0.00123
67	0.000771328	-0.00185	0.00172	0.00256
69	0.000983638	-0.00139	0.00173	0.00307
71	0.000523958	-0.00198	0.00174	0.00229
73	0.000942735	-0.000349668	0.0016	0.00269
75	0.00117	-0.000435551	0.00162	0.00188
77	0.00114	-0.000176808	0.00179	0.00352
79	0.0014	-0.000664203	0.00166	0.00207
81	0.00112	-0.00144	0.00162	0.00179
83	0.00122	-0.00103	0.00168	0.00248
85	0.00137	-0.00197	0.00166	0.00427
87	0.00124	-0.00181	0.00169	0.00263
89	0.00146	-0.000319109	0.0017	0.00281
91	0.00151	-0.00147	0.00163	0.00264
93	0.00119	-0.000286736	0.00175	0.00276
95	0.00145	0.000208226	0.00159	0.00202
97	0.00148	-0.000433102	0.0017	0.00394
99	0.00168	0.00061989	0.00165	0.00319
101	0.0018	-0.09844	-0.01092	-0.10639
103	-0.23309	0.02287	-0.06163	0.01272
105	-0.03793	0.02896	0.0051	0.01806
107	0.50415	0.2166	0.02018	0.0214
109	0.65018	0.38884	0.03433	0.02466
111	0.67301	0.48647	0.047	0.02719
113	0.68608	0.5368	0.05708	0.02951
115	0.69218	0.55773	0.0653	0.03271
117	0.69248	0.57385	0.07255	0.03427
119	0.69506	0.58841	0.07836	0.03818
121	0.69532	0.59955	0.08367	0.04507
123	0.69594	0.60698	0.08824	0.04857
125	0.69593	0.61361	0.09196	0.05545
127	0.6951	0.6175	0.09584	0.05777
129	0.69566	0.62353	0.09903	0.06256
131	0.69526	0.62862	0.1021	0.06581
133	0.69527	0.63031	0.10512	0.06974
135	0.69528	0.63404	0.1076	0.0742
137	0.69528	0.63615	0.10987	0.07458
139	0.69439	0.64073	0.11217	0.07718
141	0.69463	0.63802	0.11423	0.08015
143	0.69409	0.64306	0.11643	0.08246
145	0.69493	0.64585	0.11822	0.0835
147	0.69364	0.64453	0.11992	0.08741
149	0.69367	0.65029	0.12176	0.0902
151	0.69336	0.64995	0.12337	0.09123
153	0.69421	0.65171	0.12493	0.0959
155	0.6937	0.65459	0.1265	0.09423
157	0.69373	0.65091	0.1279	0.0989
159	0.69325	0.65998	0.12937	0.0996
161	0.69325	0.65518	0.13062	0.10057
163	0.69292	0.65852	0.13181	0.10242
165	0.69256	0.65776	0.13324	0.10365
167	0.69318	0.65724	0.13405	0.10545
169	0.69245	0.66042	0.13547	0.10891
171	0.6932	0.66193	0.13669	0.10937
173	0.69266	0.66089	0.13764	0.11209
175	0.69315	0.66047	0.13856	0.11033
177	0.6919	0.66431	0.1396	0.11367
179	0.69204	0.66225	0.14082	0.11374
181	0.69226	0.66209	0.14175	0.11448
183	0.69167	0.66155	0.14262	0.11593
185	0.69245	0.66527	0.14341	0.1175
187	0.6921	0.66626	0.1444	0.11759
189	0.6914	0.66303	0.14539	0.11905
191	0.69167	0.66628	0.14624	0.12
193	0.69129	0.66381	0.14706	0.1235
195	0.69113	0.66531	0.14774	0.12452
197	0.69119	0.66239	0.14859	0.12388
199	0.69155	0.66638	0.1494	0.12674
201	0.69191	0.66678	0.15037	0.12749
203	0.69143	0.66695	0.15108	0.12668
205	0.69119	0.66717	0.15149	0.12881
207	0.69102	0.67006	0.15232	0.12976
209	0.69085	0.67042	0.15316	0.13182
211	0.69069	0.66782	0.15373	0.13229
213	0.6913	0.66731	0.15451	0.13145
215	0.69114	0.66948	0.15502	0.13218
217	0.69096	0.67017	0.15601	0.13378
219	0.69137	0.66844	0.15645	0.13522
221	0.69054	0.67167	0.15714	0.13596
223	0.69076	0.66951	0.15774	0.13772
225	0.6912	0.67035	0.15806	0.13744
227	0.69114	0.67265	0.1587	0.13844
229	0.69058	0.67264	0.15942	0.14
231	0.69059	0.6695	0.16007	0.14075
233	0.69122	0.67192	0.16072	0.1421
235	0.6902	0.66581	0.16106	0.14267
237	0.69083	0.66688	0.16164	0.1432
239	0.69011	0.6676	0.1621	0.14242
241	0.69039	0.67182	0.16291	0.1443
243	0.69134	0.67123	0.1633	0.14479
245	0.69042	0.67253	0.16376	0.14616
247	0.69065	0.66814	0.16436	0.14606
249	0.68981	0.67035	0.16486	0.14613
251	0.691	0.66978	0.16545	0.14753
253	0.6901	0.67629	0.16577	0.14909
255	0.69067	0.67037	0.16625	0.14658
257	0.69048	0.66924	0.16684	0.1473
259	0.69054	0.67438	0.1672	0.14888
261	0.6903	0.67002	0.16766	0.15095
263	0.69063	0.67159	0.16799	0.15174
265	0.69001	0.67439	0.16854	0.15226
267	0.69017	0.67406	0.16903	0.15323
269	0.69011	0.67376	0.16948	0.15295
271	0.69044	0.67455	0.17	0.15368
273	0.69038	0.67662	0.1703	0.15499
275	0.69038	0.67464	0.17085	0.15553
277	0.68996	0.672	0.17127	0.15626
279	0.69013	0.67544	0.17165	0.15374
281	0.69023	0.67282	0.1719	0.15697
283	0.68968	0.67558	0.17216	0.15553
285	0.68993	0.67313	0.17269	0.15549
287	0.68997	0.67368	0.17317	0.15813
289	0.68989	0.67409	0.17352	0.15782
291	0.68979	0.67603	0.17395	0.15718
293	0.69055	0.67328	0.17419	0.15844
295	0.69003	0.67411	0.17469	0.15845
297	0.68893	0.67481	0.17523	0.15873
299	0.69013	0.67831	0.17559	0.15877
301	0.68988	0.67663	0.17597	0.16077
303	0.68977	0.67077	0.17619	0.16163
305	0.69017	0.67319	0.17653	0.16121
307	0.69034	0.67316	0.17689	0.16442
309	0.68997	0.67875	0.17717	0.1635
311	0.68991	0.6776	0.17778	0.16115
313	0.68991	0.67827	0.17803	0.16327
315	0.68959	0.67591	0.17855	0.16463
317	0.69008	0.67702	0.17877	0.16398
319	0.69002	0.67465	0.1791	0.16548
321	0.69009	0.67464	0.17925	0.16632
323	0.68962	0.67539	0.17959	0.16617
325	0.68972	0.67365	0.17995	0.16549
327	0.69027	0.67478	0.18017	0.1672
329	0.68971	0.67658	0.18065	0.16827
331	0.69017	0.67543	0.18086	0.16926
333	0.69034	0.67721	0.18109	0.16765
335	0.69004	0.67564	0.18163	0.16788
337	0.69068	0.67609	0.18174	0.16959
339	0.69	0.6748	0.18219	0.17001
341	0.69034	0.67538	0.18233	0.17179
343	0.69092	0.67568	0.18277	0.16942
345	0.6908	0.67468	0.18289	0.17214
347	0.69093	0.67454	0.18337	0.1726
349	0.69063	0.67414	0.18363	0.17244
351	0.69015	0.68166	0.18406	0.17428
353	0.6909	0.67666	0.18421	0.17338
355	0.69054	0.67839	0.18458	0.17413
357	0.69021	0.67616	0.18486	0.17295
359	0.6897	0.67565	0.18509	0.17505
361	0.69086	0.6798	0.18538	0.17292
363	0.69048	0.67714	0.18564	0.17565
365	0.69098	0.67757	0.18579	0.17446
367	0.69105	0.67816	0.18611	0.17584
369	0.69057	0.67817	0.18644	0.17438
371	0.68992	0.67741	0.18658	0.17467
373	0.69109	0.67872	0.18712	0.17806
375	0.69026	0.67729	0.18731	0.17723
377	0.69092	0.67915	0.18752	0.17755
379	0.69131	0.67989	0.18792	0.17712
381	0.69092	0.67556	0.18784	0.17703
383	0.69121	0.67537	0.18837	0.17849
385	0.69166	0.67561	0.18859	0.17856
387	0.69103	0.68011	0.18881	0.17855
389	0.69062	0.6807	0.18901	0.18093
391	0.69091	0.67963	0.18936	0.17904
393	0.69071	0.67817	0.18945	0.18051
395	0.69174	0.68047	0.18975	0.17903
397	0.69188	0.68056	0.18994	0.18266
399	0.69156	0.67689	0.19023	0.18119
401	0.69074	0.67744	0.19049	0.18054
403	0.69123	0.67623	0.19088	0.18143
405	0.6914	0.67505	0.19112	0.18043
407	0.6913	0.67473	0.19134	0.18237
409	0.69155	0.67871	0.19157	0.18122
411	0.69146	0.67238	0.1917	0.18336
413	0.69149	0.67688	0.19183	0.18355
415	0.69139	0.67806	0.19233	0.18471
417	0.69161	0.67989	0.19256	0.18354
419	0.69128	0.67661	0.19261	0.18419
421	0.69105	0.67878	0.19295	0.18495
423	0.69163	0.67974	0.19329	0.18537
425	0.69178	0.68112	0.19338	0.18595
427	0.69153	0.68096	0.19367	0.18548
429	0.69183	0.67458	0.19384	0.18456
431	0.69184	0.67628	0.19414	0.18742
433	0.69193	0.67667	0.19439	0.18596
435	0.69102	0.67924	0.19457	0.18772
437	0.69216	0.68005	0.19476	0.18788
439	0.6919	0.68268	0.19495	0.18876
441	0.69166	0.68142	0.19528	0.18633
443	0.69253	0.68127	0.1955	0.18818
445	0.69165	0.6784	0.19564	0.18915
447	0.69206	0.68051	0.19595	0.18774
449	0.69156	0.6799	0.19604	0.18913
451	0.69252	0.6773	0.19652	0.18924
453	0.69233	0.67579	0.19663	0.18869
455	0.6921	0.68016	0.19687	0.19079
457	0.69183	0.67961	0.1969	0.19021
459	0.69285	0.67684	0.19728	0.19034
461	0.69234	0.67552	0.19744	0.19022
463	0.69268	0.67608	0.19788	0.19058
465	0.6921	0.67499	0.19797	0.19148
467	0.69227	0.68047	0.19815	0.19353
469	0.69194	0.68004	0.19834	0.19161
471	0.6921	0.67667	0.19843	0.1923
473	0.69244	0.67997	0.19885	0.19151
475	0.69259	0.67991	0.19885	0.19224
477	0.69293	0.67922	0.19916	0.19405
479	0.69304	0.67941	0.19914	0.1943
481	0.69235	0.67843	0.19951	0.19591
483	0.69265	0.67725	0.19972	0.19461
485	0.6927	0.67832	0.20003	0.19483
487	0.6928	0.68373	0.20041	0.19421
489	0.6927	0.67893	0.20031	0.19417
491	0.69316	0.68095	0.20049	0.19569
493	0.69307	0.67966	0.2008	0.19472
495	0.69243	0.68203	0.20091	0.19407
497	0.69312	0.68287	0.20121	0.19539
499	0.69284	0.67867	0.20145	0.19789
501	0.69259	0.68042	0.20169	0.1953
503	0.69278	0.67899	0.20179	0.19747
505	0.69383	0.68042	0.20201	0.19753
507	0.69393	0.67761	0.20217	0.19809
509	0.69309	0.67658	0.20234	0.19622
511	0.69304	0.67993	0.20272	0.1968
513	0.69315	0.67935	0.20292	0.19832
515	0.69302	0.6791	0.20311	0.19933
517	0.69333	0.67924	0.20326	0.1968
519	0.69323	0.67992	0.20336	0.19957
521	0.69383	0.68036	0.20365	0.20069
523	0.69372	0.68247	0.20375	0.19999
525	0.6937	0.67843	0.20395	0.20203
527	0.69422	0.67932	0.20415	0.1992
529	0.69425	0.67899	0.20437	0.20116
531	0.69413	0.67923	0.20451	0.2015
533	0.69419	0.67822	0.20501	0.20187
535	0.69356	0.67955	0.20487	0.20104
537	0.69444	0.67802	0.20489	0.20078
539	0.69419	0.68002	0.20515	0.20044
541	0.69406	0.67637	0.20531	0.2029
543	0.69397	0.67896	0.20547	0.20069
545	0.69452	0.67801	0.20581	0.20142
547	0.69446	0.67985	0.20583	0.20451
549	0.69458	0.6812	0.20612	0.2043
551	0.69398	0.68131	0.2064	0.20498
553	0.69468	0.6809	0.20642	0.20361
555	0.69516	0.67755	0.20682	0.20588
557	0.69509	0.67978	0.20684	0.20486
559	0.69515	0.67955	0.20694	0.20484
561	0.69422	0.67793	0.20715	0.20656
563	0.69459	0.68022	0.20734	0.20476
565	0.69413	0.67815	0.2074	0.20493
567	0.69492	0.67925	0.20776	0.20556
569	0.6951	0.67816	0.20788	0.20629
571	0.69507	0.68089	0.2082	0.20668
573	0.69495	0.67826	0.20829	0.20518
575	0.69556	0.68007	0.20844	0.2057
577	0.69429	0.68012	0.20867	0.20748
579	0.69534	0.67786	0.20878	0.20674
581	0.69499	0.67959	0.20874	0.20661
583	0.69573	0.68248	0.20904	0.20694
585	0.69595	0.68347	0.2093	0.20775
587	0.69504	0.67866	0.20937	0.208
589	0.69603	0.67715	0.20968	0.20855
591	0.69515	0.67808	0.20965	0.2093
593	0.69557	0.68249	0.20992	0.20811
595	0.69578	0.67804	0.20996	0.20809
597	0.6955	0.67883	0.21006	0.20975
599	0.69576	0.68084	0.21027	0.20869
601	0.68343	-0.03291	0.2104	-0.0841
603	-0.34306	0.68026	-0.03487	0.53869
605	0.43454	0.96661	0.32384	0.9665
607	0.90778	0.99163	0.83784	0.9916
609	0.97208	0.99438	0.95892	0.99436
611	0.98191	1.00208	0.96719	1.00209
613	0.98648	0.99849	0.97892	0.99848
615	0.99081	1.00152	0.98599	1.00153
617	0.99362	1.00023	0.98917	1.00023
619	0.99485	1.0031	0.99203	1.00311
621	0.99563	0.99916	0.99405	0.99915
623	0.99667	1.00517	0.99435	1.00519
625	0.99693	1.00131	0.99589	1.00131
627	0.99722	1.00201	0.9966	1.00202
629	0.99772	1.00444	0.9966	1.00445
631	0.99732	1.00078	0.99761	1.00078
633	0.99768	1.00313	0.99792	1.00314
635	0.99851	0.99989	0.99807	0.99989
637	0.99765	1.00087	0.99843	1.00087
639	0.99887	1.00311	0.99878	1.00312
641	0.99941		0.99954
643	0.99842		0.99887
645	0.99847		0.99942
647	0.99815		0.99914
649	0.99905		0.99971
651	0.99915		0.99976
653	0.99973		1.00005
655	0.99903		0.99968
657	0.99989		0.99997
659	0.99912		0.99975
661	1.00053		1.00032
663	0.99893		0.99984
665	0.9999		1.00025
667	1.00037		1.00001
669	1.00016		1.00023
671	1.00041		1.00041
673	0.99962		1.00005
675	0.99973		0.99999
677	0.99986		0.99991
679	0.9999		1.0001
681	0.99975
683	1.00005
685	1.00014
687	1.00014
689	0.99954
691	1.00013
693	1.00048
695	1.00002
697	1.00024
699	0.99991

## Sheet: Fig.2 h
[B12Br12] (M)	Y	[pyrenebutyrate] (M)	Y
1e-07	0.00214	1e-07	0.00217
2e-06	0.000926789	2e-06	0.01304
2e-05	0.06651	2e-05	0.01927
4e-05	0.16219	4e-05	0.03521
6e-05	0.24995	6e-05	0.04677
8e-05	0.29795	8e-05	0.05863
0.00015	0.49624	0.00015	0.07176
0.00025	0.55464	0.00025	0.07526
