# Supplementary material for: Boron clusters as broadband membrane carriers
Source: Nature. 2022 Mar 23;603(7902):637–42. doi: 10.1038/s41586-022-04413-w (PMC8942850; doi:10.1038/s41586-022-04413-w)
Supplement: Supplementary file 4 — Source Data Extended Data Fig. 1 [file 41586_2022_4413_MOESM4_ESM.xlsx]

## Sheet: Extended Data Fig. 1b
Time (s)	no cluster (only liposomes)	B12H12	B12Cl12	B12Br12	B12I12
0	0.00032012	0.000191958	0.000102902	0.000191958	7.73639e-06
2	7.56757e-05	0.000110506	0.000138152	0.000110506	0.000486819
4	0.000110511	0.000153048	0.000134769	0.000153048	0.000532092
6	0.000111111	0.000498314	0.000168239	0.000498314	0.000647564
8	0.000204505	0.00036965	0.000211501	0.00036965	0.00065616
10	7.11712e-05	0.000415564	0.000249955	0.000415564	0.000634384
12	-3.96396e-05	0.000349416	6.26669e-05	0.000349416	0.00111
14	-0.00011021	0.000410376	0.000499733	0.000410376	0.00111
16	4.47447e-05	0.000527108	0.000409649	0.000527108	0.00106
18	4.11411e-05	0.000627237	0.000373331	0.000627237	0.00138
20	6.93694e-05	0.000681453	0.000484066	0.000681453	0.00151
22	4.92492e-05	0.000790661	0.000416949	0.000790661	0.00165
24	-0.000118018	0.00062153	0.000711056	0.00062153	0.00184
26	0.000125526	0.00078703	0.000561332	0.00078703	0.00176
28	-1.71171e-05	0.000796628	0.000766779	0.000796628	0.00179
30	4.29429e-05	0.00063035	0.000666904	0.00063035	0.00178
32	-5.70571e-06	0.000706874	0.000738651	0.000706874	0.00199
34	-1.77177e-05	0.00073048	0.000557771	0.00073048	0.00195
36	9.36937e-05	0.000814786	0.00050721	0.000814786	0.00212
38	0.000111111	0.000761089	0.000730105	0.000761089	0.00216
40	-6.27628e-05	0.000921141	0.000694855	0.000921141	0.00204
42	-0.08073	0.000987289	-0.06616	0.000987289	0.00226
44	-0.01384	-0.09528	-0.00932	-0.09528	-0.09016
46	0.00265	0.02204	0.00254	0.02204	0.0458
48	0.00167	0.00254	0.00235	0.00254	0.06385
50	0.002	0.00252	0.00308	0.00252	0.10547
52	0.00202	0.00248	0.00271	0.00248	0.1294
54	0.00197	0.00255	0.00288	0.00255	0.15066
56	0.00217	0.00275	0.00263	0.00275	0.17059
58	0.002	0.00302	0.00283	0.00302	0.1932
60	0.00188	0.00292	0.00257	0.00292	0.21871
62	0.00221	0.00283	0.00281	0.00283	0.24846
64	0.00226	0.00303	0.00279	0.00303	0.28515
66	0.00191	0.00316	0.00267	0.00316	0.32466
68	0.00203	0.00338	0.00274	0.00338	0.36888
70	0.00208	0.0032	0.00292	0.0032	0.41607
72	0.00206	0.00344	0.00282	0.00344	0.4614
74	0.00212	0.00338	0.00292	0.00338	0.50483
76	0.0021	0.0034	0.0028	0.0034	0.54453
78	0.00225	0.00339	0.00266	0.00339	0.57874
80	0.00187	0.00362	0.00304	0.00362	0.60807
82	0.00212	0.0035	0.00268	0.0035	0.63248
84	0.0021	0.00342	0.00284	0.00342	0.65309
86	0.00213	0.00349	0.00267	0.00349	0.6683
88	0.00221	0.00359	0.00272	0.00359	0.68022
90	0.00206	0.00362	0.00264	0.00362	0.69122
92	0.00212	0.00369	0.00288	0.00369	0.69945
94	0.00191	0.00368	0.00274	0.00368	0.70638
96	0.00207	0.00366	0.00267	0.00366	0.71217
98	0.00198	0.00373	0.00283	0.00373	0.71686
100	0.002	0.00381	0.00279	0.00381	0.72084
102	0.00194	0.00534	0.00676	0.00451	0.725
104	0.00194	0.0062	0.0019	0.00406	0.72828
106	0.00201	0.00451	0.00181	0.00406	0.72959
108	0.00197	0.00406	0.00202	0.0039	0.7327
110	0.00199	0.00406	0.00187	0.00373	0.73457
112	0.00195	0.0039	0.00188	0.00396	0.73772
114	0.00194	0.00373	0.00179	0.00387	0.73905
116	0.00199	0.00396	0.00172	0.00402	0.74083
118	0.00206	0.00387	0.00158	0.00396	0.74188
120	0.00208	0.00402	0.0017	0.00423	0.7449
122	0.00183	0.00396	0.0018	0.00421	0.74634
124	0.00219	0.00423	0.00175	0.00404	0.74726
126	0.00209	0.00421	0.00178	0.00455	0.74818
128	0.00185	0.00404	0.00193	0.00446	0.74977
130	0.0019	0.00455	0.0018	0.00442	0.75109
132	0.00182	0.00446	0.00193	0.00444	0.75207
134	0.00183	0.00442	0.00178	0.00461	0.75314
136	0.0021	0.00444	0.00172	0.00444	0.75371
138	0.00189	0.00461	0.00188	0.00455	0.75504
140	0.00182	0.00444	0.00192	0.00444	0.75638
142	0.00196	0.00455	0.00186	0.00449	0.7571
144	0.00185	0.00444	0.00166	0.00477	0.75799
146	0.00172	0.00449	0.00184	0.00467	0.75929
148	0.00186	0.00477	0.0018	0.00461	0.76054
150	0.00195	0.00467	0.00181	0.00466	0.76062
152	0.00194	0.00461	0.00185	0.00466	0.7616
154	0.00202	0.00466	0.00175	0.00484	0.76338
156	0.00172	0.00466	0.00189	0.00488	0.76343
158	0.00205	0.00484	0.00195	0.00464	0.76532
160	0.00186	0.00488	0.00187	0.00482	0.76596
162	0.00178	0.00464	0.00171	0.00479	0.76628
164	0.00156	0.00482	0.00183	0.00484	0.76688
166	0.00183	0.00479	0.00202	0.00499	0.76794
168	0.00202	0.00484	0.0019	0.00498	0.76835
170	0.00187	0.00499	0.00173	0.00463	0.7694
172	0.00216	0.00498	0.00175	0.00499	0.77054
174	0.00178	0.00463	0.00181	0.00472	0.77109
176	0.00181	0.00499	0.00192	0.0051	0.77198
178	0.00171	0.00472	0.0019	0.00495	0.77179
180	0.002	0.0051	0.00205	0.00477	0.77333
182	0.0018	0.00495	0.00195	0.00498	0.7735
184	0.00198	0.00477	0.00186	0.00474	0.7747
186	0.00169	0.00498	0.00159	0.00506	0.77514
188	0.00191	0.00474	0.00161	0.00509	0.77627
190	0.00201	0.00506	0.00179	0.00511	0.77605
192	0.00183	0.00509	0.00169	0.00492	0.77746
194	0.0016	0.00511	0.00169	0.00521	0.77726
196	0.00178	0.00492	0.00187	0.00511	0.77824
198	0.00193	0.00521	0.00192	0.00531	0.77854
200	0.00176	0.00511	0.00186	0.005	0.77937
202	0.00197	0.00531	0.00166	0.00494	0.77987
204	0.00172	0.005	0.0018	0.00523	0.78082
206	0.00196	0.00494	0.00179	0.00521	0.78113
208	0.00175	0.00523	0.00182	0.00511	0.78177
210	0.00179	0.00521	0.00164	0.00525	0.78174
212	0.00191	0.00511	0.00195	0.00524	0.78342
214	0.00173	0.00525	0.00182	0.00521	0.78344
216	0.0018	0.00524	0.00179	0.00519	0.78385
218	0.00164	0.00521	0.00179	0.00496	0.78477
220	0.00167	0.00519	0.00191	0.00522	0.7845
222	0.00187	0.00496	0.00181	0.00537	0.78551
224	0.00169	0.00522	0.00169	0.00519	0.7864
226	0.00181	0.00537	0.00179	0.00513	0.7868
228	0.00166	0.00519	0.00157	0.00544	0.78656
230	0.00179	0.00513	0.00186	0.00525	0.78866
232	0.0018	0.00544	0.00194	0.00549	0.78824
234	0.00177	0.00525	0.00196	0.00527	0.78965
236	0.0016	0.00549	0.00168	0.00533	0.7895
238	0.00173	0.00527	0.00179	0.0054	0.78998
240	0.00162	0.00533	0.00178	0.0054	0.79065
242	0.00186	0.0054	0.00166	0.00549	0.79102
244	0.0016	0.0054	0.00172	0.00535	0.79084
246	0.0017	0.00549	0.00176	0.00502	0.79133
248	0.00173	0.00535	0.0019	0.00539	0.79221
250	0.00156	0.00502	0.00175	0.00532	0.7932
252	0.00172	0.00539	0.00189	0.0052	0.7945
254	0.00168	0.00532	0.0018	0.00545	0.79437
256	0.00182	0.0052	0.00186	0.00559	0.79472
258	0.00172	0.00545	0.00178	0.00558	0.79481
260	0.00165	0.00559	0.00176	0.00555	0.79564
262	0.00166	0.00558	0.00184	0.0057	0.79569
264	0.00181	0.00555	0.0018	0.00565	0.79648
266	0.00138	0.0057	0.00173	0.00559	0.79729
268	0.0018	0.00565	0.00154	0.00563	0.79717
270	0.00164	0.00559	0.00188	0.00562	0.79806
272	0.00175	0.00563	0.00193	0.00547	0.79821
274	0.00177	0.00562	0.00184	0.00558	0.79936
276	0.00175	0.00547	0.00187	0.00572	0.80017
278	0.00174	0.00558	0.0019	0.00572	0.79941
280	0.00177	0.00572	0.00182	0.00555	0.80013
282	0.00194	0.00572	0.00183	0.00578	0.80074
284	0.00168	0.00555	0.00168	0.00579	0.8013
286	0.00154	0.00578	0.0018	0.00565	0.8016
288	0.00174	0.00579	0.00183	0.00587	0.80269
290	0.00177	0.00565	0.0018	0.00585	0.80311
292	0.00183	0.00587	0.00174	0.00555	0.80319
294	0.00163	0.00585	0.00188	0.00597	0.80422
296	0.00163	0.00555	0.00192	0.00599	0.80338
298	0.00193	0.00597	0.00181	0.00566	0.80433
300	0.0017	0.00599	0.00178	0.00568	0.80597
302	0.00167	0.00566	0.00177	0.00586	0.80609
304	0.00149	0.00568	0.00168	0.00594	0.80611
306	0.00148	0.00586	0.0019	0.00568	0.8068
308	0.00178	0.00594	0.00202	0.00577	0.80777
310	0.00162	0.00568	0.00189	0.00578	0.80781
312	0.0017	0.00577	0.0018	0.00587	0.80877
314	0.00134	0.00578	0.00176	0.00581	0.80904
316	0.00166	0.00587	0.00166	0.00585	0.80877
318	0.00164	0.00581	0.00173	0.00601	0.81026
320	0.00161	0.00585	0.00167	0.00589	0.8113
322	0.00156	0.00601	0.00195	0.00598	0.81036
324	0.00169	0.00589	0.00177	0.00587	0.81126
326	0.00168	0.00598	0.00188	0.00591	0.81162
328	0.00171	0.00587	0.00178	0.00602	0.81219
330	0.00164	0.00591	0.00172	0.00588	0.81261
332	0.00138	0.00602	0.00184	0.00599	0.81303
334	0.00183	0.00588	0.00179	0.00597	0.81313
336	0.00157	0.00599	0.00193	0.00606	0.81427
338	0.00168	0.00597	0.00196	0.00596	0.81474
340	0.0018	0.00606	0.00176	0.00589	0.81521
342	0.00177	0.00596	0.00173	0.00603	0.81588
344	0.00172	0.00589	0.00173	0.00604	0.81709
346	0.00157	0.00603	0.00185	0.00604	0.81677
348	0.0015	0.00604	0.00189	0.00622	0.81756
350	0.00159	0.00604	0.0017	0.00604	0.81787
352	0.00154	0.00622	0.00204	0.00614	0.81788
354	0.00165	0.00604	0.00186	0.00611	0.81874
356	0.00163	0.00614	0.00189	0.00603	0.81869
358	0.00182	0.00611	0.00201	0.00613	0.82026
360	0.00158	0.00603	0.00177	0.00622	0.82011
362	0.00131	0.00613	0.00182	0.00605	0.82129
364	0.00153	0.00622	0.00182	0.00621	0.82162
366	0.00159	0.00605	0.00192	0.00617	0.82177
368	0.00156	0.00621	0.00192	0.00623	0.82228
370	0.00175	0.00617	0.00184	0.00598	0.82309
372	0.00159	0.00623	0.00173	0.00607	0.82258
374	0.00159	0.00598	0.00187	0.00629	0.82341
376	0.00169	0.00607	0.00183	0.00619	0.8235
378	0.00177	0.00629	0.00199	0.00616	0.82513
380	0.00165	0.00619	0.00195	0.00644	0.82533
382	0.00163	0.00616	0.00168	0.00615	0.82688
384	0.00147	0.00644	0.00159	0.00618	0.82558
386	0.00142	0.00615	0.00172	0.00623	0.82668
388	0.00152	0.00618	0.00165	0.00621	0.82857
390	0.00162	0.00623	0.00185	0.00643	0.8283
392	0.00154	0.00621	0.00184	0.00651	0.82816
394	0.00162	0.00643	0.00194	0.00643	0.82949
396	0.00161	0.00651	0.00185	0.00632	0.82728
398	0.00145	0.00643	0.00177	0.00639	0.83053
400	0.00145	0.00632	0.00163	0.0064	0.831
402	0.00156	0.00639	0.00191	0.00636	0.8319
404	0.00136	0.0064	0.00159	0.00644	0.83189
406	0.00167	0.00636	0.0019	0.00638	0.83296
408	0.00156	0.00644	0.00187	0.00646	0.83311
410	0.00132	0.00638	0.00179	0.00655	0.83355
412	0.00172	0.00646	0.00184	0.00642	0.83363
414	0.00154	0.00655	0.00185	0.00665	0.83442
416	0.00151	0.00642	0.00182	0.00634	0.83575
418	0.00158	0.00665	0.00212	0.0063	0.83594
420	0.00168	0.00634	0.00196	0.00655	0.83595
422	0.0014	0.0063	0.00196	0.0063	0.83677
424	0.00164	0.00655	0.00186	0.00653	0.83731
426	0.00162	0.0063	0.00173	0.00638	0.83858
428	0.00148	0.00653	0.00179	0.00639	0.83809
430	0.0015	0.00638	0.00186	0.00661	0.83866
432	0.00134	0.00639	0.0018	0.00656	0.83996
434	0.00156	0.00661	0.0019	0.00651	0.84096
436	0.00163	0.00656	0.00205	0.00649	0.84112
438	0.00134	0.00651	0.00176	0.00656	0.84179
440	0.00162	0.00649	0.00177	0.00634	0.84202
442	0.00165	0.00656	0.00187	0.0067	0.84349
444	0.00119	0.00634	0.00174	0.00666	0.84314
446	0.00158	0.0067	0.00197	0.00665	0.84322
448	0.00165	0.00666	0.00176	0.00668	0.84404
450	0.00141	0.00665	0.0018	0.00646	0.84537
452	0.00152	0.00668	0.00187	0.00672	0.84543
454	0.00132	0.00646	0.00173	0.00667	0.84665
456	0.00163	0.00672	0.00169	0.00659	0.84695
458	0.00131	0.00667	0.00176	0.00654	0.84761
460	0.00136	0.00659	0.00204	0.00662	0.84879
462	0.00145	0.00654	0.00197	0.00675	0.84912
464	0.00158	0.00662	0.00196	0.00678	0.84897
466	0.00135	0.00675	0.00173	0.00653	0.85026
468	0.0012	0.00678	0.00179	0.00675	0.84947
470	0.00158	0.00653	0.00197	0.00674	0.85108
472	0.00158	0.00675	0.00194	0.0067	0.85185
474	0.00156	0.00674	0.00191	0.00669	0.85229
476	0.00164	0.0067	0.00175	0.00678	0.85226
478	0.00135	0.00669	0.00195	0.00662	0.85302
480	0.00143	0.00678	0.00176	0.00665	0.85407
482	0.00146	0.00662	0.00176	0.00688	0.85406
484	0.00162	0.00665	0.00179	0.00675	0.85489
486	0.00165	0.00688	0.00168	0.00673	0.85596
488	0.00143	0.00675	0.00197	0.00677	0.85645
490	0.0015	0.00673	0.00199	0.00681	0.85656
492	0.0011	0.00677	0.00189	0.00698	0.85747
494	0.00144	0.00681	0.00195	0.00676	0.85833
496	0.0014	0.00698	0.00183	0.00676	0.85779
498	0.00126	0.00676	0.00194	0.00694	0.8588
500	0.00144	0.00676	0.0018	0.00687	0.85923
502	0.0015	0.00694	0.00206	0.00673	0.86038
504	0.00168	0.00687	0.00198	0.00686	0.86108
506	0.00141	0.00673	0.00205	0.00679	0.86171
508	0.00179	0.00686	0.00172	0.00706	0.86181
510	0.0013	0.00679	0.00196	0.00679	0.86275
512	0.00129	0.00706	0.0018	0.00699	0.86295
514	0.00148	0.00679	0.00197	0.00699	0.8638
516	0.00141	0.00699	0.00188	0.0069	0.86456
518	0.00154	0.00699	0.00192	0.00694	0.86543
520	0.00124	0.0069	0.00185	0.00692	0.86611
522	0.00139	0.00694	0.00184	0.00683	0.86578
524	0.00141	0.00692	0.00187	0.00684	0.86713
526	0.00153	0.00683	0.00191	0.00682	0.86717
528	0.00142	0.00684	0.002	0.00706	0.86758
530	0.0014	0.00682	0.00191	0.00691	0.86983
532	0.00165	0.00706	0.00181	0.00678	0.86885
534	0.00134	0.00691	0.0019	0.00682	0.86948
536	0.00143	0.00678	0.00179	0.00708	0.87109
538	0.00138	0.00682	0.00188	0.00714	0.8708
540	0.00132	0.00708	0.0019	0.0068	0.87168
542	0.00148	0.00714	0.00183	0.00706	0.87246
544	0.00129	0.0068	0.0018	0.00682	0.87217
546	0.00148	0.00706	0.00183	0.00707	0.87272
548	0.00121	0.00682	0.00181	0.00712	0.8738
550	0.00129	0.00707	0.00198	0.00697	0.87526
552	0.00168	0.00712	0.00186	0.00706	0.87487
554	0.00134	0.00697	0.00199	0.00703	0.87561
556	0.00139	0.00706	0.00184	0.00707	0.87645
558	0.00113	0.00703	0.00172	0.0072	0.87736
560	0.00145	0.00707	0.00169	0.00705	0.8789
562	0.00136	0.0072	0.0017	0.00709	0.87856
564	0.00125	0.00705	0.00201	0.00704	0.87823
566	0.00126	0.00709	0.00208	0.00727	0.87985
568	0.00118	0.00704	0.00184	0.00703	0.88012
570	0.00146	0.00727	0.0019	0.00718	0.87987
572	0.0014	0.00703	0.00182	0.00695	0.88131
574	0.00156	0.00718	0.00187	0.00706	0.8817
576	0.00121	0.00695	0.00197	0.00731	0.88137
578	0.00173	0.00706	0.00194	0.00713	0.88235
580	0.0013	0.00731	0.00201	0.00712	0.88322
582	0.00144	0.00713	0.00187	0.00725	0.88331
584	0.00133	0.00712	0.00188	0.00699	0.88426
586	0.00138	0.00725	0.00186	0.00734	0.88438
588	0.00142	0.00699	0.00191	0.00708	0.88555
590	0.0017	0.00734	0.00191	0.00696	0.88542
592	0.00127	0.00708	0.00202	0.00704	0.88647
594	0.00148	0.00696	0.00211	0.00701	0.88592
596	0.00135	0.00704	0.00196	0.00703	0.88713
598	0.00136	0.00701	0.00191	-0.05456	0.88697
600	0.00163	0.00703	0.00193	0.02537	0.88692
602	-0.07672	-0.05456	-0.0691	0.46379	-0.06444
604	0.16442	0.02537	0.18358	0.85383	0.98548
606	0.70483	0.46379	0.58676	0.95659	0.98356
608	0.93421	0.85383	0.91888	0.98448	0.98814
610	0.97502	0.95659	0.95655	0.99257	0.99179
612	0.98182	0.98448	0.9848	0.993	0.99414
614	0.99133	0.99257	0.99571	0.99433	0.9938
616	0.99772	0.993	0.99886	0.99891	0.9945
618	0.99924	0.99433	1.00053	0.99978	0.99386
620	1.00055	0.99891	0.99948	0.99939	0.99338
622	1.00094	0.99978	1.00075	1.00002	0.99231
624	1.00053	0.99939	1.0004	1.00061	0.99209
626	1.00165	1.00002	1.00032	0.9999	0.99238
628	1.00077	1.00061	0.99999	1.00063	0.99113
630	1.00019	0.9999	1.00111	1.0008	0.99195
632	1.00118	1.00063	1.00049	0.99957	0.99209
634	1.00088	1.0008	1.00106	1.00141	0.99155
636	1.00177	0.99957	1.00082	1.00045	0.99163
638	1.00094	1.00141	1.00112	1.00076	0.99104
640	1.00143	1.00045	1.00043	1.00167	0.99072
642	1.00109	1.00076	1.00043	1.0012	0.99014
644	1.00177	1.00167	1.00056	1.00151	0.99095
646	1.00142	1.0012	1.00113	1.00063	0.99086
648	1.00116	1.00151	1.00009	1.00001	0.99118
650	1.00112	1.00063	1.0003	0.99969	0.98997
652	1.00062	1.00001	--	1.00032	0.99057
654	1.00167	0.99969		--	0.99052
656	1.00161	1.00032		--	0.99073
658	1.00026	--		--	0.98905
660	1.00098	--		--	0.99609
662	1.00083	--		--	0.99934
664	1.00089	--		--	0.99981
666	1.00082	--		--	0.99932
668	1.00208	--		--	0.99952
670	1.00022	--		--	0.99974
672	1.00078	--		--	1.00028
674	1.00133	--		--	0.99975
676	1.00155	--		--	0.99905
678	1.00094	--		--	1.00059
680	1.00058	--		--	0.99937
682	1.00158	--		--	0.99984
684	1.00008	--		--	1.00036
686	1.00027	--		--	0.99993
688	1.00092	--		--	1.0002
690	1.0004	--		--	0.99889
692	1.00015	--		--	1.00014
694	1.00025	--		--	1.00063
696	1.00094	--		--	1.00073
698	1.00038	--		--	0.99952
700	1.00042	--		--	0.99955
702	1.00062	--		--	1.0001
704	1.00041	--		--	0.99936
706	1.00097	--		--
708	0.99981	--		--
710	1.00026	--		--
712	1.00067	--		--
714	1.00035	--		--
716	1.00019	--		--
718	1.00019	--		--
720	1.00074	--
722	--	--

## Sheet: Extended Data Fig. 1c
Intensity (%)	Liposomes	B12H12	B12Cl12	B12Br12	B12I12
0.4	0	0	0	0	0
0.463	0	0	0	0	0
0.536	0	0	0	0	0
0.621	0	0	0	0	0
0.719	0	0	0	0	0
0.833	0	0	0	0	0
0.965	0	0	0	0	0
1.12	0	0	0	0	0
1.29	0	0	0	0	0
1.5	0	0	0	0	0
1.74	0	0	0	0	0
2.01	0	0	0	0	0
2.33	0	0	0	0	0
2.7	0	0	0	0	0
3.12	0	0	0	0	0
3.62	0	0	0	0	0
4.19	0	0	0	0	0
4.85	0	0	0	0	0
5.61	0	0	0	0	0
6.5	0	0	0	0	0
7.53	0	0	0	0	0
8.72	0	0	0	0	0
10.1	0	0	0	0	0
11.7	0	0	0	0	0
13.5	0	0	0	0	0
15.7	0	0	0	0	0
18.2	0	0	0	0	0
21	0	0	0	0	0
24.4	0	0	0	0	0
28.2	0	0	0	0	0
32.7	0	0	0	0	0
37.8	0	0	0	0	0
43.8	0	0	0	0	0
50.7	0	0	0	0	0.589
58.8	0	0	0.0309	2.08	0.9
68.1	2.3	1.98	2.19	3.42	1.47
78.8	6.91	6.42	6.31	12.5	3.1
91.3	12.2	11.9	11.1	16.7	3.66
106	16.2	16.4	15.1	18.2	3.69
122	17.8	17.6	17.2	17.2	1.09
142	16.6	16.5	16.8	14.3	0.55
164	13.3	13.8	14	8.86	0.2
190	8.84	9.21	9.85	3.86	0.1
220	4.51	5.03	5.37	0.779	0.05
255	1.4	2.1	1.85	0	0.1
295	0.00102	0.00302	0.0999	0	0.2
342	0	0	0	0	0.45
396	0	0	0	0	0.67
459	0	0	0	0	0.781
531	0	0	0	0	1.03
615	0	0	0	0	1.24
712	0	0	0	0	0.41
825	0	0	0	0	0.62
955	0	0	0	0	0.94
1110	0	0	0	0	2.03
1280	0	0	0	0	1.02
1480	0	0	0	0	0.25
1720	0	0	0	0	0.1
1990	0	0	0	0	0.332
2300	0	0	0	0	0.0774
2670	0	0	0	0	0.0115
3090	0	0	0	0	0
3580	0	0	0	0	0
4150	0	0	0	0	0
4800	0	0	0	0	0
5560	0	0	0	0	0
6440	0	0	0	0	0
7460	0	0	0	0	0
8630	0	0	0

## Sheet: Extended Data Fig. 1e
time (s)	B12H12 + WR7	B12Cl12 + WR7	B12Br12 + WR7	B12I12
0	-4.01496e-05	-4.17827e-07	3.35866e-05	0.000249968
2	-9.92519e-05	0.00019039	1.06383e-05	0.000280561
4	4.98753e-06	0.000174652	4.60486e-05	0.000298407
6	1.38404e-05	0.000154457	-5.47112e-05	-2.16061e-05
8	5.67332e-05	0.000235237	1.58055e-05	8.26641e-05
10	1.62095e-05	0.000246518	5.69909e-05	0.000104334
12	0.000123815	0.000250139	0.000171884	0.000127661
14	2.5187e-05	0.000300696	0.000251368	0.000144041
16	9.05237e-05	0.000374234	9.3921e-05	-0.000323773
18	5.74813e-05	0.00044429	0.000218541	0.000255131
20	9.95012e-05	0.000293315	0.000131611	-6.39898e-05
22	0.000189401	0.000417131	0.000292857	-0.000172403
24	-3.54115e-05	0.000421588	0.0001	0.000176227
26	-1.25935e-05	0.000316295	0.000271429	0.000330465
28	0.000163466	0.000837465	0.000256535	1.01976e-05
30	0.000185786	0.000564485	0.000288906	0.000200255
32	0.000150374	0.000477437	0.000228267	-6.99809e-05
34	0.000223566	0.000479109	0.000262766	3.96431e-05
36	4.02743e-05	0.000572423	0.000293617	0.00126
38	0.00021384	0.000469638	0.000407599	0.000139133
40	0.000226559	0.000378412	0.000365502	9.43276e-06
42	0.000221446	-0.07656	-0.05021	-5.54493e-06
44	0.000353367	-0.01839	-0.07847	2.44105e-05
46	0.000253367	0.000826462	0.01575	0.00194
48	0.000213466	0.000388858	0.00206	-0.04418
50	0.000356733	0.000833287	0.00211	0.15471
52	0.000420948	-0.000723259	0.00197	0.30473
54	0.000276683	-0.000912117	0.00217	0.45995
56	0.000297007	-0.000925348	0.00206	0.47199
58	0.000420449	-0.00126	0.00196	0.50659
60	0.000349252	-0.00119	0.00197	0.53306
62	0.000342269	-0.00138	0.00212	0.54828
64	0.000357481	-0.00125	0.00194	0.56225
66	0.000283416	-0.000850975	0.00213	0.57342
68	0.000490274	-0.00142	0.00214	0.58693
70	0.000449377	-0.00145	0.00201	0.60007
72	0.000376185	-0.00146	0.00211	0.60994
74	0.000557357	-0.00156	0.002	0.62693
76	0.000485786	-0.0016	0.00207	0.63594
78	0.00048005	-0.00167	0.00223	0.63995
80	0.00043591	-0.00152	0.00197	0.64815
82	0.000556359	-0.0016	0.00207	0.65484
84	0.000481297	-0.00159	0.00214	0.66236
86	0.00057793	-0.00155	0.00224	0.67094
88	0.00054202	-0.00168	0.00213	0.67623
90	0.000609352	-0.00155	0.00211	0.68152
92	0.000547756	-0.00155	0.00207	0.68586
94	0.000655736	-0.0016	0.00216	0.6902
96	0.000462095	-0.00154	0.00216	0.69457
98	0.000610599	-0.00172	0.00219	0.70154
100	0.000563342	-0.00164	0.00212	0.70819
102	0.000511845	-0.000669081	0.00216	0.71345
104	0.000494638	-0.00163	0.00233	0.71644
106	0.00059813	-0.00157	0.00202	0.71948
108	-0.000569576	-0.0016	-0.2197	0.72141
110	0.000437531	-0.66908	0.00219	0.72653
112	0.000491022	-0.00137	0.00216	0.72952
114	0.000504115	-0.0018	0.00237	0.73386
116	0.000581172	-0.00167	0.00218	0.73707
118	0.000625187	-0.00167	0.00223	0.74018
120	0.000698628	-0.00153	0.00239	0.74319
122	0.000626309	-0.00163	0.00232	0.74572
124	0.000683666	-0.00173	0.00212	0.74987
126	0.000617332	-0.00164	0.00219	0.75287
128	0.000637032	-0.00112	0.00228	0.75607
130	0.000654613	-0.00145	0.00229	0.75833
132	0.000652868	-0.00168	0.00238	0.7605
134	0.000644264	-0.00197	0.00239	0.76261
136	0.000687531	-0.00179	0.00212	0.76501
138	0.00065985	-0.00166	0.00229	0.76946
140	0.000736284	-0.00166	0.00224	0.77087
142	0.000840399	-0.00169	0.00222	0.77345
144	0.000660599	-0.00177	0.00228	0.77616
146	0.000770449	-0.00179	0.00227	0.77717
148	0.00087793	-0.00172	0.00235	0.77886
150	0.000806733	-0.00148	0.00229	0.78189
152	0.000789152	-0.00174	0.00236	0.78357
154	0.000810224	-0.00173	0.00221	0.78687
156	0.000750499	-0.00168	0.00248	0.7867
158	0.000684663	-0.0018	0.00241	0.78864
160	0.000808853	-0.00164	0.00237	0.79058
162	0.000859352	-0.00172	0.00226	0.7931
164	0.000814214	-0.00166	0.00235	0.79407
166	0.000788279	-0.00162	0.0024	0.79465
168	0.000763965	-0.00176	0.00234	0.79685
170	0.000795012	-0.00172	0.00244	0.79832
172	0.00089389	-0.00166	0.00231	0.79938
174	0.000941147	-0.00181	0.00241	0.80203
176	0.000808105	-0.00176	0.00232	0.80224
178	0.000896883	-0.0017	0.00252	0.80423
180	0.000930299	-0.00172	0.00238	0.80474
182	0.000963965	-0.00176	0.00233	0.80731
184	0.000898628	-0.00149	0.00225	0.80693
186	0.000873192	-0.00111	0.00234	0.80917
188	0.000901995	-0.00179	0.00236	0.80955
190	0.000989776	-0.00163	0.00236	0.81157
192	0.00107	-0.0018	0.00234	0.81263
194	0.00087606	-0.00172	0.00235	0.81373
196	0.000939401	-0.00178	0.00236	0.81574
198	0.000908354	-0.00161	0.00239	0.8157
200	0.000821072	-0.00161	0.00242	0.8165
202	0.000805611	-0.00153	0.00241	0.81641
204	0.000897382	-0.00141	0.00243	0.81732
206	0.000972195	-0.00164	0.00253	0.82012
208	0.000893766	-0.00171	0.00244	0.81986
210	0.000887905	-0.00163	0.00242	0.82236
212	0.00096596	-0.00178	0.00232	0.82238
214	0.000905985	-0.00168	0.00241	0.82328
216	0.00102	-0.00165	0.00235	0.82489
218	0.00101	-0.00168	0.00241	0.82475
220	0.000816334	-0.00165	0.00229	0.82798
222	0.000879925	-0.00172	0.00244	0.8257
224	0.000895761	-0.00171	0.00244	0.82799
226	0.00111	-0.00164	0.00259	0.82964
228	0.000952494	-0.00175	0.00235	0.82874
230	0.00101	-0.00176	0.00244	0.82898
232	0.00108	-0.0017	0.00247	0.83223
234	0.000961845	-0.00177	0.00257	0.83231
236	0.00113	-0.00168	0.00253	0.83293
238	0.00106	-0.0017	0.00241	0.83341
240	0.00101	-0.00182	0.00254	0.83449
242	0.00107	-0.00178	0.00245	0.83337
244	0.000989027	-0.00158	0.00259	0.83523
246	0.000990025	-0.00175	0.0024	0.83702
248	0.00107	-0.00152	0.00235	0.83676
250	0.000864214	-0.00162	0.00243	0.83889
252	0.000983915	-0.00169	0.00237	0.83808
254	0.000966708	-0.00142	0.00249	0.84144
256	0.00103	-0.00163	0.00248	0.84131
258	0.000891771	-0.00155	0.00247	0.83993
260	0.00111	-0.00166	0.00255	0.84173
262	0.00099202	-0.0016	0.00241	0.84061
264	0.00099788	-0.00151	0.00243	0.84315
266	0.00106	-0.00169	0.00243	0.8438
268	0.00108	-0.00168	0.00238	0.84295
270	0.000965087	-0.00162	0.00253	0.84519
272	0.00115	-0.00158	0.00261	0.84484
274	0.00104	-0.00158	0.00246	0.84576
276	0.00115	-0.00168	0.00253	0.84541
278	0.00118	-0.00159	0.00243	0.84585
280	0.00108	-0.00168	0.00246	0.84706
282	0.00121	-0.00169	0.00241	0.84675
284	0.00117	-0.0016	0.00237	0.84922
286	0.00108	-0.00169	0.00244	0.84716
288	0.00107	-0.0017	0.00241	0.85
290	0.00106	-0.00165	0.00239	0.85079
292	0.00108	-0.00173	0.00262	0.85033
294	0.00111	-0.00187	0.00258	0.85015
296	0.00109	-0.00178	0.00254	0.85018
298	0.00112	-0.00171	0.00247	0.85222
300	0.00117	-0.00169	0.00259	0.85061
302	0.0011	-0.00162	0.00259	0.85237
304	0.00104	-0.00177	0.00251	0.85316
306	0.00121	-0.00177	0.0024	0.85356
308	0.00108	-0.00174	0.0026	0.85498
310	0.00123	-0.0017	0.00256	0.85513
312	0.0011	-0.00174	0.00259	0.85472
314	0.00112	-0.00178	0.00242	0.8549
316	0.00103	-0.00162	0.00252	0.85609
318	0.00105	-0.00168	0.00254	0.8562
320	0.00111	-0.00159	0.00254	0.85702
322	0.00123	-0.00163	0.00246	0.85749
324	0.000988279	-0.00162	0.00244	0.85599
326	0.00125	-0.00166	0.00247	0.85825
328	0.00106	-0.00166	0.00247	0.85818
330	0.00116	-0.00166	0.00263	0.86007
332	0.00131	-0.00156	0.00254	0.86046
334	0.00106	-0.00134	0.00252	0.85938
336	0.00118	-0.00162	0.00252	0.86169
338	0.0013	-0.00175	0.00251	0.86029
340	0.00127	-0.00174	0.00255	0.86222
342	0.00118	-0.00171	0.0026	0.86203
344	0.00116	-0.00175	0.00265	0.86291
346	0.00108	-0.0016	0.00251	0.86207
348	0.00102	-0.00178	0.00254	0.86421
350	0.00116	-0.00173	0.00265	0.86496
352	0.00117	-0.00167	0.00251	0.86401
354	0.00109	-0.00175	0.00248	0.86494
356	0.00117	-0.00161	0.0024	0.86633
358	0.00134	-0.00164	0.00256	0.86732
360	0.0012	-0.00169	0.00245	0.86762
362	0.00109	-0.00163	0.00262	0.86904
364	0.00117	-0.00162	0.00253	0.86822
366	0.00116	-0.00168	0.00256	0.86795
368	0.00125	-0.00174	0.0025	0.86978
370	0.00115	-0.00167	0.00261	0.86904
372	0.0012	-0.00169	0.00253	0.86987
374	0.00111	-0.00174	0.00259	0.8711
376	0.00114	-0.00169	0.00249	0.87085
378	0.00133	-0.00165	0.00258	0.8722
380	0.00127	-0.00172	0.00254	0.87151
382	0.00125	-0.00181	0.00263	0.87206
384	0.00123	-0.00171	0.00246	0.87249
386	0.00119	-0.00154	0.00245	0.87165
388	0.00121	-0.00169	0.00252	0.87243
390	0.000952993	-0.00165	0.00239	0.87249
392	0.00123	-0.00179	0.00247	0.87294
394	0.00118	-0.00178	0.00267	0.87205
396	0.0012	-0.00135	0.00244	0.87275
398	0.00106	-0.00165	0.00249	0.87551
400	0.00104	-0.00164	0.00271	0.87476
402	0.00131	-0.00173	0.00256	0.87412
404	0.00121	-0.0017	0.0028	0.87403
406	0.00122	-0.00167	0.00254	0.87453
408	0.00127	-0.00174	0.00264	0.8754
410	0.00123	-0.00173	0.0025	0.87747
412	0.0013	-0.00157	0.00273	0.87816
414	0.0012	-0.00173	0.00266	0.87759
416	0.00129	-0.00181	0.00261	0.87676
418	0.00116	-0.00155	0.0025	0.87673
420	0.00124	-0.00158	0.00259	0.87752
422	0.00115	-0.0018	0.00245	0.87902
424	0.0012	-0.0018	0.00254	0.8814
426	0.00128	-0.00167	0.00248	0.88052
428	0.00118	-0.00175	0.00254	0.87928
430	0.00118	-0.00172	0.00243	0.87865
432	0.00123	-0.00169	0.00261	0.87948
434	0.00115	-0.00169	0.00266	0.87946
436	0.00127	-0.00162	0.00266	0.8817
438	0.00112	-0.0017	0.00244	0.88345
440	0.00112	-0.0018	0.00243	0.88366
442	0.00124	-0.00164	0.0026	0.88229
444	0.00106	-0.0017	0.00252	0.88142
446	0.00127	-0.00165	0.00268	0.88333
448	0.00136	-0.00174	0.00246	0.88247
450	0.00106	-0.00171	0.00255	0.88421
452	0.00122	-0.00172	0.0026	0.88474
454	0.00131	-0.00169	0.00242	0.88305
456	0.00128	-0.00174	0.00257	0.88361
458	0.00122	-0.00165	0.00262	0.88338
460	0.00122	-0.00171	0.00255	0.88355
462	0.00123	-0.00168	0.0025	0.88631
464	0.00111	-0.00179	0.0027	0.88592
466	0.0013	-0.00174	0.00267	0.88632
468	0.00134	-0.00165	0.00266	0.88623
470	0.00123	-0.00167	0.00265	0.88481
472	0.00118	-0.00171	0.00259	0.88453
474	0.00115	-0.00153	0.00272	0.88526
476	0.00115	-0.00172	0.00265	0.88531
478	0.00131	-0.00173	0.00254	0.88803
480	0.00118	-0.00163	0.00242	0.88827
482	0.00133	-0.00168	0.00256	0.8866
484	0.00124	-0.00166	0.00275	0.88615
486	0.00119	-0.00171	0.00271	0.88676
488	0.00133	-0.00168	0.00269	0.88848
490	0.00129	-0.00178	0.00262	0.88871
492	0.0013	-0.0016	0.00267	0.88959
494	0.00138	-0.00172	0.0025	0.88966
496	0.00126	-0.00174	0.0026	0.8885
498	0.00124	-0.00184	0.00268	0.88748
500	0.00126	-0.00159	0.00254	0.88943
502	0.00147	-0.00176	0.0027	0.89036
504	0.00119	-0.0016	0.00249	0.89038
506	0.00116	-0.00163	0.00256	0.89178
508	0.00143	-0.00181	0.00262	0.89117
510	0.0013	-0.00174	0.00252	0.88935
512	0.00138	-0.00168	0.00261	0.88948
514	0.00118	-0.0016	0.00259	0.89068
516	0.00127	-0.00163	0.00255	0.89177
518	0.00124	-0.00184	0.00269	0.89222
520	0.00131	-0.00162	0.00259	0.89356
522	0.00122	-0.00179	0.00248	0.89161
524	0.00116	-0.00169	0.00254	0.89159
526	0.00135	-0.00171	0.00254	0.89091
528	0.00128	-0.00189	0.00256	0.89093
530	0.00138	-0.00178	0.00258	0.89428
532	0.00115	-0.00181	0.00259	0.89495
534	0.00126	-0.00184	0.0026	0.89336
536	0.00117	-0.00174	0.00253	0.89295
538	0.00136	-0.0017	0.00266	0.89257
540	0.00123	-0.00172	0.00258	0.89277
542	0.00135	-0.00159	0.00255	0.89507
544	0.00126	-0.00183	0.00273	0.89587
546	0.00113	-0.00176	0.00271	0.89632
548	0.00118	-0.00175	0.00262	0.89645
550	0.00136	-0.00183	0.00265	0.89406
552	0.00128	-0.00188	0.00255	0.89418
554	0.00137	-0.00179	0.00255	0.89445
556	0.00141	-0.00178	0.00263	0.89612
558	0.00135	-0.00179	0.00261	0.89686
560	0.00117	-0.00184	0.00267	0.89768
562	0.00132	-0.00169	0.00269	0.89626
564	0.00128	-0.00162	0.00245	0.89649
566	0.00125	-0.00174	0.00263	0.8963
568	0.00138	-0.0017	0.00269	0.89638
570	0.00133	-0.00163	0.00263	0.89667
572	0.00135	-0.00162	0.00265	0.8993
574	0.00127	-0.00174	0.00255	0.89949
576	0.00121	-0.00185	0.00256	0.89792
578	0.00125	-0.00178	0.00266	0.89653
580	0.00137	-0.00181	0.00251	0.89894
582	0.00131	-0.00167	0.00283	0.89893
584	0.00137	-0.00176	0.00256	0.90049
586	0.0012	-0.00174	0.00251	0.90061
588	0.00119	-0.00167	0.00258	0.90068
590	0.00139	-0.00184	0.00251	0.89866
592	0.00127	-0.00166	0.00254	0.89796
594	0.00123	-0.00169	0.00259	0.89806
596	0.00121	-0.00163	0.00254	0.89944
598	0.00132	-0.00177	-0.04263	0.9005
600	-0.01234	-0.0019	0.01539	0.90117
602	-0.07572	-0.06615	0.75221	0.94279
604	0.26046	-0.03301	0.96948	0.00758
606	0.87529	0.21967	0.99243	0.98033
608	0.97296	0.41053	0.99794	0.98569
610	0.98508	0.79059	0.9976	0.98976
612	0.98893	0.91877	0.99893	0.99221
614	0.99464	0.9395	0.99924	0.99563
616	0.99788	0.98201	0.99869	0.99745
618	0.99927	0.98648	0.99926	0.99486
620	1.00037	0.98354	0.99918	0.99648
622	1.00039	0.98297	0.99948	0.99859
624	1.00099	0.98235	0.9997	0.99992
626	1.00001	0.98561	0.99933	1.00124
628	1.00077	0.98891	0.99995	1.00023
630	1.00049	0.9916	0.99979	1.0009
632	1.0008	0.99386	0.99918	0.99972
634	1.00073	0.99408	0.99926	0.99906
636	1.00102	0.99499	0.99919	0.99896
638	1.00104	0.99532	0.99981	1.00177
640	1.00027	0.99567	1.00005	1.00272
642	1.00049	0.99631	1.00021	1.00164
644	1.00067	0.9976	0.99927	1.00135
646	1.00086	0.99803	0.99996	1.00185
648	1.00019	0.99773	0.99915	0.9999
650	1.00087	0.99792	1.00062	1.00104
652	1.00075	0.99919	0.9996	1.00154
654	1.0007	0.99918	0.99963	1.0034
656	1.00159	0.99967	1.00015	1.0011
658	1.00122	1.00057	0.99947	1.00176
660	1.00082	1.00031	0.99946	1.00129
662	1.00132	0.99874	0.9996	1.00089
664	1.00033	1.00078	0.99989	1.00215
666	1.001	1.00024	0.99939	1.0025
668	1.00102	1.00049	0.9996	1.00229
670	1.00076		1.00017	1.00143
672	1.00121		0.99972	1.00098
674	1.00073		1.00007	1.00221
676	1.00114		0.99966	1.0013
678	1.0014		1.00009	1.00192
680	1.00096		0.99969	1.00213
682	1.00075		1.00011	1.00229
684	1.00084		--	1.00048
686	1.00133			1.00087
688	1.00128			1.00051
690	1.00084			--
692	1.00075			--
694	1.00044			--
696	1.00132			--
698	1.00004			--
700	1.00052			--
702	1.00031			--
704	1.00094			--
706	1.00084			--
708	1.00053			--
710	1.00102			--
712	1.00035
714	1.00148
716	1.00077
718	1.00097
720	1.00052
722	1.00111
724	1.00143
726	1.0008
728	1.00048
730	1.00015
732	1.0008
734	1.00059

## Sheet: Extended Data Fig. 1f
Time (s)	B12Br12	WR7
1	5.61244e-05	0.000297799
3	0	0.00031493
5	0.000113012	0.000178336
7	0.000485345	0.000607662
9	0.000229014	0.000569205
11	0.000360457	0.000697229
13	0.000388988	0.000848664
15	0.000256859	0.000712359
17	0.000290762	0.00061157
19	0.000402737	0.00102
21	0.000689376	0.000855104
23	0.000691924	0.00109
25	0.000696955	0.000932031
27	0.000403417	0.000971211
29	0.000485059	0.00107
31	0.000517758	0.000745571
33	0.000883922	0.00138
35	0.000510283	0.000903294
37	0.000938597	0.000955206
39	0.000537441	0.00164
41	0.000433237	0.00075288
43	0.00057101	0.00128
45	0.000696975	0.00115
47	0.000970133	0.00186
49	0.000650045	0.00152
51	-0.05	0.00126
53	0.00114	-0.07
55	0.0009537	0.005
57	0.000792211	0.01064
59	0.00115	0.01449
61	0.000967308	0.01782
63	0.00101	0.03645
65	0.00101	0.15391
67	0.00114	0.21839
69	0.00117	0.24372
71	0.00116	0.25618
73	0.00117	0.265
75	0.000823464	0.27271
77	0.00115	0.27875
79	0.00136	0.28302
81	0.000768832	0.28844
83	0.00109	0.29094
85	0.00129	0.295
87	0.00128	0.29795
89	0.00116	0.30112
91	0.00112	0.30355
93	0.00139	0.30621
95	0.00113	0.3103
97	0.000915329	0.31045
99	0.00116	0.31338
101	0.00144	0.31655
103	0.00134	0.31725
105	0.00127	0.3196
107	0.00165	0.32259
109	0.00159	0.32387
111	0.00129	0.32547
113	0.00158	0.32777
115	0.00138	0.32897
117	0.00153	0.33117
119	0.00145	0.33222
121	0.00135	0.33339
123	0.00141	0.33501
125	0.00141	0.33722
127	0.00145	0.33955
129	0.00152	0.33957
131	0.00147	0.34051
133	0.00158	0.34312
135	0.00172	0.34449
137	0.00143	0.34625
139	0.00148	0.34846
141	0.00104	0.34877
143	0.00172	0.35051
145	0.00154	0.35181
147	0.00163	0.35292
149	0.00174	0.35379
151	0.00133	0.35499
153	0.00171	0.35669
155	0.00139	0.35904
157	0.00148	0.35947
159	0.00162	0.35963
161	0.00169	0.36241
163	0.00171	0.36308
165	0.00182	0.36443
167	0.00179	0.36608
169	0.00157	0.36604
171	0.00173	0.36766
173	0.00177	0.36989
175	0.00164	0.36948
177	0.00183	0.37196
179	0.00143	0.37345
181	0.0021	0.37378
183	0.00165	0.37387
185	0.0018	0.37606
187	0.00166	0.3761
189	0.0019	0.37928
191	0.00178	0.38004
193	0.00181	0.38071
195	0.00173	0.38109
197	0.00194	0.38193
199	0.00175	0.38252
201	0.00198	0.3841
203	0.00193	0.3844
205	0.00211	0.38565
207	0.00207	0.38708
209	0.0019	0.3889
211	0.00203	0.38962
213	0.00192	0.3903
215	0.00231	0.39069
217	0.00227	0.39261
219	0.0022	0.39371
221	0.002	0.39411
223	0.00208	0.39565
225	0.00221	0.39636
227	0.00206	0.3973
229	0.00223	0.3992
231	0.00177	0.39937
233	0.00194	0.39909
235	0.00242	0.40083
237	0.00189	0.40091
239	0.00216	0.40176
241	0.00202	0.40406
243	0.00207	0.40415
245	0.00238	0.40389
247	0.0022	0.40458
249	0.00211	0.40743
251	0.00197	0.40741
253	0.00229	0.40708
255	0.00226	0.40905
257	0.00253	0.40992
259	0.00202	0.41118
261	0.00236	0.41311
263	0.00237	0.41294
265	0.00239	0.41277
267	0.00197	0.41371
269	0.00231	0.41525
271	0.00224	0.41591
273	0.00244	0.4172
275	0.00254	0.41673
277	0.00243	0.41758
279	0.00246	0.41914
281	0.00226	0.4191
283	0.00246	0.41989
285	0.00251	0.42279
287	0.00246	0.42262
289	0.00264	0.42326
291	0.00259	0.42322
293	0.00261	0.42457
295	0.00261	0.42418
297	0.00241	0.42592
299	0.00243	0.42573
301	0.00251	0.42759
303	0.00258	0.42714
305	0.00277	0.42771
307	0.00261	0.42939
309	0.00246	0.42923
311	0.0027	0.43142
313	0.00244	0.4308
315	0.00249	0.43322
317	0.00262	0.4324
319	0.0024	0.43255
321	0.00252	0.43366
323	0.00276	0.43432
325	0.0028	0.43513
327	0.00263	0.43383
329	0.00265	0.43707
331	0.00287	0.43833
333	0.00268	0.43852
335	0.00257	0.43654
337	0.00276	0.43854
339	0.00256	0.44012
341	0.00258	0.44229
343	0.00299	0.44081
345	0.00261	0.44172
347	0.00308	0.44093
349	0.0027	0.44285
351	0.00272	0.44448
353	0.00283	0.44369
355	0.00264	0.44465
357	0.00258	0.4443
359	0.00278	0.44578
361	0.00309	0.4463
363	0.00272	0.44696
365	0.00267	0.44747
367	0.0027	0.44827
369	0.00288	0.44986
371	0.00284	0.44918
373	0.00274	0.45012
375	0.00265	0.45034
377	0.00293	0.45146
379	0.00281	0.45188
381	0.00293	0.45252
383	0.00295	0.45252
385	0.0029	0.45355
387	0.00295	0.45625
389	0.00289	0.4539
391	0.00274	0.45555
393	0.00279	0.45642
395	0.00305	0.45619
397	0.00322	0.45618
399	0.00293	0.4571
401	0.00307	0.45724
403	0.00321	0.45889
405	0.00312	0.46005
407	0.00303	0.46059
409	0.00314	0.4609
411	0.00307	0.46225
413	0.00302	0.46118
415	0.00292	0.46191
417	0.00307	0.46218
419	0.00295	0.46218
421	0.00286	0.46318
423	0.00318	0.46535
425	0.00339	0.46485
427	0.00322	0.46779
429	0.00307	0.46522
431	0.00314	0.46519
433	0.00333	0.46652
435	0.00304	0.4681
437	0.00325	0.46726
439	0.00314	0.46938
441	0.00308	0.46944
443	0.00305	0.47003
445	0.00293	0.46863
447	0.00322	0.47054
449	0.00347	0.47066
451	0.00335	0.4708
453	0.00316	0.47239
455	0.0034	0.47354
457	0.00354	0.47214
459	0.0035	0.47466
461	0.00348	0.47376
463	0.00322	0.47346
465	0.00358	0.47343
467	0.00355	0.47621
469	0.00359	0.47736
471	0.00326	0.47704
473	0.00326	0.477
475	0.00311	0.47748
477	0.0032	0.47857
479	0.00323	0.47818
481	0.00329	0.47809
483	0.00357	0.47901
485	0.00362	0.47824
487	0.00334	0.47885
489	0.00357	0.48058
491	0.00359	0.4818
493	0.0035	0.4796
495	0.00368	0.48332
497	0.00342	0.48255
499	0.00349	0.48282
501	0.00348	0.48363
503	0.0037	0.48569
505	0.00335	0.48427
507	0.00335	0.48561
509	0.00375	0.48672
511	0.00371	0.48659
513	0.00369	0.48846
515	0.00368	0.48668
517	0.00366	0.48821
519	0.00386	0.48835
521	0.00382	0.48937
523	0.0036	0.48832
525	0.00347	0.48991
527	0.00364	0.4905
529	0.00395	0.49109
531	0.00369	0.49034
533	0.00345	0.49034
535	0.00375	0.49127
537	0.00356	0.49276
539	0.00379	0.49337
541	0.00397	0.49434
543	0.00344	0.49515
545	0.00362	0.49355
547	0.00367	0.49385
549	0.00391	0.494
551	0.00379	0.49475
553	0.00353	0.49542
555	0.00366	0.49544
557	0.00377	0.49595
559	0.00395	0.49687
561	0.00394	0.49766
563	0.00394	0.49814
565	0.00358	0.49783
567	0.00386	0.49807
569	0.00397	0.49942
571	0.00382	0.50049
573	0.00391	0.50187
575	0.00352	0.50123
577	0.00382	0.50092
579	0.00398	0.50222
581	0.00385	0.50102
583	0.0038	0.50257
585	0.00412	0.50423
587	0.00374	0.50501
589	0.00411	0.50458
591	0.00394	0.50049
593	0.00384	0.50187
595	0.00402	0.50123
597	0.00411	0.50092
599	-0.0396	0.50222
601	0.20332	0.50102
603	0.92394	0.50257
605	0.95889	-0.20501
607	0.96237	0.61828
609	0.96904	0.94097
611	0.97411	0.97152
613	0.97886	0.979
615	0.98128	0.98229
617	0.98361	0.98356
619	0.98497	0.98556
621	0.98629	0.98728
623	0.98797	0.98718
625	0.98926	0.98856
627	0.9892	0.98949
629	0.99049	0.98936
631	0.99217	0.99095
633	0.99077	0.99219
635	0.99203	0.99207
637	0.99184	0.99355
639	0.99208	0.99333
641	0.9935	0.99443
643	0.99191	0.9961
645	0.99371	0.9966
647	0.99518	0.99938
649	0.99417	0.99762
651	--	0.99906
653	--	0.99769
655	--	0.99898
657	--	1
659	--	0.99826
661	--	0.99823
663	--	0.99906
665	--	0.99872
667	--	--
--	--	--
--	--	--
--	--	--
--	--	--
--	--	--
--	--	--
--	--	--
--	--	--
--	--	--
--	--	--
--	--	--
--	--	--
--	--	--
--	--	--
--	--	--
--	--	--
--	--	--
--	--	--
--	--	--
--	--	--
--	--	--
--	--	--
--	--	--
--	--	--
--	--	--
--	--	--
--	--	--
--	--	--
--	--	--
--	--	--
--	--	--
--	--	--
--	--	--
--	--	--
--	--	--
--	--	--
--	--	--
--	--	--
--	--	--
--	--	--
--	--	--
--	--	--
--	--	--
--	--	--
--	--	--
--	--	--
--	--	--
--	--	--
--	--	--
--	--	--
--	--	--
--	--	--
--	--	--
--	--	--
--	--	--
--	--	--
--		--
--		--
--		--
--		--
--		--
--		--
--		--
--		--
--

## Sheet: Extended Data Fig. 1g
[Heptaarginine] (M)	Y	[B12Br12] (M)	Y	[pyrene ] (M)	Y
1e-06	0.00394	5e-07	0.01447	1e-06	0.00906
2e-06	0.01307	1e-06	0.01935	2e-06	0.02382
8e-06	0.06467	2e-06	0.00906	8e-06	0.01279
3e-05	0.18393	5e-06	0.01653	3e-05	0.01307
7e-05	0.3077	2e-05	0.01881	7e-05	0.01591
0.00012	0.39399	6e-05	0.01546	0.00012	0.02186
0.0003	0.50049	9e-05	0.01421	0.0003	0.02692
0.0006	0.64418	0.00015	0.02142	0.0006	0.02916
0.0015	0.75852	0.0003	0.02715	0.001	0.03458
		0.00065	0.04108	0.002	0.03653
		0.001	0.18393
		0.002	0.3077
