# Supplementary material for: Boron clusters as broadband membrane carriers
Source: Nature. 2022 Mar 23;603(7902):637–42. doi: 10.1038/s41586-022-04413-w (PMC8942850; doi:10.1038/s41586-022-04413-w)
Supplement: Supplementary file 5 — Source Data Extended Data Fig. 2 [file 41586_2022_4413_MOESM5_ESM.xlsx]

## Sheet: Extended Data Fig.2b
Time (h)	40 mM B12Br12 + 20 mM WR7 + 20 mM DPX	40 mM B12Br12 + 20 mM DPX	20 mM WR7	20 mM WR7 + 20 mM DPX	20 mM DPX	40 mM B12H12 + 20 mM WR7 + 20 mM DPX
0	5319.05	5319.48	5256.4	5328.13	5301.21	5276.29
0.5	5147.81	5147.81	5244.75	5197.36	5261.57	5244.75
1	4816.76	5018.22	5219.05	5261.57	5219.05	5059.2
2	4375.46	4818.82	5199.41	5199.41	5201.36	4857.45
4	3788.37	4640.72	5183.42	5231.49	5190.64	4649.16
6	3186.92	4375.46	5174.1	5210.31	5174.1	4566.49
8	2125.25	4149.2	5170.76	5253.1	5244.75	4488.84
10	1199.85	3947.44	5147.81	5180.75	5084.17	4372.75
24	1074.6	3788.37	5094.17	5147.81	5244.75	4231.83

## Sheet: Extended Data Fig.2c
Time (min)	Cp (mcal/sec)	XMt	Fit (kcal/mole of injectant)
2	0.0048	0.02834	-14.5865
4	0.00483	0.08533	-14.1705
6	0.004	0.14271	-13.5409
8	0.00281	0.2005	-12.8162
10	0.00399	0.25869	-11.9961
12	0.00441	0.31727	-11.089
14	0.00275	0.37626	-10.1139
16	0.00349	0.43564	-9.09973
18	0.00389	0.49543	-8.08211
20	0.00323	0.55562	-7.0975
22	0.00315	0.61621	-6.17699
24	0.0034	0.67719	-5.34202
26	0.00372	0.73858	-4.60322
28	0.00462	0.80037	-3.96181
30	0.00471	0.86256	-3.41242
32	0.00566	0.92515	-2.94591
34	0.00711	0.98814	-2.55167
36	0.00742	1.05152	-2.21906
38	0.00718	1.11531	-1.93831
40	0.00648	1.1795	-1.70083
42	0.00523	1.24409	-1.4993
44	0.00445	1.30908	-1.3276
46	0.00548	1.37447	-1.18067
48	0.00543	1.44026	-1.05435
50	0.00471	1.50645	-0.94523
52	0.004	1.57305	-0.85053
54	0.00559	1.64004	-0.76796
56	0.00562	1.70743	-0.69563
58	0.00293
60	0.000424933
62	1.89104e-05
64	0.000372888
66	0.00355
68	0.0064
70	0.00712
72	0.00667
74	0.00541
76	0.00279
78	0.000476732
80	-3.62898e-05
82	-0.00133
84	-0.00321
86	-0.00394
88	-0.00422
90	-0.0065
92	-0.00486
94	-0.00412
96	-0.00686
98	-0.00791
100	-0.00684
102	-0.00382
104	-0.00233
106	-0.00398
108	-0.00664
110	-0.00735
112	-0.00632
114	-0.00507
116	-0.00586
118	-0.00514
120	-0.00459
122	-0.00478
124	-0.00341
126	-0.00261
128	-0.000621824
130	0.00288
132	0.00621
134	0.00449
136	0.00388
138	0.00513
140	0.00342
142	0.00145
144	-0.00249
146	-0.00429
148	-0.00486
150	-0.00299
152	0.00085791
154	0.000533887
156	0.00235
158	0.00265
160	0.00119
162	0.00182
164	0.00245
166	0.00117
168	-0.00192
170	-0.0017
172	-0.000485313
174	0.00178
176	0.00153
178	0.00066762
180	0.00337
182	0.00247
184	0.00274
186	0.00197
188	0.000294509
190	-0.000171513
192	0.000223465
194	0.000439442
196	-0.00069758
198	-0.00151
200	-0.00127
202	0.000379353
204	0.00233
206	0.00379
208	0.00258
210	0.000746264
212	0.000949242
214	0.00121
216	-0.000255802
218	-7.82447e-06
220	0.00257
222	0.0033
224	0.00392
226	0.00109
228	-0.000297936
230	-0.000500958
232	-0.00096498
234	0.00247
236	0.00472
238	0.00377
240	0.00337
242	0.00695
244	0.00561
246	-0.000254267
248	-0.00302
250	-0.00214
252	6.84248e-05
254	0.00407
256	0.00511
258	0.0018
260	-0.000751319
262	-0.00105
264	-0.000968191
266	-0.00305
268	-0.00555
270	-0.00724
272	-0.008
274	-0.00713
276	-0.0055
278	-0.00162
280	0.00258
282	0.00103
284	0.00209
286	0.000541936
288	-0.000467801
290	-0.00182
292	-0.00148
294	0.000136987
296	0.00077125
298	-0.000437488
300	0.000324068
302	0.00163
304	0.00276
306	0.00257
308	0.00457
310	0.00572
312	0.00294
314	-0.03331
316	-0.41345
318	-1.34319
320	-2.57206
322	-3.85103
324	-5.06923
326	-6.20024
328	-7.20977
330	-8.1212
332	-8.91908
334	-9.52129
336	-9.59027
338	-9.08324
340	-8.31446
342	-7.45227
344	-6.57923
346	-5.75615
348	-5.0147
350	-4.35562
352	-3.78311
354	-3.29472
356	-2.8825
358	-2.53396
360	-2.23356
362	-1.98034
364	-1.76154
366	-1.56969
368	-1.40095
370	-1.25581
372	-1.13132
374	-1.01983
376	-0.92035
378	-0.83301
380	-0.75418
382	-0.68742
384	-0.63093
386	-0.57914
388	-0.53194
390	-0.48548
392	-0.43986
394	-0.39904
396	-0.36114
398	-0.32813
400	-0.30015
402	-0.27711
404	-0.2578
406	-0.2391
408	-0.22065
410	-0.20496
412	-0.1876
414	-0.17175
416	-0.15747
418	-0.14442
420	-0.13344
422	-0.12335
424	-0.11598
426	-0.10694
428	-0.09854
430	-0.09089
432	-0.08602
434	-0.07953
436	-0.07193
438	-0.06458
440	-0.06016
442	-0.05669
444	-0.05238
446	-0.04742
448	-0.04409
450	-0.04208
452	-0.03684
454	-0.03599
456	-0.03369
458	-0.03254
460	-0.03264
462	-0.03283
464	-0.03232
466	-0.0303
468	-0.02903
470	-0.02817
472	-0.02502
474	-0.02326
476	-0.02225
478	-0.02103
480	-0.01974
482	-0.01861
484	-0.01767
486	-0.01902
488	-0.01941
490	-0.01799
492	-0.0146
494	-0.01499
496	-0.0159
498	-0.01608
500	-0.01658
502	-0.01605
504	-0.0129
506	-0.01244
508	-0.01267
510	-0.01173
512	-0.01256
514	-0.01115
516	-0.00847
518	-0.00845
520	-0.01058
522	-0.01048
524	-0.00916
526	-0.01015
528	-0.00703
530	0.00213
532	0.00462
534	0.00359
536	0.00199
538	0.00196
540	0.000912746
542	0.001
544	-0.000804894
546	-0.00144
548	-0.00372
550	-0.00558
552	-0.00295
554	-0.000149993
556	0.00161
558	0.00315
560	0.00565
562	0.00531
564	-0.02642
566	-0.38462
568	-1.27455
570	-2.43646
572	-3.65235
574	-4.82834
576	-5.93098
578	-6.90813
580	-7.74455
582	-8.48793
584	-9.07317
586	-9.18521
588	-8.76349
590	-8.04885
592	-7.22254
594	-6.38614
596	-5.59831
598	-4.8793
600	-4.24691
602	-3.70083
604	-3.22962
606	-2.8251
608	-2.48106
610	-2.1875
612	-1.93329
614	-1.71965
616	-1.53801
618	-1.37616
620	-1.23589
622	-1.11179
624	-1.00569
626	-0.90848
628	-0.82407
630	-0.75065
632	-0.68366
634	-0.62029
636	-0.56587
638	-0.52139
640	-0.47874
642	-0.43844
644	-0.40234
646	-0.37017
648	-0.34137
650	-0.31279
652	-0.28724
654	-0.26395
656	-0.24231
658	-0.22394
660	-0.20751
662	-0.19002
664	-0.17417
666	-0.15956
668	-0.14705
670	-0.1369
672	-0.12533
674	-0.11636
676	-0.10702
678	-0.09788
680	-0.09508
682	-0.08844
684	-0.08287
686	-0.07709
688	-0.07188
690	-0.0662
692	-0.0622
694	-0.05757
696	-0.05584
698	-0.05367
700	-0.05145
702	-0.04653
704	-0.04442
706	-0.04298
708	-0.03961
710	-0.03557
712	-0.03298
714	-0.02727
716	-0.0238
718	-0.0262
720	-0.02617
722	-0.02269
724	-0.02059
726	-0.01653
728	-0.01871
730	-0.0205
732	-0.02074
734	-0.02222
736	-0.02515
738	-0.02487
740	-0.02404
742	-0.02112
744	-0.01695
746	-0.01475
748	-0.01451
750	-0.01344
752	-0.01416
754	-0.01212
756	-0.01023
758	-0.00949
760	-0.00827
762	-0.00849
764	-0.00969
766	-0.01301
768	-0.01285
770	-0.01118
772	-0.00832
774	-0.00784
776	-0.00767
778	-0.00513
780	-0.00563
782	-0.00667
784	-0.00563
786	-0.000855288
788	4.16732e-05
790	-0.00144
792	-0.00284
794	-0.00252
796	-0.00161
798	-0.00047752
800	-0.000106559
802	5.54023e-05
804	0.000883567
806	0.000849016
808	0.000491465
810	0.000509914
812	0.000777363
814	-0.02929
816	-0.35902
818	-1.1879
820	-2.28866
822	-3.44492
824	-4.56282
826	-5.58654
828	-6.49824
830	-7.29786
832	-7.98955
834	-8.52146
836	-8.63811
838	-8.2274
840	-7.53708
842	-6.76489
844	-5.99564
846	-5.26546
848	-4.60131
850	-4.0131
852	-3.5007
854	-3.05831
856	-2.67856
858	-2.35326
860	-2.07383
862	-1.83566
864	-1.63128
866	-1.45522
868	-1.30329
870	-1.17126
872	-1.05608
874	-0.95713
876	-0.86866
878	-0.78918
880	-0.72188
882	-0.6596
884	-0.60291
886	-0.55115
888	-0.50062
890	-0.45703
892	-0.41952
894	-0.38432
896	-0.35494
898	-0.32885
900	-0.30282
902	-0.2765
904	-0.25169
906	-0.23233
908	-0.21473
910	-0.19764
912	-0.18132
914	-0.16479
916	-0.15196
918	-0.1397
920	-0.12721
922	-0.11753
924	-0.1107
926	-0.10245
928	-0.09544
930	-0.09096
932	-0.08691
934	-0.08178
936	-0.07474
938	-0.06945
940	-0.06638
942	-0.06187
944	-0.05778
946	-0.05445
948	-0.05135
950	-0.04812
952	-0.04604
954	-0.04336
956	-0.04222
958	-0.04095
960	-0.0385
962	-0.03604
964	-0.03318
966	-0.02934
968	-0.02811
970	-0.02815
972	-0.0279
974	-0.02698
976	-0.02678
978	-0.02611
980	-0.02206
982	-0.02189
984	-0.02308
986	-0.02259
988	-0.02011
990	-0.01645
992	-0.01291
994	-0.01278
996	-0.01384
998	-0.0143
1000	-0.01319
1002	-0.0127
1004	-0.01333
1006	-0.01453
1008	-0.01334
1010	-0.01118
1012	-0.00787
1014	-0.0059
1016	-0.00619
1018	-0.00619
1020	-0.00659
1022	-0.00572
1024	-0.00468
1026	-0.00754
1028	-0.00923
1030	-0.00848
1032	-0.00679
1034	-0.00511
1036	-0.00448
1038	-0.00396
1040	-0.00434
1042	-0.00348
1044	-0.00167
1046	-0.00156
1048	-0.00112
1050	-0.000628834
1052	0.000947225
1054	0.00189
1056	-0.00122
1058	-0.00208
1060	-0.00201
1062	0.000377522
1064	-0.01553
1066	-0.28331
1068	-1.02382
1070	-2.03552
1072	-3.11928
1074	-4.16096
1076	-5.11227
1078	-5.95904
1080	-6.70477
1082	-7.34954
1084	-7.86333
1086	-8.0142
1088	-7.69236
1090	-7.08841
1092	-6.3765
1094	-5.65861
1096	-4.97492
1098	-4.34662
1100	-3.7912
1102	-3.30855
1104	-2.88896
1106	-2.52843
1108	-2.2211
1110	-1.95927
1112	-1.73487
1114	-1.54006
1116	-1.37188
1118	-1.22867
1120	-1.10452
1122	-0.99531
1124	-0.90002
1126	-0.81579
1128	-0.74123
1130	-0.67566
1132	-0.61862
1134	-0.56445
1136	-0.5151
1138	-0.47092
1140	-0.43007
1142	-0.39491
1144	-0.36314
1146	-0.33337
1148	-0.30502
1150	-0.27852
1152	-0.25541
1154	-0.2341
1156	-0.21418
1158	-0.19726
1160	-0.18397
1162	-0.17126
1164	-0.15848
1166	-0.1456
1168	-0.13483
1170	-0.12564
1172	-0.11732
1174	-0.10773
1176	-0.09901
1178	-0.09079
1180	-0.08288
1182	-0.07652
1184	-0.07082
1186	-0.06578
1188	-0.0628
1190	-0.061
1192	-0.05914
1194	-0.05442
1196	-0.05039
1198	-0.0471
1200	-0.04319
1202	-0.03749
1204	-0.03399
1206	-0.03304
1208	-0.03233
1210	-0.03198
1212	-0.0306
1214	-0.02781
1216	-0.02501
1218	-0.02041
1220	-0.01803
1222	-0.0175
1224	-0.0148
1226	-0.01391
1228	-0.01456
1230	-0.01409
1232	-0.01429
1234	-0.01448
1236	-0.01515
1238	-0.0143
1240	-0.01378
1242	-0.01412
1244	-0.01197
1246	-0.00928
1248	-0.00818
1250	-0.0079
1252	-0.0067
1254	-0.00598
1256	-0.00463
1258	-0.00333
1260	-0.00293
1262	-0.00415
1264	-0.00575
1266	-0.00546
1268	-0.0054
1270	-0.0047
1272	-0.00452
1274	-0.00401
1276	-0.00483
1278	-0.00529
1280	-0.00503
1282	-0.00565
1284	-0.00582
1286	-0.00718
1288	-0.00801
1290	-0.00871
1292	-0.00793
1294	-0.00552
1296	-0.00163
1298	-0.000943017
1300	-0.00104
1302	-0.000882263
1304	-0.000349886
1306	-0.00174
1308	-0.000452122
1310	0.00296
1312	0.00471
1314	-0.01379
1316	-0.25506
1318	-0.9263
1320	-1.85654
1322	-2.85002
1324	-3.80751
1326	-4.6858
1328	-5.46947
1330	-6.15408
1332	-6.74399
1334	-7.21795
1336	-7.37157
1338	-7.08953
1340	-6.54616
1342	-5.89963
1344	-5.23984
1346	-4.61238
1348	-4.03759
1350	-3.52592
1352	-3.07783
1354	-2.6894
1356	-2.35512
1358	-2.06983
1360	-1.82617
1362	-1.61806
1364	-1.43971
1366	-1.28505
1368	-1.15059
1370	-1.03457
1372	-0.93355
1374	-0.84415
1376	-0.7659
1378	-0.69779
1380	-0.63577
1382	-0.5789
1384	-0.52842
1386	-0.48277
1388	-0.44161
1390	-0.40468
1392	-0.37177
1394	-0.34162
1396	-0.31383
1398	-0.28749
1400	-0.26415
1402	-0.24385
1404	-0.22455
1406	-0.20659
1408	-0.18975
1410	-0.17466
1412	-0.16214
1414	-0.15024
1416	-0.1392
1418	-0.13072
1420	-0.12328
1422	-0.11445
1424	-0.10774
1426	-0.10146
1428	-0.09518
1430	-0.08935
1432	-0.08371
1434	-0.07564
1436	-0.06847
1438	-0.06243
1440	-0.05782
1442	-0.0544
1444	-0.05052
1446	-0.04875
1448	-0.04817
1450	-0.04641
1452	-0.04273
1454	-0.03862
1456	-0.0347
1458	-0.03006
1460	-0.02674
1462	-0.02519
1464	-0.02423
1466	-0.02351
1468	-0.02495
1470	-0.02516
1472	-0.02396
1474	-0.02253
1476	-0.02081
1478	-0.02017
1480	-0.01958
1482	-0.01885
1484	-0.01804
1486	-0.01647
1488	-0.01608
1490	-0.01637
1492	-0.01725
1494	-0.01594
1496	-0.01415
1498	-0.01519
1500	-0.01641
1502	-0.01551
1504	-0.01401
1506	-0.01035
1508	-0.00876
1510	-0.00943
1512	-0.00912
1514	-0.00774
1516	-0.00596
1518	-0.00429
1520	-0.00313
1522	-0.00223
1524	-5.46298e-05
1526	0.000613827
1528	0.00216
1530	0.00313
1532	0.00344
1534	0.006
1536	0.00839
1538	0.0071
1540	0.00204
1542	-0.000806514
1544	-0.000973057
1546	-2.96396e-05
1548	0.00149
1550	0.00149
1552	-0.00095294
1554	-0.00416
1556	-0.000136473
1558	0.00327
1560	0.00368
1562	0.00291
1564	-0.00685
1566	-0.20839
1568	-0.80623
1570	-1.65406
1572	-2.56389
1574	-3.43921
1576	-4.24369
1578	-4.95727
1580	-5.5759
1582	-6.10992
1584	-6.54901
1586	-6.71193
1588	-6.47495
1590	-5.99615
1592	-5.41154
1594	-4.80963
1596	-4.2391
1598	-3.71418
1600	-3.24084
1602	-2.82568
1604	-2.46731
1606	-2.16214
1608	-1.89816
1610	-1.67382
1612	-1.47967
1614	-1.31243
1616	-1.16962
1618	-1.04635
1620	-0.94036
1622	-0.84882
1624	-0.76865
1626	-0.69647
1628	-0.63241
1630	-0.57534
1632	-0.52456
1634	-0.48052
1636	-0.43961
1638	-0.40422
1640	-0.37189
1642	-0.3425
1644	-0.31648
1646	-0.2916
1648	-0.26751
1650	-0.24637
1652	-0.22585
1654	-0.20656
1656	-0.19002
1658	-0.17475
1660	-0.1602
1662	-0.14814
1664	-0.13708
1666	-0.12665
1668	-0.11531
1670	-0.10763
1672	-0.10415
1674	-0.09866
1676	-0.09134
1678	-0.08428
1680	-0.07718
1682	-0.07122
1684	-0.06595
1686	-0.06214
1688	-0.05832
1690	-0.05475
1692	-0.0515
1694	-0.04783
1696	-0.04512
1698	-0.04321
1700	-0.04129
1702	-0.04029
1704	-0.038
1706	-0.03835
1708	-0.0384
1710	-0.03887
1712	-0.03975
1714	-0.03784
1716	-0.03296
1718	-0.02806
1720	-0.02811
1722	-0.02888
1724	-0.02942
1726	-0.02947
1728	-0.02877
1730	-0.02668
1732	-0.02491
1734	-0.02337
1736	-0.02035
1738	-0.01681
1740	-0.01336
1742	-0.01257
1744	-0.01463
1746	-0.01679
1748	-0.01694
1750	-0.01551
1752	-0.01476
1754	-0.01534
1756	-0.0168
1758	-0.01568
1760	-0.01336
1762	-0.01318
1764	-0.01385
1766	-0.01529
1768	-0.01482
1770	-0.01392
1772	-0.01163
1774	-0.0102
1776	-0.00951
1778	-0.00917
1780	-0.00919
1782	-0.00962
1784	-0.00772
1786	-0.00515
1788	-0.00413
1790	-0.00337
1792	-0.00185
1794	0.0016
1796	0.00304
1798	0.00129
1800	-0.00126
1802	-0.00172
1804	-0.00153
1806	-0.000407238
1808	0.000193197
1810	-0.00179
1812	-0.00419
1814	-0.0101
1816	-0.16523
1818	-0.68145
1820	-1.43852
1822	-2.25581
1824	-3.04537
1826	-3.77559
1828	-4.42758
1830	-4.99424
1832	-5.48872
1834	-5.88682
1836	-6.04953
1838	-5.85947
1840	-5.43409
1842	-4.91511
1844	-4.37928
1846	-3.86048
1848	-3.38141
1850	-2.95336
1852	-2.5765
1854	-2.2496
1856	-1.96911
1858	-1.72824
1860	-1.52501
1862	-1.35177
1864	-1.20176
1866	-1.07246
1868	-0.96044
1870	-0.8642
1872	-0.78444
1874	-0.71254
1876	-0.64767
1878	-0.58862
1880	-0.53423
1882	-0.48665
1884	-0.44514
1886	-0.40847
1888	-0.37339
1890	-0.34065
1892	-0.312
1894	-0.28756
1896	-0.26529
1898	-0.24488
1900	-0.22656
1902	-0.20767
1904	-0.19108
1906	-0.17582
1908	-0.16406
1910	-0.15327
1912	-0.14366
1914	-0.13417
1916	-0.12406
1918	-0.11465
1920	-0.10365
1922	-0.09527
1924	-0.09022
1926	-0.08421
1928	-0.07747
1930	-0.07236
1932	-0.06803
1934	-0.06265
1936	-0.05897
1938	-0.05639
1940	-0.05366
1942	-0.05054
1944	-0.04807
1946	-0.04718
1948	-0.04417
1950	-0.03981
1952	-0.03676
1954	-0.03559
1956	-0.03397
1958	-0.03131
1960	-0.02989
1962	-0.02795
1964	-0.02598
1966	-0.02568
1968	-0.02644
1970	-0.02621
1972	-0.02242
1974	-0.0186
1976	-0.01565
1978	-0.01493
1980	-0.01392
1982	-0.01117
1984	-0.01095
1986	-0.0113
1988	-0.01081
1990	-0.00957
1992	-0.0107
1994	-0.01181
1996	-0.01255
1998	-0.01429
2000	-0.01385
2002	-0.00955
2004	-0.00826
2006	-0.0096
2008	-0.00775
2010	-0.00543
2012	-0.00463
2014	-0.00358
2016	-0.00345
2018	-0.00518
2020	-0.00514
2022	-0.00374
2024	-0.00186
2026	-0.00107
2028	-0.0013
2030	-0.0013
2032	-0.00234
2034	-0.00349
2036	-0.00549
2038	-0.00423
2040	-0.00329
2042	-0.00263
2044	-0.00152
2046	-0.00257
2048	-0.00322
2050	-0.00174
2052	-0.000366421
2054	0.00271
2056	0.00512
2058	0.00757
2060	0.00769
2062	0.00718
2064	0.00226
2066	-0.12637
2068	-0.57224
2070	-1.24129
2072	-1.97414
2074	-2.678
2076	-3.32911
2078	-3.91555
2080	-4.42761
2082	-4.86009
2084	-5.21825
2086	-5.39008
2088	-5.23972
2090	-4.87573
2092	-4.42131
2094	-3.94106
2096	-3.47735
2098	-3.05326
2100	-2.67352
2102	-2.33753
2104	-2.04655
2106	-1.7968
2108	-1.58094
2110	-1.39398
2112	-1.23277
2114	-1.09469
2116	-0.97788
2118	-0.87902
2120	-0.79387
2122	-0.71906
2124	-0.65344
2126	-0.59582
2128	-0.54488
2130	-0.49825
2132	-0.45565
2134	-0.41619
2136	-0.38187
2138	-0.35211
2140	-0.3253
2142	-0.29816
2144	-0.27417
2146	-0.25299
2148	-0.23324
2150	-0.21407
2152	-0.19705
2154	-0.18513
2156	-0.17388
2158	-0.16025
2160	-0.14994
2162	-0.13995
2164	-0.13157
2166	-0.12494
2168	-0.11826
2170	-0.11032
2172	-0.10157
2174	-0.09384
2176	-0.08736
2178	-0.08057
2180	-0.07456
2182	-0.06806
2184	-0.06499
2186	-0.06065
2188	-0.05642
2190	-0.05446
2192	-0.0553
2194	-0.05546
2196	-0.05298
2198	-0.04878
2200	-0.04497
2202	-0.04403
2204	-0.04233
2206	-0.03969
2208	-0.03795
2210	-0.03725
2212	-0.03677
2214	-0.03592
2216	-0.03437
2218	-0.03366
2220	-0.03364
2222	-0.03305
2224	-0.03332
2226	-0.03263
2228	-0.03112
2230	-0.02997
2232	-0.02707
2234	-0.02458
2236	-0.02362
2238	-0.02565
2240	-0.02626
2242	-0.02734
2244	-0.025
2246	-0.02145
2248	-0.01795
2250	-0.01589
2252	-0.01421
2254	-0.01356
2256	-0.01272
2258	-0.01348
2260	-0.01339
2262	-0.01249
2264	-0.01231
2266	-0.01133
2268	-0.01106
2270	-0.01204
2272	-0.01389
2274	-0.01657
2276	-0.01706
2278	-0.01701
2280	-0.01546
2282	-0.01307
2284	-0.00971
2286	-0.00852
2288	-0.00627
2290	-0.00389
2292	-0.00217
2294	-0.000649006
2296	0.000331719
2298	-0.000584556
2300	0.000196168
2302	0.000317893
2304	-0.000423383
2306	-0.000734658
2308	-0.000510933
2310	0.000290791
2312	0.000470516
2314	-0.0031
2316	-0.10494
2318	-0.48201
2320	-1.06655
2322	-1.7121
2324	-2.33859
2326	-2.92315
2328	-3.43869
2330	-3.88237
2332	-4.25997
2334	-4.57548
2336	-4.73766
2338	-4.6182
2340	-4.30225
2342	-3.9024
2344	-3.48352
2346	-3.07691
2348	-2.70215
2350	-2.36501
2352	-2.06922
2354	-1.81386
2356	-1.59212
2358	-1.40097
2360	-1.2373
2362	-1.09725
2364	-0.97702
2366	-0.87338
2368	-0.78393
2370	-0.70647
2372	-0.63924
2374	-0.58095
2376	-0.52783
2378	-0.48045
2380	-0.43808
2382	-0.40124
2384	-0.36712
2386	-0.33766
2388	-0.31073
2390	-0.28647
2392	-0.26541
2394	-0.24443
2396	-0.22518
2398	-0.20844
2400	-0.19226
2402	-0.1767
2404	-0.16378
2406	-0.15399
2408	-0.14325
2410	-0.13315
2412	-0.12443
2414	-0.11552
2416	-0.10779
2418	-0.10101
2420	-0.09408
2422	-0.08734
2424	-0.08242
2426	-0.07747
2428	-0.07364
2430	-0.06963
2432	-0.06635
2434	-0.062
2436	-0.05738
2438	-0.05405
2440	-0.05198
2442	-0.05043
2444	-0.046
2446	-0.0433
2448	-0.04188
2450	-0.04017
2452	-0.03783
2454	-0.03815
2456	-0.03614
2458	-0.03457
2460	-0.03291
2462	-0.03262
2464	-0.03113
2466	-0.02989
2468	-0.02836
2470	-0.02597
2472	-0.02491
2474	-0.02282
2476	-0.02321
2478	-0.02416
2480	-0.02509
2482	-0.02606
2484	-0.02616
2486	-0.02492
2488	-0.02227
2490	-0.02005
2492	-0.01767
2494	-0.01613
2496	-0.01537
2498	-0.01495
2500	-0.01409
2502	-0.01242
2504	-0.0127
2506	-0.01263
2508	-0.01281
2510	-0.01314
2512	-0.01201
2514	-0.01069
2516	-0.00927
2518	-0.00625
2520	-0.00324
2522	-0.00318
2524	-0.00625
2526	-0.00904
2528	-0.00989
2530	-0.00967
2532	-0.01004
2534	-0.00915
2536	-0.00795
2538	-0.00664
2540	-0.00526
2542	-0.00392
2544	-0.00294
2546	-0.00312
2548	-0.00165
2550	-0.000508954
2552	0.00054419
2554	0.00122
2556	0.00233
2558	0.00193
2560	0.00294
2562	0.00451
2564	0.00189
2566	-0.08155
2568	-0.40381
2570	-0.9106
2572	-1.47655
2574	-2.02943
2576	-2.53448
2578	-2.98653
2580	-3.37511
2582	-3.70467
2584	-3.98199
2586	-4.13136
2588	-4.04788
2590	-3.78887
2592	-3.44537
2594	-3.07768
2596	-2.72148
2598	-2.39204
2600	-2.09539
2602	-1.8333
2604	-1.60482
2606	-1.40842
2608	-1.24056
2610	-1.0969
2612	-0.9742
2614	-0.86851
2616	-0.77733
2618	-0.69881
2620	-0.6315
2622	-0.57323
2624	-0.52098
2626	-0.47514
2628	-0.43333
2630	-0.39649
2632	-0.36499
2634	-0.33561
2636	-0.30818
2638	-0.28135
2640	-0.25817
2642	-0.23711
2644	-0.21972
2646	-0.20136
2648	-0.18642
2650	-0.17338
2652	-0.1607
2654	-0.14917
2656	-0.13851
2658	-0.12642
2660	-0.11632
2662	-0.10861
2664	-0.10203
2666	-0.09534
2668	-0.08851
2670	-0.08263
2672	-0.07717
2674	-0.07258
2676	-0.06724
2678	-0.06083
2680	-0.05651
2682	-0.05331
2684	-0.05133
2686	-0.04843
2688	-0.04686
2690	-0.04452
2692	-0.04024
2694	-0.03813
2696	-0.03698
2698	-0.03411
2700	-0.03245
2702	-0.03058
2704	-0.02731
2706	-0.02585
2708	-0.02492
2710	-0.02323
2712	-0.02152
2714	-0.0208
2716	-0.021
2718	-0.02084
2720	-0.01965
2722	-0.01938
2724	-0.01834
2726	-0.01698
2728	-0.0161
2730	-0.01482
2732	-0.01388
2734	-0.01371
2736	-0.01334
2738	-0.01154
2740	-0.01128
2742	-0.01101
2744	-0.01014
2746	-0.00928
2748	-0.00864
2750	-0.00703
2752	-0.0054
2754	-0.0054
2756	-0.00562
2758	-0.00617
2760	-0.00543
2762	-0.00505
2764	-0.0038
2766	-0.00353
2768	-0.00448
2770	-0.00478
2772	-0.00383
2774	-0.00248
2776	-0.000945952
2778	-0.0015
2780	-0.00252
2782	-0.00186
2784	-0.000683383
2786	0.000502259
2788	0.00131
2790	0.000841543
2792	0.000586174
2794	0.00282
2796	0.00303
2798	0.00381
2800	0.00478
2802	0.00545
2804	0.00574
2806	0.00457
2808	0.00467
2810	0.00531
2812	0.00548
2814	0.00555
2816	-0.05267
2818	-0.31151
2820	-0.74006
2822	-1.23061
2824	-1.71766
2826	-2.17021
2828	-2.57246
2830	-2.92203
2832	-3.21658
2834	-3.46249
2836	-3.60671
2838	-3.5489
2840	-3.32835
2842	-3.03523
2844	-2.71905
2846	-2.40617
2848	-2.1138
2850	-1.8527
2852	-1.62185
2854	-1.42092
2856	-1.24876
2858	-1.10027
2860	-0.97339
2862	-0.86495
2864	-0.77087
2866	-0.68983
2868	-0.6221
2870	-0.56281
2872	-0.51113
2874	-0.46572
2876	-0.42405
2878	-0.38709
2880	-0.35537
2882	-0.32677
2884	-0.3008
2886	-0.27736
2888	-0.25548
2890	-0.23509
2892	-0.21748
2894	-0.20105
2896	-0.18565
2898	-0.1731
2900	-0.16138
2902	-0.14887
2904	-0.13861
2906	-0.12991
2908	-0.12078
2910	-0.11119
2912	-0.10074
2914	-0.09511
2916	-0.09188
2918	-0.08835
2920	-0.08397
2922	-0.07975
2924	-0.0755
2926	-0.07012
2928	-0.06459
2930	-0.05988
2932	-0.05671
2934	-0.0556
2936	-0.05351
2938	-0.05015
2940	-0.04749
2942	-0.04482
2944	-0.04394
2946	-0.04326
2948	-0.04149
2950	-0.03909
2952	-0.03678
2954	-0.034
2956	-0.03309
2958	-0.03215
2960	-0.03059
2962	-0.02991
2964	-0.02839
2966	-0.0286
2968	-0.02709
2970	-0.02503
2972	-0.02375
2974	-0.02344
2976	-0.02541
2978	-0.02708
2980	-0.0275
2982	-0.02454
2984	-0.02079
2986	-0.01903
2988	-0.01805
2990	-0.01692
2992	-0.01555
2994	-0.01551
2996	-0.01425
2998	-0.01219
3000	-0.01118
3002	-0.01082
3004	-0.01075
3006	-0.01113
3008	-0.01123
3010	-0.01067
3012	-0.01008
3014	-0.00848
3016	-0.00739
3018	-0.00561
3020	-0.00533
3022	-0.0044
3024	-0.0031
3026	-0.0026
3028	-0.00255
3030	-0.00168
3032	-0.000839926
3034	-0.00164
3036	-0.000911632
3038	0.000590514
3040	0.00102
3042	-0.000795193
3044	-0.00132
3046	-0.000483899
3048	0.000259247
3050	0.00126
3052	0.00344
3054	0.00452
3056	0.00623
3058	0.00561
3060	0.00493
3062	0.00617
3064	0.00611
3066	-0.04088
3068	-0.25902
3070	-0.62751
3072	-1.053
3074	-1.47154
3076	-1.85578
3078	-2.2025
3080	-2.50971
3082	-2.78024
3084	-3.00381
3086	-3.13433
3088	-3.08619
3090	-2.89453
3092	-2.63748
3094	-2.3632
3096	-2.09578
3098	-1.84449
3100	-1.61708
3102	-1.41762
3104	-1.24553
3106	-1.0957
3108	-0.96819
3110	-0.85714
3112	-0.76197
3114	-0.68022
3116	-0.60926
3118	-0.54789
3120	-0.49454
3122	-0.45
3124	-0.41043
3126	-0.37523
3128	-0.34298
3130	-0.31429
3132	-0.29024
3134	-0.26738
3136	-0.24686
3138	-0.22862
3140	-0.21098
3142	-0.19512
3144	-0.18205
3146	-0.16941
3148	-0.15651
3150	-0.1453
3152	-0.13467
3154	-0.12395
3156	-0.11527
3158	-0.10721
3160	-0.10027
3162	-0.09465
3164	-0.08949
3166	-0.08409
3168	-0.07872
3170	-0.07374
3172	-0.07074
3174	-0.06707
3176	-0.06209
3178	-0.05683
3180	-0.05372
3182	-0.05221
3184	-0.04913
3186	-0.0466
3188	-0.04457
3190	-0.0427
3192	-0.04043
3194	-0.03828
3196	-0.03587
3198	-0.0321
3200	-0.03021
3202	-0.03183
3204	-0.03205
3206	-0.03071
3208	-0.02908
3210	-0.02784
3212	-0.02608
3214	-0.02472
3216	-0.0235
3218	-0.02296
3220	-0.02243
3222	-0.02189
3224	-0.02158
3226	-0.02075
3228	-0.01947
3230	-0.01854
3232	-0.01839
3234	-0.01835
3236	-0.0168
3238	-0.01446
3240	-0.01404
3242	-0.01393
3244	-0.01358
3246	-0.01195
3248	-0.01083
3250	-0.01035
3252	-0.01
3254	-0.008
3256	-0.00707
3258	-0.00637
3260	-0.00557
3262	-0.00514
3264	-0.00516
3266	-0.00514
3268	-0.00349
3270	-0.000114177
3272	0.00275
3274	0.000349348
3276	-0.00373
3278	-0.00516
3280	-0.00519
3282	-0.00437
3284	-0.00314
3286	-0.00173
3288	-0.000688315
3290	-0.000467553
3292	0.00079821
3294	0.00154
3296	0.00234
3298	0.00213
3300	0.00255
3302	0.00461
3304	0.00527
3306	0.00613
3308	0.00546
3310	0.00511
3312	0.00474
3314	0.00559
3316	-0.02943
3318	-0.20891
3320	-0.52373
3322	-0.88999
3324	-1.25228
3326	-1.59141
3328	-1.89707
3330	-2.16572
3332	-2.3958
3334	-2.58627
3336	-2.70348
3338	-2.67315
3340	-2.52045
3342	-2.30922
3344	-2.07659
3346	-1.84358
3348	-1.62785
3350	-1.4306
3352	-1.2526
3354	-1.09728
3356	-0.96348
3358	-0.85012
3360	-0.75251
3362	-0.67041
3364	-0.60058
3366	-0.54077
3368	-0.49031
3370	-0.44373
3372	-0.40283
3374	-0.36811
3376	-0.33579
3378	-0.30491
3380	-0.27792
3382	-0.25795
3384	-0.24154
3386	-0.22591
3388	-0.20974
3390	-0.19421
3392	-0.17991
3394	-0.16598
3396	-0.1544
3398	-0.14372
3400	-0.13307
3402	-0.12416
3404	-0.11571
3406	-0.10941
3408	-0.09918
3410	-0.09222
3412	-0.08948
3414	-0.08699
3416	-0.0832
3418	-0.0785
3420	-0.07419
3422	-0.06971
3424	-0.06635
3426	-0.06178
3428	-0.0567
3430	-0.0533
3432	-0.05056
3434	-0.04877
3436	-0.04686
3438	-0.04476
3440	-0.04213
3442	-0.04006
3444	-0.03852
3446	-0.03713
3448	-0.03571
3450	-0.03331
3452	-0.0333
3454	-0.03339
3456	-0.03233
3458	-0.03131
3460	-0.03025
3462	-0.0291
3464	-0.02707
3466	-0.02477
3468	-0.0226
3470	-0.02275
3472	-0.02399
3474	-0.0231
3476	-0.02296
3478	-0.01958
3480	-0.01583
3482	-0.0158
3484	-0.01795
3486	-0.01952
3488	-0.0192
3490	-0.01845
3492	-0.01776
3494	-0.0169
3496	-0.01557
3498	-0.01402
3500	-0.01258
3502	-0.01198
3504	-0.01205
3506	-0.01099
3508	-0.01094
3510	-0.01119
3512	-0.01114
3514	-0.00908
3516	-0.00701
3518	-0.00546
3520	-0.00513
3522	-0.00445
3524	-0.00211
3526	0.000159123
3528	-0.000616566
3530	-0.00135
3532	-0.00286
3534	-0.005
3536	-0.00626
3538	-0.00623
3540	-0.00566
3542	-0.00386
3544	-0.00285
3546	-0.00365
3548	-0.00261
3550	-0.00147
3552	-0.000895308
3554	-0.000166445
3556	0.000939419
3558	0.000999282
3560	0.0012
3562	0.00168
3564	0.00208
3566	-0.02374
3568	-0.16978
3570	-0.43629
3572	-0.74774
3574	-1.05933
3576	-1.35011
3578	-1.61259
3580	-1.84356
3582	-2.04365
3584	-2.21368
3586	-2.32492
3588	-2.3094
3590	-2.18392
3592	-2.00366
3594	-1.80386
3596	-1.60451
3598	-1.4173
3600	-1.24758
3602	-1.09708
3604	-0.96719
3606	-0.85241
3608	-0.75257
3610	-0.66728
3612	-0.59523
3614	-0.53447
3616	-0.48055
3618	-0.4331
3620	-0.39222
3622	-0.35721
3624	-0.32665
3626	-0.29899
3628	-0.27489
3630	-0.25353
3632	-0.23501
3634	-0.21683
3636	-0.20149
3638	-0.18696
3640	-0.17303
3642	-0.16217
3644	-0.15279
3646	-0.14243
3648	-0.13282
3650	-0.12466
3652	-0.11649
3654	-0.10824
3656	-0.10006
3658	-0.09131
3660	-0.08552
3662	-0.08106
3664	-0.07713
3666	-0.07293
3668	-0.06819
3670	-0.06549
3672	-0.06235
3674	-0.06
3676	-0.05774
3678	-0.05457
3680	-0.05165
3682	-0.04961
3684	-0.04731
3686	-0.04506
3688	-0.04244
3690	-0.03992
3692	-0.03811
3694	-0.0357
3696	-0.03113
3698	-0.02928
3700	-0.03061
3702	-0.03236
3704	-0.03284
3706	-0.03253
3708	-0.03111
3710	-0.03007
3712	-0.02901
3714	-0.02676
3716	-0.02481
3718	-0.02374
3720	-0.02363
3722	-0.02305
3724	-0.02127
3726	-0.01981
3728	-0.0218
3730	-0.02236
3732	-0.02211
3734	-0.02053
3736	-0.0192
3738	-0.01813
3740	-0.01692
3742	-0.01662
3744	-0.01602
3746	-0.01509
3748	-0.0142
3750	-0.01327
3752	-0.01161
3754	-0.01127
3756	-0.01157
3758	-0.01145
3760	-0.01171
3762	-0.01085
3764	-0.00851
3766	-0.00766
3768	-0.00692
3770	-0.00724
3772	-0.00636
3774	-0.00693
3776	-0.0065
3778	-0.00475
3780	-0.00409
3782	-0.00303
3784	-0.00232
3786	-0.00255
3788	-0.00393
3790	-0.0033
3792	-0.00247
3794	-0.00242
3796	-0.00124
3798	0.000635678
3800	0.00139
3802	0.00168
3804	0.00322
3806	0.0045
3808	0.00464
3810	0.00507
3812	0.0046
3814	0.00395
3816	-0.01636
3818	-0.1384
3820	-0.36723
3822	-0.63588
3824	-0.90474
3826	-1.15686
3828	-1.38337
3830	-1.58438
3832	-1.75739
3834	-1.90498
3836	-2.00485
3838	-1.99596
3840	-1.89016
3842	-1.73645
3844	-1.56434
3846	-1.39316
3848	-1.23184
3850	-1.08517
3852	-0.95729
3854	-0.84407
3856	-0.74399
3858	-0.6593
3860	-0.587
3862	-0.52474
3864	-0.47096
3866	-0.42411
3868	-0.38425
3870	-0.35006
3872	-0.32048
3874	-0.29469
3876	-0.27071
3878	-0.24852
3880	-0.22967
3882	-0.21374
3884	-0.19831
3886	-0.18351
3888	-0.17061
3890	-0.15949
3892	-0.14921
3894	-0.1399
3896	-0.13113
3898	-0.12209
3900	-0.11452
3902	-0.10718
3904	-0.10095
3906	-0.09559
3908	-0.09014
3910	-0.08501
3912	-0.08065
3914	-0.07752
3916	-0.07352
3918	-0.06991
3920	-0.06617
3922	-0.06212
3924	-0.0587
3926	-0.05588
3928	-0.05461
3930	-0.05139
3932	-0.04878
3934	-0.04647
3936	-0.04523
3938	-0.04419
3940	-0.04308
3942	-0.04216
3944	-0.04123
3946	-0.03949
3948	-0.03792
3950	-0.0371
3952	-0.03661
3954	-0.03537
3956	-0.03344
3958	-0.03247
3960	-0.03209
3962	-0.03132
3964	-0.03005
3966	-0.03015
3968	-0.03117
3970	-0.03265
3972	-0.03143
3974	-0.02827
3976	-0.0258
3978	-0.02337
3980	-0.02325
3982	-0.02415
3984	-0.02653
3986	-0.02914
3988	-0.02963
3990	-0.02936
3992	-0.02829
3994	-0.02717
3996	-0.02324
3998	-0.0192
[truncated: 1,532 more rows]

## Sheet: Extended Data Fig.2d
Time (min)	Cp (mcal/sec)	XMt	Fit (kcal/mole of injectant)
2	0.05792	0.01417	-8.41085
4	0.05717	0.04266	-8.26863
6	0.04316	0.07136	-8.05049
8	0.03237	0.10025	-7.79299
10	0.03728	0.12934	-7.49047
12	0.05109	0.15864	-7.13809
14	0.05965	0.18813	-6.73307
16	0.05897	0.21782	-6.27627
18	0.05722	0.24772	-5.77376
20	0.05598	0.27781	-5.23767
22	0.04773	0.3081	-4.68548
24	0.0408	0.3386	-4.13761
26	0.03403	0.36929	-3.61385
28	0.0329	0.40019	-3.13
30	0.04211	0.43128	-2.69595
32	0.05715	0.46257	-2.31562
34	0.05941	0.49407	-1.98811
36	0.04984	0.52576	-1.70942
38	0.04631	0.55766	-1.47397
40	0.0406	0.58975	-1.27574
42	0.02597	0.62205	-1.10895
44	0.01216	0.65454	-0.96842
46	0.01033	0.68724	-0.84969
48	0.01882	0.72013	-0.74899
50	0.0174	0.75323	-0.6632
52	0.01015	0.78652	-0.58978
54	0.00371	0.82002	-0.52664
56	0.00302
58	0.00749
60	0.00751
62	1.91643e-05
64	-0.00408
66	0.00197
68	0.02128
70	0.04396
72	0.05068
74	0.01885
76	-0.04332
78	-0.07975
80	-0.08203
82	-0.07243
84	-0.06954
86	-0.07439
88	-0.08269
90	-0.07793
92	-0.06187
94	-0.03444
96	-0.01357
98	-0.00697
100	-0.00774
102	-0.00917
104	-0.0063
106	-0.00112
108	0.00562
110	0.00692
112	0.00254
114	0.00363
116	0.00228
118	-0.00585
120	-0.01297
122	-0.00715
124	0.00934
126	0.02144
128	0.02343
130	0.01667
132	0.00774
134	-0.000174188
136	0.00772
138	0.02415
140	0.03216
142	0.03218
144	0.02839
146	0.02005
148	0.01083
150	0.00998
152	0.01043
154	0.0133
156	0.02563
158	0.03392
160	0.03865
162	0.04241
164	0.04436
166	0.04245
168	0.03638
170	0.0236
172	0.00868
174	0.000986284
176	-0.00302
178	-0.01241
180	-0.02553
182	-0.03222
184	-0.02394
186	-0.00184
188	0.01349
190	0.01174
192	-0.00213
194	-0.00598
196	0.00482
198	0.02248
200	0.03633
202	0.04054
204	0.03902
206	0.03225
208	0.02364
210	0.01772
212	0.01126
214	0.00385
216	0.00837
218	0.01561
220	0.01579
222	0.01381
224	0.01298
226	0.00766
228	0.00115
230	-0.00129
232	0.00254
234	0.00259
236	0.00459
238	0.00514
240	0.00395
242	0.00619
244	0.00796
246	0.00759
248	0.0096
250	0.02306
252	0.0383
254	0.04442
256	0.04079
258	0.03732
260	0.03298
262	0.02767
264	0.02285
266	0.0227
268	0.01985
270	0.01168
272	0.00963
274	0.01653
276	0.02413
278	0.02876
280	0.0297
282	0.02957
284	0.02506
286	0.02413
288	0.02712
290	0.02493
292	0.02502
294	0.0232
296	0.01201
298	-0.00459
300	-0.01402
302	-0.0142
304	-0.01056
306	-0.00909
308	-0.00706
310	-0.00208
312	0.00235
314	0.01205
316	0.02556
318	0.02858
320	0.02437
322	0.01817
324	0.01217
326	0.00799
328	0.00213
330	0.000383021
332	-0.00206
334	-0.00796
336	-0.00779
338	-0.00661
340	-0.00306
342	0.00438
344	0.0088
346	0.00909
348	0.00939
350	0.01499
352	0.01129
354	0.00572
356	-0.00036043
358	-0.00775
360	-0.01432
362	-0.02044
364	-0.02516
366	-0.02737
368	-0.02889
370	-0.02431
372	-0.01072
374	-0.00107
376	0.00218
378	0.01184
380	0.01624
382	0.00782
384	-0.00259
386	-0.00765
388	-0.0093
390	-0.0095
392	-0.00331
394	0.00684
396	0.00696
398	-0.00134
400	-0.008
402	-0.01079
404	-0.00635
406	-0.000208222
408	-0.0029
410	-0.0095
412	-0.01444
414	-0.0333
416	-0.21939
418	-0.6781
420	-1.28181
422	-1.92664
424	-2.55109
426	-3.11043
428	-3.62552
430	-4.08786
432	-4.50434
434	-4.83126
436	-4.92474
438	-4.74981
440	-4.41752
442	-3.99891
444	-3.57691
446	-3.18112
448	-2.81539
450	-2.48092
452	-2.17594
454	-1.91393
456	-1.69226
458	-1.49427
460	-1.32669
462	-1.18266
464	-1.05507
466	-0.94238
468	-0.84693
470	-0.76987
472	-0.70232
474	-0.63723
476	-0.57562
478	-0.51591
480	-0.45944
482	-0.41391
484	-0.3792
486	-0.3484
488	-0.32032
490	-0.29307
492	-0.26404
494	-0.23586
496	-0.20942
498	-0.18734
500	-0.17489
502	-0.16985
504	-0.16505
506	-0.1526
508	-0.1447
510	-0.13827
512	-0.11875
514	-0.0937
516	-0.07704
518	-0.07087
520	-0.07557
522	-0.08239
524	-0.08626
526	-0.0867
528	-0.08345
530	-0.08201
532	-0.07874
534	-0.07364
536	-0.07336
538	-0.07265
540	-0.07255
542	-0.07208
544	-0.06679
546	-0.06153
548	-0.05776
550	-0.05611
552	-0.05219
554	-0.04085
556	-0.03522
558	-0.03549
560	-0.03212
562	-0.03018
564	-0.02635
566	-0.01873
568	-0.01341
570	-0.01407
572	-0.02541
574	-0.04169
576	-0.05219
578	-0.04991
580	-0.03499
582	-0.02222
584	-0.01609
586	-0.01324
588	-0.01601
590	-0.0204
592	-0.01741
594	-0.00941
596	-0.00623
598	-0.00506
600	-0.0046
602	-0.00324
604	-0.00751
606	-0.01379
608	-0.01823
610	-0.01977
612	-0.0237
614	-0.03151
616	-0.03683
618	-0.03435
620	-0.03063
622	-0.03059
624	-0.02747
626	-0.02045
628	-0.00355
630	0.01503
632	0.01535
634	0.00387
636	-0.01017
638	-0.01675
640	-0.01772
642	-0.02
644	-0.02149
646	-0.01372
648	-0.00278
650	-0.00116
652	-0.00073302
654	0.000114501
656	-0.000821978
658	-0.00134
660	-0.00546
662	-0.01326
664	-0.0188
666	-0.02012
668	-0.02217
670	-0.02287
672	-0.02209
674	-0.02155
676	-0.02077
678	-0.01364
680	-0.00559
682	-0.000233589
684	-0.000618339
686	-0.00549
688	-0.01143
690	-0.01528
692	-0.01703
694	-0.01274
696	-0.00552
698	9.24084e-05
700	-0.00171
702	0.000207908
704	0.000681157
706	-0.00822
708	-0.02224
710	-0.03317
712	-0.03807
714	-0.03035
716	-0.01295
718	-0.000657631
720	-0.00357
722	-0.014
724	-0.01658
726	-0.0104
728	0.000924931
730	0.01896
732	0.02844
734	0.0161
736	-0.00575
738	-0.01904
740	-0.01926
742	-0.01602
744	-0.01596
746	-0.01754
748	-0.01987
750	-0.0192
752	-0.01392
754	-0.00749
756	-0.00855
758	-0.01483
760	-0.02059
762	-0.01683
764	-0.02443
766	-0.20139
768	-0.64734
770	-1.2222
772	-1.84727
774	-2.48632
776	-3.07441
778	-3.57582
780	-4.03842
782	-4.46625
784	-4.81905
786	-4.94613
788	-4.75342
790	-4.38002
792	-3.95886
794	-3.53851
796	-3.14185
798	-2.78653
800	-2.47419
802	-2.18949
804	-1.93823
806	-1.7318
808	-1.55165
810	-1.38254
812	-1.22372
814	-1.0942
816	-0.9853
818	-0.88141
820	-0.79253
822	-0.71
824	-0.63475
826	-0.5844
828	-0.54109
830	-0.49431
832	-0.4535
834	-0.41995
836	-0.37954
838	-0.3335
840	-0.28315
842	-0.25136
844	-0.23825
846	-0.22341
848	-0.20056
850	-0.18577
852	-0.17602
854	-0.1577
856	-0.1363
858	-0.11943
860	-0.1118
862	-0.1097
864	-0.10143
866	-0.08306
868	-0.06867
870	-0.06374
872	-0.06452
874	-0.06725
876	-0.06585
878	-0.06468
880	-0.07014
882	-0.0679
884	-0.05437
886	-0.05089
888	-0.05993
890	-0.06345
892	-0.05032
894	-0.03254
896	-0.02151
898	-0.02137
900	-0.02756
902	-0.03283
904	-0.03593
906	-0.03586
908	-0.03402
910	-0.03802
912	-0.04598
914	-0.0456
916	-0.03348
918	-0.02331
920	-0.01688
922	-0.00525
924	-0.00101
926	-0.00276
928	-0.00931
930	-0.02482
932	-0.03769
934	-0.03952
936	-0.03076
938	-0.02385
940	-0.02171
942	-0.02422
944	-0.02996
946	-0.0348
948	-0.03525
950	-0.0326
952	-0.02535
954	-0.01402
956	-0.00688
958	0.00138
960	0.00735
962	0.01501
964	0.02524
966	0.02669
968	0.02493
970	0.02115
972	0.00618
974	-0.01096
976	-0.02076
978	-0.01944
980	-0.00432
982	0.00329
984	-0.00212
986	-0.00753
988	-0.000973275
990	0.000568833
992	-0.00249
994	-0.00693
996	-0.00851
998	-0.00726
1000	-0.00949
1002	-0.00777
1004	0.00146
1006	0.01256
1008	0.0151
1010	0.01488
1012	0.01173
1014	0.00643
1016	0.0043
1018	0.00803
1020	0.01018
1022	0.00545
1024	0.00679
1026	0.01585
1028	0.01291
1030	-0.00158
1032	-0.00592
1034	-0.00823
1036	-0.01501
1038	-0.022
1040	-0.02059
1042	-0.0134
1044	-0.01227
1046	-0.00802
1048	0.00381
1050	-0.000440232
1052	-0.00464
1054	0.00129
1056	0.01409
1058	0.01806
1060	0.01073
1062	0.00616
1064	0.01328
1066	0.0263
1068	0.0212
1070	0.00235
1072	-0.00542
1074	-0.00499
1076	-0.00462
1078	0.00252
1080	0.00515
1082	0.000731722
1084	-0.00496
1086	-0.00559
1088	-0.00475
1090	-0.00129
1092	0.00736
1094	0.01548
1096	0.02247
1098	0.02257
1100	0.01506
1102	0.00951
1104	0.00659
1106	0.000126508
1108	-0.00148
1110	-0.00194
1112	-0.00643
1114	-0.01794
1116	-0.16968
1118	-0.59635
1120	-1.17593
1122	-1.80174
1124	-2.41026
1126	-2.98191
1128	-3.50818
1130	-3.98616
1132	-4.41564
1134	-4.75409
1136	-4.86001
1138	-4.70531
1140	-4.39569
1142	-4.00479
1144	-3.59256
1146	-3.20393
1148	-2.85409
1150	-2.53471
1152	-2.24157
1154	-1.98171
1156	-1.75007
1158	-1.54902
1160	-1.37258
1162	-1.21846
1164	-1.08815
1166	-0.97244
1168	-0.86288
1170	-0.76807
1172	-0.69046
1174	-0.62132
1176	-0.55994
1178	-0.51152
1180	-0.46384
1182	-0.41804
1184	-0.38169
1186	-0.3551
1188	-0.3299
1190	-0.29996
1192	-0.26634
1194	-0.22549
1196	-0.19799
1198	-0.18884
1200	-0.17598
1202	-0.15438
1204	-0.13947
1206	-0.13437
1208	-0.1272
1210	-0.11517
1212	-0.0937
1214	-0.07134
1216	-0.06309
1218	-0.05092
1220	-0.03341
1222	-0.02723
1224	-0.02931
1226	-0.03997
1228	-0.05635
1230	-0.06444
1232	-0.05799
1234	-0.04519
1236	-0.03769
1238	-0.03776
1240	-0.0446
1242	-0.05291
1244	-0.04962
1246	-0.03434
1248	-0.02247
1250	-0.01132
1252	-0.000871282
1254	-0.00201
1256	-0.00258
1258	-0.00562
1260	-0.01016
1262	-0.0109
1264	-0.01498
1266	-0.02905
1268	-0.03722
1270	-0.03928
1272	-0.0386
1274	-0.03573
1276	-0.02224
1278	-0.00241
1280	0.01124
1282	0.01262
1284	0.0052
1286	-0.00998
1288	-0.02339
1290	-0.02836
1292	-0.01539
1294	0.00234
1296	0.00582
1298	-0.00186
1300	-0.01319
1302	-0.0239
1304	-0.02605
1306	-0.02001
1308	-0.01166
1310	-0.00828
1312	-0.01352
1314	-0.01477
1316	-0.01111
1318	-0.00992
1320	-0.01709
1322	-0.0235
1324	-0.01778
1326	0.00188
1328	0.02094
1330	0.03073
1332	0.0355
1334	0.03612
1336	0.0317
1338	0.02422
1340	0.0218
1342	0.01255
1344	-0.00249
1346	-0.00881
1348	-0.01083
1350	-0.01411
1352	-0.01554
1354	-0.01118
1356	-0.0065
1358	-0.01096
1360	-0.02459
1362	-0.03039
1364	-0.02226
1366	-0.01005
1368	-0.01253
1370	-0.02504
1372	-0.02646
1374	-0.01275
1376	0.00127
1378	0.00182
1380	-0.00859
1382	-0.01909
1384	-0.02824
1386	-0.03333
1388	-0.02386
1390	-0.01113
1392	-0.00691
1394	-0.000238065
1396	-0.00164
1398	-0.01368
1400	-0.02628
1402	-0.02605
1404	-0.02201
1406	-0.02099
1408	-0.01872
1410	-0.02047
1412	-0.01568
1414	-0.00442
1416	0.0062
1418	0.01129
1420	0.01365
1422	0.01099
1424	0.00136
1426	-0.00891
1428	-0.00568
1430	0.0065
1432	0.01551
1434	0.02026
1436	0.02338
1438	0.02784
1440	0.03182
1442	0.03245
1444	0.03107
1446	0.02403
1448	0.01246
1450	-0.00157
1452	-0.01295
1454	-0.01532
1456	-0.00646
1458	0.0013
1460	-0.00901
1462	-0.02127
1464	-0.03029
1466	-0.15076
1468	-0.53583
1470	-1.08476
1472	-1.68346
1474	-2.28392
1476	-2.83961
1478	-3.34065
1480	-3.80771
1482	-4.24883
1484	-4.61542
1486	-4.75686
1488	-4.61515
1490	-4.31092
1492	-3.93246
1494	-3.54923
1496	-3.17856
1498	-2.82141
1500	-2.49286
1502	-2.20526
1504	-1.94885
1506	-1.71296
1508	-1.50781
1510	-1.343
1512	-1.19911
1514	-1.06344
1516	-0.94385
1518	-0.84522
1520	-0.76146
1522	-0.68605
1524	-0.61867
1526	-0.56142
1528	-0.50889
1530	-0.45684
1532	-0.40446
1534	-0.35814
1536	-0.31967
1538	-0.29499
1540	-0.28256
1542	-0.27501
1544	-0.25446
1546	-0.22077
1548	-0.19418
1550	-0.17028
1552	-0.14319
1554	-0.12779
1556	-0.11926
1558	-0.12143
1560	-0.12218
1562	-0.11124
1564	-0.09999
1566	-0.08632
1568	-0.07075
1570	-0.06996
1572	-0.06966
1574	-0.05121
1576	-0.0338
1578	-0.02855
1580	-0.02973
1582	-0.03233
1584	-0.03307
1586	-0.02943
1588	-0.02372
1590	-0.02816
1592	-0.03782
1594	-0.03829
1596	-0.03094
1598	-0.03154
1600	-0.03425
1602	-0.02432
1604	-0.01419
1606	-0.01421
1608	-0.01168
1610	0.00384
1612	0.00801
1614	-0.000939923
1616	-0.00332
1618	-0.00124
1620	0.00533
1622	0.00369
1624	-0.00655
1626	-0.00232
1628	0.01312
1630	0.02219
1632	0.01808
1634	0.00863
1636	-0.000853391
1638	-0.00807
1640	-0.01539
1642	-0.01786
1644	-0.01245
1646	-0.00818
1648	-0.01113
1650	-0.00924
1652	-0.000921368
1654	0.00381
1656	-0.00136
1658	-0.00766
1660	-0.01132
1662	-0.0057
1664	0.00566
1666	0.01365
1668	0.0116
1670	0.00436
1672	0.00162
1674	0.00362
1676	0.00912
1678	0.01144
1680	0.00599
1682	0.000452176
1684	-0.000749321
1686	-0.00336
1688	-0.000530315
1690	0.00211
1692	-0.00355
1694	-0.01485
1696	-0.02587
1698	-0.0338
1700	-0.03264
1702	-0.02656
1704	-0.00897
1706	0.01535
1708	0.02718
1710	0.02403
1712	0.02186
1714	0.01633
1716	0.00753
1718	-0.00298
1720	-0.00705
1722	-0.00743
1724	-0.01204
1726	-0.0097
1728	-0.01118
1730	-0.01144
1732	-0.00284
1734	0.01204
1736	0.01795
1738	0.00832
1740	-0.00379
1742	-0.00817
1744	-0.00696
1746	-0.0047
1748	0.0013
1750	0.01506
1752	0.02059
1754	0.01541
1756	0.0225
1758	0.03751
1760	0.03685
1762	0.01483
1764	-0.00535
1766	-0.01513
1768	-0.02099
1770	-0.02597
1772	-0.02905
1774	-0.03211
1776	-0.02631
1778	-0.01126
1780	-0.00268
1782	-0.008
1784	-0.0147
1786	-0.01285
1788	0.000954805
1790	0.01393
1792	0.02042
1794	0.01952
1796	0.01338
1798	0.00596
1800	0.01273
1802	0.02121
1804	0.01432
1806	0.00511
1808	0.00344
1810	1.11516e-05
1812	-0.00315
1814	-0.00604
1816	-0.10457
1818	-0.46785
1820	-1.00392
1822	-1.58057
1824	-2.13818
1826	-2.68178
1828	-3.18959
1830	-3.63408
1832	-4.01688
1834	-4.34698
1836	-4.52344
1838	-4.44619
1840	-4.19588
1842	-3.84026
1844	-3.44082
1846	-3.05613
1848	-2.71535
1850	-2.4126
1852	-2.14349
1854	-1.90114
1856	-1.67578
1858	-1.48601
1860	-1.3283
1862	-1.18475
1864	-1.05849
1866	-0.95623
1868	-0.86593
1870	-0.78009
1872	-0.7043
1874	-0.6335
1876	-0.57147
1878	-0.51912
1880	-0.47906
1882	-0.44068
1884	-0.39774
1886	-0.34949
1888	-0.30384
1890	-0.26958
1892	-0.25268
1894	-0.24559
1896	-0.23153
1898	-0.21591
1900	-0.19842
1902	-0.1789
1904	-0.16005
1906	-0.14393
1908	-0.12683
1910	-0.11849
1912	-0.1128
1914	-0.09486
1916	-0.07063
1918	-0.05894
1920	-0.05041
1922	-0.04967
1924	-0.0537
1926	-0.06112
1928	-0.06639
1930	-0.06546
1932	-0.06768
1934	-0.07138
1936	-0.07195
1938	-0.06072
1940	-0.04453
1942	-0.03569
1944	-0.03139
1946	-0.027
1948	-0.01661
1950	-0.0064
1952	-0.00688
1954	-0.01205
1956	-0.01553
1958	-0.02031
1960	-0.02545
1962	-0.02877
1964	-0.02787
1966	-0.02123
1968	-0.00949
1970	0.00346
1972	0.01866
1974	0.0238
1976	0.02457
1978	0.02464
1980	0.0172
1982	0.01029
1984	0.00231
1986	-0.00314
1988	-0.00562
1990	-0.00861
1992	-0.01216
1994	-0.01957
1996	-0.01582
1998	0.00436
2000	0.02038
2002	0.02121
2004	0.01275
2006	0.00837
2008	0.0095
2010	0.00693
2012	-0.00766
2014	-0.01708
2016	-0.0161
2018	-0.0045
2020	-0.000628696
2022	-0.00375
2024	-0.00583
2026	-0.00983
2028	-0.01043
2030	-0.01346
2032	-0.02067
2034	-0.02561
2036	-0.02239
2038	-0.01098
2040	-0.00233
2042	-0.00549
2044	-0.00798
2046	-0.00268
2048	-0.000462857
2050	-0.00674
2052	-0.01192
2054	-0.01227
2056	-0.00721
2058	0.01566
2060	0.03124
2062	0.02409
2064	0.01302
2066	0.00565
2068	0.01145
2070	0.0246
2072	0.02612
2074	0.02209
2076	0.01712
2078	0.02619
2080	0.03045
2082	0.02653
2084	0.02672
2086	0.02592
2088	0.01388
2090	-0.00422
2092	-0.02158
2094	-0.02713
2096	-0.01631
2098	-0.01188
2100	-0.01833
2102	-0.02095
2104	-0.01702
2106	-0.01775
2108	-0.01873
2110	-0.01197
2112	0.00307
2114	0.01627
2116	0.01609
2118	0.00968
2120	0.00584
2122	-0.00158
2124	-0.00498
2126	0.00147
2128	0.01259
2130	0.01493
2132	0.00297
2134	-0.00856
2136	-0.00985
2138	-0.00631
2140	0.00312
2142	0.00637
2144	0.00049075
2146	0.00211
2148	0.00681
2150	0.01632
2152	0.01849
2154	0.01098
2156	-0.00105
2158	-0.000495144
2160	0.00364
2162	-0.00495
2164	-0.0213
2166	-0.12485
2168	-0.46035
2170	-0.97539
2172	-1.5476
2174	-2.09216
2176	-2.58938
2178	-3.0358
2180	-3.44596
2182	-3.83128
2184	-4.13447
2186	-4.2711
2188	-4.18211
2190	-3.93936
2192	-3.62185
2194	-3.28545
2196	-2.94957
2198	-2.62968
2200	-2.34191
2202	-2.08451
2204	-1.84707
2206	-1.63484
2208	-1.45321
2210	-1.29461
2212	-1.15454
2214	-1.03127
2216	-0.91813
2218	-0.82094
2220	-0.7404
2222	-0.66572
2224	-0.59366
2226	-0.53038
2228	-0.48379
2230	-0.44046
2232	-0.38895
2234	-0.34012
2236	-0.30016
2238	-0.2752
2240	-0.2578
2242	-0.2375
2244	-0.21982
2246	-0.20831
2248	-0.19316
2250	-0.17717
2252	-0.15795
2254	-0.1377
2256	-0.12198
2258	-0.11643
2260	-0.11171
2262	-0.09513
2264	-0.08129
2266	-0.07088
2268	-0.05651
2270	-0.04491
2272	-0.05028
2274	-0.0629
2276	-0.0661
2278	-0.05629
2280	-0.04121
2282	-0.03469
2284	-0.03508
2286	-0.03022
2288	-0.02692
2290	-0.03141
2292	-0.03305
2294	-0.02938
2296	-0.02288
2298	-0.01213
2300	-0.00985
2302	-0.01914
2304	-0.02681
2306	-0.02811
2308	-0.02326
2310	-0.01739
2312	-0.02188
2314	-0.02667
2316	-0.02655
2318	-0.02421
2320	-0.0209
2322	-0.01522
2324	-0.00652
2326	0.00441
2328	0.01273
2330	0.01065
2332	0.00643
2334	0.00639
2336	0.01314
2338	0.02045
2340	0.01898
2342	0.01094
2344	0.000278623
2346	-0.01259
2348	-0.01956
2350	-0.01951
2352	-0.02205
2354	-0.03043
2356	-0.03318
2358	-0.0268
2360	-0.0188
2362	-0.00979
2364	-0.000140942
2366	0.000525201
2368	-0.00153
2370	-0.00458
2372	-0.01393
2374	-0.0161
2376	-0.0095
2378	-0.00664
2380	-0.00811
2382	-0.00695
2384	0.00226
2386	0.01395
2388	0.02068
2390	0.02224
2392	0.02383
2394	0.02374
2396	0.0242
2398	0.01835
2400	0.0055
2402	-0.0022
2404	-0.00711
2406	-0.0125
2408	-0.00841
2410	0.00369
2412	0.01092
2414	0.01236
2416	0.00844
2418	0.01723
2420	0.03023
2422	0.03922
2424	0.03842
2426	0.02975
2428	0.02747
2430	0.02728
2432	0.02329
2434	0.00747
2436	-0.00913
2438	-0.0072
2440	0.00118
2442	0.00358
2444	0.00212
2446	-0.00739
2448	-0.0157
2450	-0.01548
2452	-0.00831
2454	-0.00879
2456	-0.01407
2458	-0.01897
2460	-0.02038
2462	-0.01661
2464	-0.00927
2466	0.00753
2468	0.03229
2470	0.04224
2472	0.03112
2474	0.01406
2476	-0.00277
2478	-0.01481
2480	-0.01261
2482	0.00193
2484	0.01393
2486	0.01616
2488	0.01132
2490	0.00714
2492	0.00069394
2494	-0.00734
2496	-0.000869997
2498	0.00798
2500	0.0115
2502	0.01499
2504	0.02623
2506	0.03583
2508	0.03424
2510	0.03454
2512	0.0303
2514	0.00755
2516	-0.07937
2518	-0.35941
2520	-0.79141
2522	-1.28149
2524	-1.77912
2526	-2.25979
2528	-2.7137
2530	-3.1351
2532	-3.4877
2534	-3.78465
2536	-3.95756
2538	-3.92395
2540	-3.7278
2542	-3.43195
2544	-3.10603
2546	-2.7941
2548	-2.50962
2550	-2.2499
2552	-2.00946
2554	-1.78367
2556	-1.56897
2558	-1.38599
2560	-1.22967
2562	-1.08971
2564	-0.96771
2566	-0.8635
2568	-0.76706
2570	-0.68332
2572	-0.62111
2574	-0.57225
2576	-0.53013
2578	-0.49161
2580	-0.45291
2582	-0.41381
2584	-0.3837
2586	-0.35992
2588	-0.33758
2590	-0.3135
2592	-0.29512
2594	-0.27387
2596	-0.25165
2598	-0.22658
2600	-0.20144
2602	-0.184
2604	-0.16636
2606	-0.15746
2608	-0.14763
2610	-0.13456
2612	-0.12202
2614	-0.11399
2616	-0.10448
2618	-0.10035
2620	-0.09729
2622	-0.09371
2624	-0.09131
2626	-0.0857
2628	-0.07995
2630	-0.07624
2632	-0.07426
2634	-0.06822
2636	-0.06391
2638	-0.06335
2640	-0.06431
2642	-0.06217
2644	-0.06299
2646	-0.06059
2648	-0.05432
2650	-0.04637
2652	-0.04101
2654	-0.03076
2656	-0.02748
2658	-0.02712
2660	-0.02153
2662	-0.01789
2664	-0.01996
2666	-0.02298
2668	-0.02769
2670	-0.03326
2672	-0.03479
2674	-0.03337
2676	-0.02996
2678	-0.02819
2680	-0.02766
2682	-0.03163
2684	-0.02499
2686	-0.01321
2688	-0.00319
2690	-0.00155
2692	-0.00417
2694	0.00759
2696	0.01409
2698	-8.20324e-05
2700	-0.01917
2702	-0.03318
2704	-0.03897
2706	-0.03691
2708	-0.03561
2710	-0.03466
2712	-0.0345
2714	-0.02915
2716	-0.01981
2718	-0.01035
2720	0.000742291
2722	0.00458
2724	0.00492
2726	0.00348
2728	0.00233
2730	0.00453
2732	0.00656
2734	0.00616
2736	-0.00188
2738	-0.01497
2740	-0.01771
2742	-0.01577
2744	-0.0234
2746	-0.02904
2748	-0.01811
2750	-0.00525
2752	-0.00648
2754	-0.01107
2756	-0.01691
2758	-0.0216
2760	-0.02559
2762	-0.02412
2764	-0.01519
2766	-0.01607
2768	-0.02581
2770	-0.02991
2772	-0.0307
2774	-0.03696
2776	-0.03624
2778	-0.03217
2780	-0.03646
2782	-0.03304
2784	-0.02622
2786	-0.0268
2788	-0.0284
2790	-0.02225
2792	-0.00815
2794	0.00122
2796	0.00638
2798	0.01203
2800	0.01069
2802	0.00448
2804	-0.000681022
2806	-0.00408
2808	0.00163
2810	0.00754
2812	0.000637186
2814	-0.01218
2816	-0.01776
2818	-0.01067
2820	-0.01196
2822	-0.0208
2824	-0.03048
2826	-0.03362
2828	-0.02501
2830	-0.00766
2832	0.00463
2834	0.00972
2836	0.01084
2838	0.00768
2840	-0.00445
2842	-0.01784
2844	-0.02191
2846	-0.01397
2848	-0.00801
2850	0.000546187
2852	0.009
2854	0.00925
2856	-0.00187
2858	-0.01288
2860	-0.02005
2862	-0.02064
2864	-0.01395
2866	-0.0608
2868	-0.30379
2870	-0.70354
2872	-1.14861
2874	-1.58634
2876	-2.01404
2878	-2.42276
2880	-2.7777
2882	-3.09266
2884	-3.36818
2886	-3.5395
2888	-3.52262
2890	-3.34792
2892	-3.09269
2894	-2.81688
2896	-2.54396
2898	-2.26474
2900	-2.00272
2902	-1.77307
2904	-1.56847
2906	-1.39014
2908	-1.23645
2910	-1.09984
2912	-0.97737
2914	-0.87813
2916	-0.79436
2918	-0.71789
2920	-0.64998
2922	-0.58992
2924	-0.52766
2926	-0.46987
2928	-0.41761
2930	-0.37792
2932	-0.34851
2934	-0.31864
2936	-0.28664
2938	-0.26398
2940	-0.25023
2942	-0.24437
2944	-0.2464
2946	-0.24085
2948	-0.21645
2950	-0.18766
2952	-0.17075
2954	-0.15997
2956	-0.14658
2958	-0.12978
2960	-0.11588
2962	-0.1081
2964	-0.09732
2966	-0.08635
2968	-0.08307
2970	-0.08056
2972	-0.06772
2974	-0.05977
2976	-0.06511
2978	-0.06417
2980	-0.05642
2982	-0.05002
2984	-0.04522
2986	-0.0355
2988	-0.02694
2990	-0.02722
2992	-0.03036
2994	-0.02106
2996	0.00275
2998	0.01499
3000	0.00747
3002	0.00349
3004	-0.000124322
3006	-0.00391
3008	-0.01093
3010	-0.02718
3012	-0.03761
3014	-0.03571
3016	-0.03695
3018	-0.03815
3020	-0.04014
3022	-0.04458
3024	-0.04456
3026	-0.03586
3028	-0.02416
3030	-0.02094
3032	-0.02516
3034	-0.02415
3036	-0.01786
3038	-0.00403
3040	0.00423
3042	0.00779
3044	0.01251
3046	0.01463
3048	0.01749
3050	0.01719
3052	0.01492
3054	0.0106
3056	0.0044
3058	0.00383
3060	-0.000431727
3062	-0.01513
3064	-0.02861
3066	-0.03071
3068	-0.0333
3070	-0.03152
3072	-0.02486
3074	-0.01965
3076	-0.01397
3078	-0.00697
3080	-0.00396
3082	-0.00352
3084	-0.00689
3086	-0.01327
3088	-0.01552
3090	-0.01279
3092	-0.00687
3094	0.00221
3096	0.01053
3098	0.00639
3100	-0.00363
3102	-0.00674
3104	-0.00305
3106	-0.000109488
3108	0.00531
3110	0.01743
3112	0.02615
3114	0.0199
3116	0.01439
3118	0.00853
3120	0.00189
3122	0.000938682
3124	-4.50471e-05
3126	0.00695
3128	0.01198
3130	0.0113
3132	0.00381
3134	0.00353
3136	-0.00364
3138	-0.00895
3140	-0.00963
3142	-0.00871
3144	0.00123
3146	0.00653
3148	0.00374
3150	-0.00139
3152	-0.00843
3154	-0.02428
3156	-0.03918
3158	-0.04834
3160	-0.04166
3162	-0.03008
3164	-0.02517
3166	-0.02193
3168	-0.02039
3170	-0.02053
3172	-0.02156
3174	-0.01474
3176	-0.00453
3178	0.01115
3180	0.02072
3182	0.0134
3184	0.00667
3186	0.00874
3188	0.00864
3190	0.00272
3192	0.00247
3194	-0.0024
3196	-0.01214
3198	-0.01065
3200	0.00312
3202	0.00579
3204	0.00029106
3206	0.00375
3208	0.00703
3210	0.00106
3212	-0.01142
3214	-0.02764
3216	-0.06918
3218	-0.25819
3220	-0.60454
3222	-1.0296
3224	-1.43286
3226	-1.80516
3228	-2.15879
3230	-2.48729
3232	-2.76603
3234	-2.98318
3236	-3.12841
3238	-3.11741
3240	-2.97299
3242	-2.76003
3244	-2.51634
3246	-2.26402
3248	-2.02634
3250	-1.81489
3252	-1.61431
3254	-1.42318
3256	-1.24875
3258	-1.09847
3260	-0.97893
3262	-0.88878
3264	-0.79841
3266	-0.70675
3268	-0.62954
3270	-0.56632
3272	-0.51727
3274	-0.47606
3276	-0.4348
3278	-0.39642
3280	-0.36374
3282	-0.34102
3284	-0.31717
3286	-0.287
3288	-0.25996
3290	-0.23528
3292	-0.21051
3294	-0.19009
3296	-0.18069
3298	-0.18099
3300	-0.17931
3302	-0.1727
3304	-0.15844
3306	-0.13588
3308	-0.11895
3310	-0.11049
3312	-0.10527
3314	-0.10735
3316	-0.10349
3318	-0.08208
3320	-0.0582
3322	-0.03939
3324	-0.02771
3326	-0.02417
3328	-0.02248
3330	-0.01761
3332	-0.02042
3334	-0.02748
3336	-0.03205
3338	-0.02866
3340	-0.01865
3342	-0.01273
3344	-0.00988
3346	-0.00535
3348	-0.00819
3350	-0.01737
3352	-0.02544
3354	-0.03214
3356	-0.03423
3358	-0.03658
3360	-0.04091
3362	-0.04441
3364	-0.04028
3366	-0.03448
3368	-0.02454
3370	-0.00813
3372	0.01426
3374	0.02767
3376	0.03063
3378	0.02445
3380	0.02178
3382	0.01763
3384	0.00554
3386	0.000394184
3388	0.00826
3390	0.00984
3392	-8.43949e-05
3394	-0.000482255
3396	0.00816
3398	0.00839
3400	0.00998
3402	0.01253
3404	0.00105
3406	-0.01423
3408	-0.01575
3410	-0.01559
3412	-0.01963
3414	-0.01262
3416	0.00379
3418	0.00981
3420	0.00846
3422	0.00781
3424	0.00156
3426	-0.00595
3428	-0.01164
3430	-0.01416
3432	-0.00801
3434	0.00541
3436	0.00666
3438	-5.41675e-05
3440	-0.00439
3442	-0.00948
3444	-0.01754
3446	-0.02828
3448	-0.0295
3450	-0.01468
3452	-0.000222185
3454	0.00198
3456	-0.00318
3458	-0.00598
3460	-0.00573
3462	-0.0024
3464	0.00642
3466	0.01079
3468	0.00898
3470	0.00931
3472	0.01093
3474	0.00708
3476	0.00184
3478	0.00145
3480	0.00467
3482	0.02029
3484	0.03356
3486	0.04266
3488	0.04453
3490	0.04387
3492	0.03982
3494	0.02633
3496	0.01015
3498	-0.00265
3500	-0.0101
3502	-0.0019
3504	0.01272
3506	0.02343
3508	0.02604
3510	0.02885
3512	0.03687
3514	0.04848
3516	0.05674
3518	0.05583
3520	0.04412
3522	0.0409
3524	0.04305
3526	0.04925
3528	0.04506
3530	0.02714
3532	0.01006
3534	-0.00605
3536	-0.01262
3538	-0.0059
3540	-0.00153
3542	-0.00606
3544	-0.01173
3546	-0.01411
3548	-0.01151
3550	-0.00554
3552	-0.00415
3554	-0.00506
3556	-0.000186335
3558	0.00802
3560	0.01578
3562	0.02645
3564	0.03775
3566	0.00734
3568	-0.16981
3570	-0.47679
3572	-0.81566
3574	-1.15456
3576	-1.49238
3578	-1.81694
3580	-2.08833
3582	-2.30854
3584	-2.50261
3586	-2.65756
3588	-2.67134
3590	-2.57057
3592	-2.40184
3594	-2.18452
3596	-1.96109
3598	-1.75898
3600	-1.5684
3602	-1.39409
3604	-1.2368
3606	-1.09404
3608	-0.97702
3610	-0.87243
3612	-0.77271
3614	-0.6875
3616	-0.61923
3618	-0.5535
3620	-0.48578
3622	-0.43231
3624	-0.39248
3626	-0.35549
3628	-0.33277
3630	-0.31561
3632	-0.30586
3634	-0.2954
3636	-0.26947
3638	-0.23802
3640	-0.21017
3642	-0.18113
3644	-0.1514
3646	-0.12573
3648	-0.11499
3650	-0.11032
3652	-0.10164
3654	-0.08481
3656	-0.07304
3658	-0.07626
3660	-0.08641
3662	-0.08742
3664	-0.07815
3666	-0.06874
3668	-0.0583
3670	-0.04517
3672	-0.04033
3674	-0.04143
3676	-0.04162
3678	-0.03719
3680	-0.02829
3682	-0.02783
3684	-0.03752
3686	-0.04043
3688	-0.04132
3690	-0.04344
3692	-0.03693
3694	-0.03515
3696	-0.03673
3698	-0.03183
3700	-0.01938
3702	-0.01613
3704	-0.02186
3706	-0.02355
3708	-0.0162
3710	-0.0153
3712	-0.01985
3714	-0.02404
3716	-0.01955
3718	-0.00946
3720	-0.00361
3722	-0.01105
3724	-0.01914
3726	-0.01772
3728	-0.02055
3730	-0.02145
3732	-0.02
3734	-0.02188
3736	-0.02231
3738	-0.02542
3740	-0.02461
3742	-0.01871
3744	-0.0124
3746	-0.00441
3748	-0.00759
3750	-0.01421
3752	-0.01021
3754	-0.00412
3756	-0.00645
3758	-0.00389
3760	0.00385
3762	0.00639
3764	-0.00196
3766	-0.00851
3768	-0.01027
3770	-0.01107
3772	-0.01135
3774	-0.01603
3776	-0.01685
3778	-0.00741
3780	0.00237
3782	0.00504
3784	-0.00326
3786	-0.01376
3788	-0.01266
3790	-1.63392e-05
3792	0.01144
3794	0.00845
3796	-0.00144
3798	-0.00421
3800	-0.000723737
3802	-0.000989216
3804	-0.00762
3806	-0.01685
3808	-0.0258
3810	-0.0273
3812	-0.01784
3814	-0.00919
3816	-0.01406
3818	-0.02024
3820	-0.02421
3822	-0.02355
3824	-0.02214
3826	-0.02353
3828	-0.02599
3830	-0.03133
3832	-0.03344
3834	-0.03199
3836	-0.02396
3838	-0.01217
3840	9.99776e-05
3842	0.00607
3844	0.00575
3846	0.000591931
3848	-0.01082
3850	-0.0211
3852	-0.02739
3854	-0.02781
3856	-0.02331
3858	-0.01045
3860	0.00767
3862	0.0084
3864	0.00163
3866	-0.00263
3868	-0.00633
3870	-0.0136
3872	-0.02358
3874	-0.02934
3876	-0.02868
3878	-0.01149
3880	0.00303
3882	0.0134
3884	0.0189
3886	0.01969
3888	0.00947
3890	0.00364
3892	-0.000175285
3894	-0.000842436
3896	-0.000487587
3898	-0.00146
3900	0.000199111
3902	0.00433
3904	0.000876809
3906	-0.01426
3908	-0.02067
3910	-0.02426
3912	-0.0296
3914	-0.0403
3916	-0.07305
3918	-0.20786
3920	-0.45643
3922	-0.74707
3924	-1.0441
3926	-1.33898
3928	-1.6126
3930	-1.83808
3932	-2.03674
3934	-2.23091
3936	-2.36962
3938	-2.38169
3940	-2.28272
3942	-2.12205
3944	-1.93155
3946	-1.74352
3948	-1.55885
3950	-1.38226
3952	-1.21708
3954	-1.07224
3956	-0.94919
3958	-0.84902
3960	-0.76747
3962	-0.6916
3964	-0.62263
3966	-0.56187
3968	-0.50681
3970	-0.45984
3972	-0.42214
3974	-0.38867
3976	-0.35243
3978	-0.31612
3980	-0.28764
3982	-0.26059
3984	-0.23703
3986	-0.21779
3988	-0.19755
3990	-0.17665
3992	-0.15972
3994	-0.14308
3996	-0.12496
3998	-0.10496
[truncated: 2,758 more rows]
