# Supplementary material for: Boron clusters as broadband membrane carriers
Source: Nature. 2022 Mar 23;603(7902):637–42. doi: 10.1038/s41586-022-04413-w (PMC8942850; doi:10.1038/s41586-022-04413-w)
Supplement: Supplementary file 6 — Source Data Extended Data Fig. 3 [file 41586_2022_4413_MOESM6_ESM.xlsx]

## Sheet: Extended Data Fig.3a 
[B12H12] (M)	Y	[B12Cl12] (M)	Y	[B12Br12] (M)	Y
1e-08	0.00214	1e-08	0.00217	1e-08	0.00214
2e-05	0.00384	1e-05	0.01304	5e-06	0.03975
4e-05	0.00406	2e-05	0.01927	1e-05	0.08156
8e-05	0.00314	3e-05	0.03521	2e-05	0.18847
0.00015	0.00394	4e-05	0.04677	3e-05	0.33067
0.0003	0.0028	6e-05	0.08226	4e-05	0.43355
0.0005	0.0031	8e-05	0.09287	6e-05	0.52945
		0.0001	0.09873	8e-05	0.63707
		0.00015	0.09967	0.0001	0.73745
				0.00012	0.80929
				0.00015	0.87556
				0.00025	0.88134

## Sheet: Extended Data Fig.3b
[WR7] (M)	Y	[WK7] (M)	Y	[Acetylcholine] (M)	Y	[Tryptophan] (M)	Y	[Phenylalanine] (M)	Y	[Glutamic acid] (M)	Y	[Vitamin B1] (M)	Y	[Ampicillin] (M)	Y	[Ranitidine] (M)	Y	[Pancuronium] (M)	Y	[Vecuronium] (M)	Y	[Protamine] (M)	Y	[Bovine Albumin] (M)	Y	[Phalloidin] (M)	Y	[Kanamycin A] (M)	Y
1e-08	0.00117	1e-08	0.00117	1e-08	0.00217	1e-09	0.000672968	1e-07	0.00537	1e-07	0.00487	1e-07	0.00277	1e-07	0.000262377	1e-07	0.000274461	1e-08	8.02239e-05	1e-07	0.000498343	1e-08	0.00156	1e-08	0.00204	5e-07	0.00202	5e-07	0.00217
2e-07	0.05005	5e-07	0.04562	5e-07	0.04185	3e-07	0.04187	5e-06	0.01062	1e-05	0.00265	3e-06	0.00446	4e-06	0.00784	5e-06	0.00791	1e-07	0.02134	5e-07	0.00521	1e-07	0.0022	1e-07	0.00144	5e-06	0.04901	5e-06	0.04228
1e-06	0.13077	1e-06	0.06458	1e-06	0.05531	7.5e-07	0.0717	2e-05	0.01727	3e-05	0.000861314	7.5e-06	0.10665	1e-05	0.05452	1e-05	0.05119	3e-07	0.04173	4e-06	0.01917	3e-07	0.04179	7.5e-07	0.00143	4e-05	0.16888	6e-05	0.12783
2e-06	0.24995	2e-06	0.10164	2e-06	0.07265	1e-06	0.17388	3e-05	0.0215	7e-05	0.00647	1e-05	0.14659	2.5e-05	0.16367	2.5e-05	0.1294	7e-07	0.07124	1.34e-05	0.07825	7.5e-07	0.11807	1e-06	0.00263	0.000134	0.25407	0.000134	0.18257
4e-06	0.36528	4e-06	0.15536	4e-06	0.14762	1.5e-06	0.26244	6e-05	0.04187	0.00015	0.00116	1.5e-05	0.35263	4.5e-05	0.28883	5e-05	0.2082	1e-06	0.12993	2.75e-05	0.1372	1e-06	0.17132	1.5e-06	0.00204	0.000275	0.37338	0.000275	0.26684
8e-06	0.49624	8e-06	0.40492	8e-06	0.27832	3e-06	0.43359	0.00015	0.05863	0.00025	0.00445	3e-05	0.55644	6.75e-05	0.35568	7e-05	0.28248	1.5e-06	0.20874	3.5e-05	0.18162	1.5e-06	0.27835	3e-06	0.00144	0.00035	0.49836	0.00035	0.35568
2e-05	0.60527	1.6e-05	0.51664	1.6e-05	0.43051	6e-06	0.54514	0.0002	0.07176			6e-05	0.67911	8.75e-05	0.4556	9e-05	0.45451	2e-06	0.24832	4.75e-05	0.27384	3e-06	0.40448	6e-06	0.00143	0.000475	0.60475	0.000675	0.4556
4e-05	0.82335	3.2e-05	0.63703	3.2e-05	0.52095	1.2e-05	0.65273					0.00012	0.71512	0.00015	0.58897	0.00015	0.58768	2.75e-06	0.28018	6.75e-05	0.33029	6e-06	0.59054	1.2e-05	0.00196	0.000775	0.75931	0.00108	0.4879
0.000128	0.8609	6.4e-05	0.74073	6.4e-05	0.60976	2.3e-05	0.70915					0.00023	0.73693	0.000325	0.68637	0.000375	0.66899	7.25e-06	0.42946	0.0002	0.49336	1.2e-05	0.69516	2.3e-05	0.00143	0.002	0.81081	0.003	0.51045
0.000512	0.87018	0.000128	0.80313	0.000128	0.69515	5e-05	0.71074							0.0009	0.70871	0.0008	0.68556	2.15e-05	0.49336	0.00043	0.51655	2.3e-05	0.72703	5e-05	0.00133
		0.000512	0.8347	0.000256	0.72359													7e-05	0.51655			5e-05	0.73254
				0.000512	0.73244
