# Supplementary material for: Boron clusters as broadband membrane carriers
Source: Nature. 2022 Mar 23;603(7902):637–42. doi: 10.1038/s41586-022-04413-w (PMC8942850; doi:10.1038/s41586-022-04413-w)
Supplement: Supplementary file 7 — Source Data Extended Data Fig. 4 [file 41586_2022_4413_MOESM7_ESM.xlsx]

## Sheet: Extended Data Fig. 4a
Time (s)	120 mM pyrenebutyrate "Conventional"	time (s)	120 mM pyrenebutyrate "Reverse"
1	7.28934e-05	0.1	0.00738
3	0.00025401	0.3	0.00534
5	0.000188223	0.5	0.00872
7	0.000143046	0.7	0.00748
9	0.000260609	0.9	0.00801
11	0.000131066	1.1	0.0054
13	-1.25888e-05	1.3	0.00375
15	0.000267919	1.5	0.00612
17	0.000407817	1.7	0.00715
19	0.000259695	1.9	0.00217
21	0.000207208	2.1	0.0055
23	6.30457e-05	2.3	0.00527
25	0.00022467	2.5	0.00601
27	0.000217868	2.7	0.00547
29	0.000581929	2.9	0.00802
31	0.000280305	3.1	0.00421
33	0.000379898	3.3	0.00454
35	0.00034467	3.5	0.0046
37	0.000375127	3.7	0.00371
39	0.000592487	3.9	0.00388
41	0.000435228	4.1	0.00301
43	-0.09001	4.3	0.00363
45	0.01714	4.5	0.00501
47	0.000581929	4.7	0.00642
49	0.000280305	4.9	0.00218
51	0.000379898	5.1	0.00922
53	7.28934e-05	5.3	0.00608
55	0.00025401	5.5	0.0043
57	0.000188223	5.7	0.00527
59	0.000143046	5.9	0.0067
61	0.000260609	6.1	0.0049
63	0.000131066	6.3	0
65	-1.25888e-05	6.5	0.0068
67	0.000267919	6.7	0.0087
69	0.000407817	6.9	0.00727
71	0.000259695	7.1	0.00403
73	0.000207208	7.3	0.00609
75	6.30457e-05	7.5	0.00687
77	0.00022467	7.7	0.00898
79	0.000217868	7.9	0.00793
81	0.000581929	8.1	0.00113
83	0.000280305	8.3	0.0045
85	0.000379898	8.5	0.00219
87	0.00034467	8.7	0.00448
89	0.000375127	8.9	0.00392
91	0.000592487	9.1	0.00696
93	0.000435228	9.3	0.0072
95	-0.09001	9.5	0.00577
97	0.01714	9.7	0.0055
99	0.10823	9.9	0.00536
101	0.1568	10.1	0.00445
103	0.19269	10.3	0.00686
105	0.22065	10.5	0.00879
107	0.24468	10.7	0.00104
109	0.26574	10.9	0.00417
111	0.2845	11.1	0.00887
113	0.3011	11.3	0.00636
115	0.31658	11.5	0.00578
117	0.33037	11.7	0.00774
119	0.34351	11.9	0.00673
121	0.3554	12.1	0.00767
123	0.36619	12.3	0.00672
125	0.37708	12.5	0.00786
127	0.38584	12.7	0.0053
129	0.39512	12.9	0.00479
131	0.40371	13.1	0.00604
133	0.41199	13.3	0.00276
135	0.41904	13.5	0.00557
137	0.42644	13.7	0.00606
139	0.43293	13.9	0.00378
141	0.43996	14.1	0.00462
143	0.4455	14.3	0.00565
145	0.45216	14.5	0.00463
147	0.4571	14.7	0.00592
149	0.46276	14.9	0.00921
151	0.46723	15.1	0.0084
153	0.47304	15.3	0.00663
155	0.47763	15.5	0.00517
157	0.48249	15.7	0.00605
159	0.48682	15.9	0.00612
161	0.49083	16.1	0.00531
163	0.4952	16.3	0.00716
165	0.49967	16.5	0.00551
167	0.50335	16.7	0.00627
169	0.50753	16.9	0.00573
171	0.51068	17.1	0.00669
173	0.51384	17.3	0.00554
175	0.51783	17.5	0.00855
177	0.52127	17.7	0.00665
179	0.52484	17.9	0.00304
181	0.52806	18.1	0.01033
183	0.5296	18.3	0.00705
185	0.53391	18.5	0.00555
187	0.53671	18.7	0.00687
189	0.53915	18.9	0.0072
191	0.54249	19.1	0.00498
193	0.54566	19.3	0.00564
195	0.54789	19.5	0.00989
197	0.54977	19.7	0.00396
199	0.55329	19.9	0.00604
201	0.55517	20.1	0.00718
203	0.55672	20.3	0.00613
205	0.55925	20.5	0.00585
207	0.56255	20.7	0.00722
209	0.56422	20.9	0.00444
211	0.56673	21.1	0.00592
213	0.57006	21.3	0.00537
215	0.572	21.5	0.0045
217	0.57411	21.7	0.00586
219	0.5756	21.9	0.00828
221	0.57859	22.1	0.00885
223	0.58039	22.3	0.00519
225	0.58165	22.5	0.0057
227	0.58384	22.7	0.00514
229	0.58577	22.9	0.00576
231	0.58799	23.1	0.00765
233	0.5892	23.3	0.00715
235	0.5911	23.5	0.00554
237	0.59255	23.7	0.00702
239	0.59466	23.9	0.00999
241	0.59662	24.1	0.00761
243	0.59798	24.3	0.00755
245	0.59925	24.5	0.00683
247	0.60097	24.7	0.0078
249	0.60226	24.9	0.00791
251	0.60424	25.1	0.00656
253	0.60607	25.3	0.00688
255	0.60667	25.5	0.00581
257	0.60939	25.7	0.00837
259	0.61076	25.9	0.00704
261	0.61173	26.1	0.00908
263	0.6133	26.3	0.00638
265	0.6153	26.5	0.00807
267	0.61601	26.7	0.00495
269	0.61746	26.9	0.00595
271	0.61809	27.1	0.00513
273	0.61965	27.3	0.00796
275	0.62084	27.5	0.00774
277	0.62265	27.7	0.0048
279	0.62423	27.9	0.005
281	0.62538	28.1	0.0037
283	0.62662	28.3	0.00891
285	0.62755	28.5	0.00514
287	0.62898	28.7	0.0033
289	0.62985	28.9	0.00509
291	0.63096	29.1	0.00458
293	0.63219	29.3	0.00718
295	0.63402	29.5	0.00856
297	0.63459	29.7	0.00605
299	0.63565	29.9	0.00831
301	0.63716	30.1	0.00795
303	0.63852	30.3	0.00743
305	0.63924	30.5	0.00512
307	0.64043	30.7	0.00513
309	0.64063	30.9	0.0068
311	0.64273	31.1	0.00997
313	0.64354	31.3	0.00911
315	0.64566	31.5	0.00747
317	0.64566	31.7	0.0054
319	0.64726	31.9	0.00371
321	0.64745	32.1	0.00712
323	0.64833	32.3	0.00399
325	0.6496	32.5	0.00497
327	0.65053	32.7	0.00612
329	0.65217	32.9	0.00849
331	0.65263	33.1	0.00965
333	0.65326	33.3	0.0097
335	0.65504	33.5	0.00518
337	0.65496	33.7	0.00803
339	0.65662	33.9	0.00779
341	0.65721	34.1	0.00654
343	0.65817	34.3	0.00851
345	0.6589	34.5	0.00564
347	0.66021	34.7	0.00687
349	0.66167	34.9	0.00763
351	0.66114	35.1	0.00632
353	0.66306	35.3	0.00705
355	0.66306	35.5	0.0061
357	0.66374	35.7	0.0056
359	0.6647	35.9	0.00934
361	0.66601	36.1	0.00844
363	0.66618	36.3	0.00855
365	0.66777	36.5	0.00661
367	0.66705	36.7	0.00717
369	0.66827	36.9	0.00669
371	0.66826	37.1	0.00881
373	0.67019	37.3	0.00783
375	0.67111	37.5	0.00893
377	0.67208	37.7	0.00696
379	0.67284	37.9	0.00883
381	0.67393	38.1	0.00809
383	0.67369	38.3	0.01021
385	0.67676	38.5	0.00682
387	0.67564	38.7	0.00735
389	0.67711	38.9	0.00612
391	0.67718	39.1	0.00542
393	0.67808	39.3	0.00657
395	0.67875	39.5	0.00607
397	0.67917	39.7	0.00416
399	0.68033	39.9	0.00706
401	0.68105	40.1	0.00889
403	0.68178	40.3	0.00725
405	0.68219	40.5	0.007
407	0.68231	40.7	0.00943
409	0.68324	40.9	0.0088
411	0.68482	41.1	0.00535
413	0.68451	41.3	0.00613
415	0.68564	41.5	0.00568
417	0.68573	41.7	0.00873
419	0.68701	41.9	0.00693
421	0.68724	42.1	0.00873
423	0.6873	42.3	0.00321
425	0.68844	42.5	0.00919
427	0.68878	42.7	0.0056
429	0.6902	42.9	0.00802
431	0.69062	43.1	0.00779
433	0.69142	43.3	0.00686
435	0.69176	43.5	0.00756
437	0.69227	43.7	0.00616
439	0.69304	43.9	0.0065
441	0.69383	44.1	0.00713
443	0.69446	44.3	0.0063
445	0.69469	44.5	0.00981
447	0.69513	44.7	0.00739
449	0.69527	44.9	0.009
451	0.69554	45.1	0.00734
453	0.69646	45.3	0.0114
455	0.69836	45.5	0.00501
457	0.69761	45.7	0.00651
459	0.69756	45.9	0.00738
461	0.69968	46.1	0.00729
463	0.69913	46.3	0.00897
465	0.69902	46.5	0.00697
467	0.70071	46.7	0.00448
469	0.70035	46.9	0.00611
471	0.70121	47.1	0.0081
473	0.70161	47.3	0.00781
475	0.70268	47.5	0.00864
477	0.70344	47.7	0.00499
479	0.70344	47.9	0.00615
481	0.70489	48.1	0.00861
483	0.70454	48.3	0.00471
485	0.70458	48.5	0.00724
487	0.70577	48.7	0.00809
489	0.70709	48.9	0.00653
491	0.70612	49.1	0.00979
493	0.70743	49.3	0.0058
495	0.70807	49.5	0.007
497	0.7072	49.7	0.00791
499	0.70887	49.9	0.00995
501	0.70863	50.1	0.00902
503	0.70927	50.3	0.01121
505	0.71056	50.5	0.00664
507	0.71107	50.7	0.00747
509	0.71112	50.9	0.00688
511	0.71121	51.1	-0.09604
513	0.7127	51.3	0.00814
515	0.71239	51.5	0.00618
517	0.71302	51.7	0.00579
519	0.71292	51.9	0.00928
521	0.71396	52.1	0.00735
523	0.71411	52.3	0.00702
525	0.71417	52.5	0.00584
527	0.71488	52.7	0.00516
529	0.71547	52.9	0.00857
531	0.71598	53.1	0.00891
533	0.71773	53.3	0.00803
535	0.71725	53.5	0.00771
537	0.71641	53.7	0.00889
539	0.71742	53.9	0.00884
541	0.71871	54.1	0.00555
543	0.71836	54.3	0.00788
545	0.71841	54.5	0.00815
547	0.72012	54.7	0.00878
549	0.7203	54.9	0.00961
551	0.72007	55.1	0.0101
553	0.71988	55.3	0.00825
555	0.72091	55.5	0.00544
557	0.72207	55.7	0.01021
559	0.72169	55.9	0.00793
561	0.72204	56.1	0.00856
563	0.7223	56.3	0.00755
565	0.72271	56.5	0.00655
567	0.72375	56.7	0.00867
569	0.7237	56.9	0.00861
571	0.72351	57.1	0.00881
573	0.72433	57.3	0.00938
575	0.72525	57.5	0.0094
577	0.72537	57.7	0.00813
579	0.72678	57.9	0.00854
581	0.72695	58.1	0.00868
583	0.72647	58.3	0.00958
585	0.72717	58.5	0.00604
587	0.72781	58.7	0.00745
589	0.72854	58.9	0.00936
591	0.7289	59.1	0.00635
593	0.72795	59.3	0.0073
595	0.72981	59.5	0.00877
597	0.72877	59.7	0.00886
599	0.73079	59.9	0.00773
601	0.7293	60.1	0.00499
603	0.72908	60.3	0.00881
605	-0.07233	60.5	0.00828
607	0.78167	60.7	0.00619
609	0.9849	60.9	0.00696
611	0.99582	61.1	0.00894
613	0.99913	61.3	0.00254
615	0.99971	61.5	0.0051
617	0.99985	61.7	0.00779
619	1.00145	61.9	0.00596
621	1.0005	62.1	0.00413
623	1.00008	62.3	0.00371
625	1.00086	62.5	0.00111
627	1.00104	62.7	0.00497
629	1.0007	62.9	0.00551
631	0.9998	63.1	0.00448
633	1.00077	63.3	0.00786
635	1.00022	63.5	0.00575
637	0.99931	63.7	0.00449
639	1.00196	63.9	0.00281
641	1.00081	64.1	0.00314
643	1.00034	64.3	0.000883516
645	0.99976	64.5	0.00241
647	1.00171	64.7	0.00331
649	1.00059	64.9	0.00428
651	0.99988	65.1	0.00802
653	1.00083	65.3	0.00365
655	1.00135	65.5	0.00314
657	1.00029	65.7	0.00468
659	1.00075	65.9	0.0034
	1.00066	66.1	0.00316
	1.00009	66.3	0.0012
	0.99978	66.5	0.00504
	1	66.7	0.00178
	1.00016	66.9	0.00575
	0.99999	67.1	0.00454
	1.0009	67.3	0.00439
	1.00053	67.5	0.00234
	1.00028	67.7	0.00615
	1.00114	67.9	0.00489
	0.99922	68.1	0.00578
	1	68.3	0.00421
	0.99995	68.5	0.00491
	1.00081	68.7	0.00111
		68.9	0.00304
		69.1	0.00395
		69.3	0.00395
		69.5	0.00329
		69.7	0.00207
		69.9	0.00507
		70.1	0.00563
		70.3	0.00431
		70.5	0.00169
		70.7	0.00284
		70.9	0.00304
		71.1	0.00263
		71.3	0.00468
		71.5	0.00659
		71.7	0.00336
		71.9	0.00341
		72.1	0.00422
		72.3	0.00611
		72.5	0.008
		72.7	0.00305
		72.9	0.00585
		73.1	0.00342
		73.3	0.00373
		73.5	0.00464
		73.7	0.00571
		73.9	0.00694
		74.1	0.00454
		74.3	0.00591
		74.5	0.00736
		74.7	0.0044
		74.9	0.00471
		75.1	0.00255
		75.3	0.00831
		75.5	0.00671
		75.7	0.00197
		75.9	0.00573
		76.1	0.00614
		76.3	0.00408
		76.5	0.00291
		76.7	0.00507
		76.9	0.00711
		77.1	0.00488
		77.3	0.00645
		77.5	0.00709
		77.7	0.00567
		77.9	0.00351
		78.1	0.00767
		78.3	0.00563
		78.5	0.00533
		78.7	0.00407
		78.9	0.00578
		79.1	0.00807
		79.3	0.00248
		79.5	0.00647
		79.7	0.00411
		79.9	0.00274
		80.1	0.00564
		80.3	0.00686
		80.5	0.00476
		80.7	0.00489
		80.9	0.00492
		81.1	0.00324
		81.3	0.00579
		81.5	0.00656
		81.7	0.00278
		81.9	0.00631
		82.1	0.00375
		82.3	0.0019
		82.5	0.00439
		82.7	0.00654
		82.9	0.00487
		83.1	0.00765
		83.3	0.00341
		83.5	0.00362
		83.7	0.00587
		83.9	0.00613
		84.1	0.00756
		84.3	0.00237
		84.5	0.00514
		84.7	0.00469
		84.9	0.00502
		85.1	0.00426
		85.3	0.00722
		85.5	0.00391
		85.7	0.00673
		85.9	0.00447
		86.1	0.00507
		86.3	0.00538
		86.5	0.00619
		86.7	0.00765
	--	86.9	0.00442
	--	87.1	0.00984
	--	87.3	0.00629
	--	87.5	0.00663
	--	87.7	0.00794
	--	87.9	0.00619
	--	88.1	0.00454
	--	88.3	0.00891
	--	88.5	0.00448
	--	88.7	0.00749
	--	88.9	0.00575
	--	89.1	0.00847
	--	89.3	0.00803
	--	89.5	0.00529
	--	89.7	0.00387
	--	89.9	0.00273
	--	90.1	0.00749
	--	90.3	0.00656
	--	90.5	0.0076
	--	90.7	0.0042
	--	90.9	0.00437
	--	91.1	0.00718
	--	91.3	0.00268
	--	91.5	0.00508
	--	91.7	0.00647
		91.9	0.00404
		92.1	0.00716
		92.3	0.00837
		92.5	0.00743
		92.7	0.00528
		92.9	0.00352
		93.1	0.00897
		93.3	0.00652
		93.5	0.00528
		93.7	0.00316
		93.9	0.00723
		94.1	0.00397
		94.3	0.00715
		94.5	0.00847
		94.7	0.00629
		94.9	0.00408
		95.1	0.00533
		95.3	0.00504
		95.5	0.00515
		95.7	0.00548
		95.9	0.01025
		96.1	0.00757
		96.3	0.00464
		96.5	0.00653
		96.7	0.01115
		96.9	0.00449
		97.1	0.00635
		97.3	0.00544
		97.5	0.0101
		97.7	0.00429
		97.9	0.00593
		98.1	0.00952
		98.3	0.00788
		98.5	0.00446
		98.7	0.00668
		98.9	0.00705
		99.1	0.00528
		99.3	0.00611
		99.5	0.00848
		99.7	0.00797
		99.9	0.00678
		100.1	0.00897
		100.3	0.00625
		100.5	0.00853
		100.7	0.00404
		100.9	0.00752
		101.1	0.0067
		101.3	-0.0604
		101.5	0.01202
		101.7	0.01406
		101.9	0.01902
		102.1	0.0274
		102.3	0.03137
		102.5	0.03524
		102.7	0.04335
		102.9	0.04937
		103.1	0.05234
		103.3	0.05588
		103.5	0.05814
		103.7	0.05977
		103.9	0.06351
		104.1	0.06919
		104.3	0.06647
		104.5	0.06785
		104.7	0.07141
		104.9	0.07474
		105.1	0.07474
		105.3	0.07802
		105.5	0.0759
		105.7	0.08024
		105.9	0.08214
		106.1	0.08304
		106.3	0.08556
		106.5	0.08483
		106.7	0.08323
		106.9	0.08572
		107.1	0.08705
		107.3	0.08873
		107.5	0.08916
		107.7	0.09058
		107.9	0.09636
		108.1	0.09153
		108.3	0.08878
		108.5	0.09903
		108.7	0.09702
		108.9	0.09782
		109.1	0.09797
		109.3	0.09926
		109.5	0.09907
		109.7	0.10027
		109.9	0.09936
		110.1	0.09782
		110.3	0.10134
		110.5	0.10349
		110.7	0.10422
		110.9	0.09793
		111.1	0.09929
		111.3	0.10376
		111.5	0.1064
		111.7	0.10428
		111.9	0.10707
		112.1	0.10416
		112.3	0.10385
		112.5	0.10605
		112.7	0.10731
		112.9	0.10938
		113.1	0.11313
		113.3	0.11016
		113.5	0.10766
		113.7	0.11232
		113.9	0.11093
		114.1	0.1085
		114.3	0.11026
		114.5	0.11013
		114.7	0.11323
		114.9	0.1109
		115.1	0.11436
		115.3	0.11607
		115.5	0.11733
		115.7	0.1173
		115.9	0.1173
		116.1	0.11843
		116.3	0.11639
		116.5	0.1155
		116.7	0.11623
		116.9	0.11649
		117.1	0.1152
		117.3	0.11472
		117.5	0.11776
		117.7	0.12118
		117.9	0.12163
		118.1	0.11913
		118.3	0.12064
		118.5	0.12439
		118.7	0.12069
		118.9	0.12149
		119.1	0.12204
		119.3	0.1222
		119.5	0.12169
		119.7	0.12393
		119.9	0.1236
		120.1	0.1278
		120.3	0.1257
		120.5	0.12399
		120.7	0.1265
		120.9	0.12638
		121.1	0.12655
		121.3	0.12732
		121.5	0.12663
		121.7	0.12542
		121.9	0.12833
		122.1	0.12631
		122.3	0.12612
		122.5	0.12939
		122.7	0.12645
		122.9	0.12897
		123.1	0.12869
		123.3	0.12984
		123.5	0.12893
		123.7	0.12875
		123.9	0.13104
		124.1	0.13311
		124.3	0.13364
		124.5	0.1319
		124.7	0.13331
		124.9	0.13095
		125.1	0.13629
		125.3	0.13006
		125.5	0.13351
		125.7	0.13349
		125.9	0.1311
		126.1	0.13818
		126.3	0.133
		126.5	0.13387
		126.7	0.1364
		126.9	0.13335
		127.1	0.13649
		127.3	0.13965
		127.5	0.14116
		127.7	0.138
		127.9	0.13794
		128.1	0.13803
		128.3	0.13796
		128.5	0.13828
		128.7	0.13988
		128.9	0.13582
		129.1	0.14001
		129.3	0.14081
		129.5	0.13756
		129.7	0.1393
		129.9	0.14002
		130.1	0.14579
		130.3	0.14288
		130.5	0.14415
		130.7	0.14586
		130.9	0.14288
		131.1	0.141
		131.3	0.14219
		131.5	0.14376
		131.7	0.14294
		131.9	0.14179
		132.1	0.14383
		132.3	0.14556
		132.5	0.14296
		132.7	0.14494
		132.9	0.14927
		133.1	0.14939
		133.3	0.14596
		133.5	0.14382
		133.7	0.14553
		133.9	0.14651
		134.1	0.14813
		134.3	0.1469
		134.5	0.1447
		134.7	0.1426
		134.9	0.14986
		135.1	0.14796
		135.3	0.14677
		135.5	0.15364
		135.7	0.15011
		135.9	0.15157
		136.1	0.15022
		136.3	0.15073
		136.5	0.14951
		136.7	0.14634
		136.9	0.14697
		137.1	0.15354
		137.3	0.14759
		137.5	0.1547
		137.7	0.15453
		137.9	0.15684
		138.1	0.15035
		138.3	0.15264
		138.5	0.15526
		138.7	0.15392
		138.9	0.15054
		139.1	0.15448
		139.3	0.15752
		139.5	0.1548
		139.7	0.15203
		139.9	0.15596
		140.1	0.15264
		140.3	0.16338
		140.5	0.1573
		140.7	0.15903
		140.9	0.16005
		141.1	0.16271
		141.3	0.15951
		141.5	0.16138
		141.7	0.16389
		141.9	0.16068
		142.1	0.16161
		142.3	0.15843
		142.5	0.16016
		142.7	0.15886
		142.9	0.1615
		143.1	0.1608
		143.3	0.15648
		143.5	0.16088
		143.7	0.16401
		143.9	0.16101
		144.1	0.16125
		144.3	0.16091
		144.5	0.16521
		144.7	0.16202
		144.9	0.16278
		145.1	0.16155
		145.3	0.16525
		145.5	0.16267
		145.7	0.16202
		145.9	0.16649
		146.1	0.16314
		146.3	0.16992
		146.5	0.16206
		146.7	0.16462
		146.9	0.16623
		147.1	0.16753
		147.3	0.16853
		147.5	0.16611
		147.7	0.16486
		147.9	0.16346
		148.1	0.16455
		148.3	0.17075
		148.5	0.1683
		148.7	0.17169
		148.9	0.17237
		149.1	0.16865
		149.3	0.16856
		149.5	0.16706
		149.7	0.16891
		149.9	0.16687
		150.1	0.17128
		150.3	0.16648
		150.5	0.17183
		150.7	0.1698
		150.9	0.16883
		151.1	0.16851
		151.3	0.16926
		151.5	0.17324
		151.7	0.1659
		151.9	0.16847
		152.1	0.16985
		152.3	0.17083
		152.5	0.16839
		152.7	0.17071
		152.9	0.17028
		153.1	0.17484
		153.3	0.17624
		153.5	0.17091
		153.7	0.17447
		153.9	0.17091
		154.1	0.17466
		154.3	0.17796
		154.5	0.17563
		154.7	0.17802
		154.9	0.17826
		155.1	0.17872
		155.3	0.17879
		155.5	0.17774
		155.7	0.17995
		155.9	0.17612
		156.1	0.17772
		156.3	0.17744
		156.5	0.17738
		156.7	0.17799
		156.9	0.17503
		157.1	0.18313
		157.3	0.18144
		157.5	0.17754
		157.7	0.18361
		157.9	0.17706
		158.1	0.17996
		158.3	0.18166
		158.5	0.18261
		158.7	0.18066
		158.9	0.18013
		159.1	0.18068
		159.3	0.18152
		159.5	0.18103
		159.7	0.18011
		159.9	0.17625
		160.1	0.185
		160.3	0.18099
		160.5	0.18203
		160.7	0.18328
		160.9	0.1828
		161.1	0.17982
		161.3	0.18557
		161.5	0.18423
		161.7	0.18856
		161.9	0.18409
		162.1	0.1865
		162.3	0.18082
		162.5	0.18317
		162.7	0.18539
		162.9	0.18356
		163.1	0.18779
		163.3	0.18829
		163.5	0.18378
		163.7	0.18206
		163.9	0.1835
		164.1	0.18739
		164.3	0.18899
		164.5	0.18351
		164.7	0.18909
		164.9	0.19151
		165.1	0.18992
		165.3	0.18942
		165.5	0.18458
		165.7	0.18777
		165.9	0.1869
		166.1	0.18722
		166.3	0.19055
		166.5	0.1904
		166.7	0.19085
		166.9	0.19022
		167.1	0.19065
		167.3	0.18331
		167.5	0.18774
		167.7	0.19135
		167.9	0.19033
		168.1	0.19384
		168.3	0.19129
		168.5	0.19237
		168.7	0.1907
		168.9	0.19439
		169.1	0.18782
		169.3	0.18924
		169.5	0.19067
		169.7	0.19123
		169.9	0.19698
		170.1	0.19572
		170.3	0.19676
		170.5	0.19438
		170.7	0.19166
		170.9	0.19373
		171.1	0.19248
		171.3	0.19549
		171.5	0.19402
		171.7	0.20064
		171.9	0.19815
		172.1	0.19628
		172.3	0.1966
		172.5	0.19787
		172.7	0.19416
		172.9	0.19356
		173.1	0.19475
		173.3	0.19163
		173.5	0.19736
		173.7	0.19419
		173.9	0.19493
		174.1	0.19965
		174.3	0.19762
		174.5	0.19552
		174.7	0.19897
		174.9	0.19862
		175.1	0.20331
		175.3	0.1984
		175.5	0.20121
		175.7	0.20126
		175.9	0.19966
		176.1	0.19746
		176.3	0.20331
		176.5	0.20336
		176.7	0.20118
		176.9	0.20176
		177.1	0.19685
		177.3	0.20142
		177.5	0.19723
		177.7	0.19932
		177.9	0.20383
		178.1	0.20345
		178.3	0.19891
		178.5	0.20051
		178.7	0.2043
		178.9	0.20189
		179.1	0.20106
		179.3	0.20184
		179.5	0.20365
		179.7	0.20288
		179.9	0.20324
		180.1	0.20348
		180.3	0.20324
		180.5	0.20106
		180.7	0.20601
		180.9	0.20414
		181.1	0.21258
		181.3	0.20724
		181.5	0.20579
		181.7	0.20616
		181.9	0.20582
		182.1	0.20611
		182.3	0.20942
		182.5	0.20954
		182.7	0.21015
		182.9	0.2046
		183.1	0.20726
		183.3	0.20176
		183.5	0.20465
		183.7	0.20876
		183.9	0.20586
		184.1	0.21115
		184.3	0.20613
		184.5	0.21171
		184.7	0.21223
		184.9	0.20848
		185.1	0.20986
		185.3	0.20957
		185.5	0.21307
		185.7	0.21079
		185.9	0.21094
		186.1	0.21408
		186.3	0.20672
		186.5	0.20814
		186.7	0.214
		186.9	0.21283
		187.1	0.21086
		187.3	0.21185
		187.5	0.2115
		187.7	0.2144
		187.9	0.20553
		188.1	0.21386
		188.3	0.21172
		188.5	0.21314
		188.7	0.2124
		188.9	0.21313
		189.1	0.2167
		189.3	0.21264
		189.5	0.21459
		189.7	0.216
		189.9	0.21514
		190.1	0.21418
		190.3	0.21942
		190.5	0.2149
		190.7	0.21114
		190.9	0.21772
		191.1	0.2165
		191.3	0.21472
		191.5	0.21174
		191.7	0.21162
		191.9	0.21842
		192.1	0.21782
		192.3	0.2176
		192.5	0.21678
		192.7	0.22043
		192.9	0.21322
		193.1	0.21544
		193.3	0.21919
		193.5	0.21608
		193.7	0.21542
		193.9	0.22266
		194.1	0.21657
		194.3	0.21904
		194.5	0.21625
		194.7	0.21878
		194.9	0.21647
		195.1	0.21906
		195.3	0.22016
		195.5	0.2202
		195.7	0.21821
		195.9	0.22075
		196.1	0.21617
		196.3	0.22059
		196.5	0.22125
		196.7	0.2184
		196.9	0.22094
		197.1	0.22115
		197.3	0.22313
		197.5	0.2222
		197.7	0.2194
		197.9	0.22265
		198.1	0.22089
		198.3	0.22382
		198.5	0.22687
		198.7	0.22707
		198.9	0.22068
		199.1	0.22184
		199.3	0.22218
		199.5	0.22292
		199.7	0.21957
		199.9	0.21884
		200.1	0.2227
		200.3	0.22167
		200.5	0.21913
		200.7	0.22291
		200.9	0.22101
		201.1	0.22388
		201.3	0.22075
		201.5	0.22156
		201.7	0.22378
		201.9	0.2276
		202.1	0.2252
		202.3	0.22867
		202.5	0.22474
		202.7	0.22733
		202.9	0.22537
		203.1	0.22516
		203.3	0.22862
		203.5	0.22687
		203.7	0.22618
		203.9	0.22729
		204.1	0.22516
		204.3	0.22687
		204.5	0.22699
		204.7	0.23204
		204.9	0.22926
		205.1	0.22928
		205.3	0.22901
		205.5	0.22803
		205.7	0.23445
		205.9	0.22395
		206.1	0.22941
		206.3	0.22771
		206.5	0.22645
		206.7	0.2246
		206.9	0.22629
		207.1	0.22668
		207.3	0.22689
		207.5	0.22813
		207.7	0.22914
		207.9	0.23056
		208.1	0.23047
		208.3	0.22801
		208.5	0.23016
		208.7	0.23084
		208.9	0.22985
		209.1	0.22845
		209.3	0.22813
		209.5	0.22903
		209.7	0.22764
		209.9	0.23173
		210.1	0.23491
		210.3	0.22874
		210.5	0.23514
		210.7	0.23459
		210.9	0.23453
		211.1	0.2349
		211.3	0.22972
		211.5	0.23018
		211.7	0.2335
		211.9	0.23321
		212.1	0.23266
		212.3	0.23379
		212.5	0.23609
		212.7	0.2341
		212.9	0.23507
		213.1	0.22942
		213.3	0.23617
		213.5	0.23231
		213.7	0.2327
		213.9	0.23637
		214.1	0.23062
		214.3	0.23618
		214.5	0.23909
		214.7	0.23427
		214.9	0.2359
		215.1	0.23797
		215.3	0.23667
		215.5	0.23801
		215.7	0.23549
		215.9	0.23433
		216.1	0.23889
		216.3	0.23669
		216.5	0.23361
		216.7	0.24086
		216.9	0.23289
		217.1	0.23363
		217.3	0.23222
		217.5	0.23538
		217.7	0.23607
		217.9	0.23444
		218.1	0.23941
		218.3	0.23604
		218.5	0.23493
		218.7	0.23789
		218.9	0.23616
		219.1	0.23579
		219.3	0.23986
		219.5	0.23749
		219.7	0.23991
		219.9	0.24111
		220.1	0.2359
		220.3	0.23489
		220.5	0.23722
		220.7	0.23987
		220.9	0.23469
		221.1	0.23414
		221.3	0.23994
		221.5	0.24126
		221.7	0.24008
		221.9	0.23597
		222.1	0.24031
		222.3	0.24326
		222.5	0.23796
		222.7	0.2434
		222.9	0.2418
		223.1	0.24001
		223.3	0.24406
		223.5	0.24045
		223.7	0.24146
		223.9	0.24283
		224.1	0.24187
		224.3	0.23914
		224.5	0.24018
		224.7	0.245
		224.9	0.24545
		225.1	0.24233
		225.3	0.24554
		225.5	0.24118
		225.7	0.24056
		225.9	0.24313
		226.1	0.24304
		226.3	0.24312
		226.5	0.24538
		226.7	0.2452
		226.9	0.24246
		227.1	0.25045
		227.3	0.2454
		227.5	0.24959
		227.7	0.24911
		227.9	0.24664
		228.1	0.24722
		228.3	0.24412
		228.5	0.24855
		228.7	0.2459
		228.9	0.24882
		229.1	0.24522
		229.3	0.25062
		229.5	0.24521
		229.7	0.24831
		229.9	0.24493
		230.1	0.24778
		230.3	0.2516
		230.5	0.24838
		230.7	0.24484
		230.9	0.24856
		231.1	0.24645
		231.3	0.24531
		231.5	0.25128
		231.7	0.24452
		231.9	0.25382
		232.1	0.24626
		232.3	0.25177
		232.5	0.24979
		232.7	0.25013
		232.9	0.24576
		233.1	0.24755
		233.3	0.24816
		233.5	0.25458
		233.7	0.25158
		233.9	0.24857
		234.1	0.25006
		234.3	0.24941
		234.5	0.24766
		234.7	0.24526
		234.9	0.24622
		235.1	0.24757
		235.3	0.25263
		235.5	0.25161
		235.7	0.25051
		235.9	0.24762
		236.1	0.25355
		236.3	0.25462
		236.5	0.25034
		236.7	0.24656
		236.9	0.2532
		237.1	0.2514
		237.3	0.24563
		237.5	0.25499
		237.7	0.25081
		237.9	0.25162
		238.1	0.25233
		238.3	0.25735
		238.5	0.25138
		238.7	0.2493
		238.9	0.24883
		239.1	0.25139
		239.3	0.24908
		239.5	0.25389
		239.7	0.25052
		239.9	0.2557
		240.1	0.24767
		240.3	0.25378
		240.5	0.25048
		240.7	0.24925
		240.9	0.25055
		241.1	0.24958
		241.3	0.25701
		241.5	0.25261
		241.7	0.25581
		241.9	0.25618
		242.1	0.24917
		242.3	0.25178
		242.5	0.25479
		242.7	0.25492
		242.9	0.2568
		243.1	0.25388
		243.3	0.2547
		243.5	0.25215
		243.7	0.25424
		243.9	0.2548
		244.1	0.25461
		244.3	0.25354
		244.5	0.25891
		244.7	0.25969
		244.9	0.25643
		245.1	0.25761
		245.3	0.25691
		245.5	0.25439
		245.7	0.25605
		245.9	0.25611
		246.1	0.2591
		246.3	0.26269
		246.5	0.26057
		246.7	0.25665
		246.9	0.26466
		247.1	0.25224
		247.3	0.25836
		247.5	0.25765
		247.7	0.26453
		247.9	0.25753
		248.1	0.25654
		248.3	0.26089
		248.5	0.2541
		248.7	0.26211
		248.9	0.25542
		249.1	0.26034
		249.3	0.25841
		249.5	0.25625
		249.7	0.26442
		249.9	0.25741
		250.1	0.25872
		250.3	0.2536
		250.5	0.26012
		250.7	0.26153
		250.9	0.26088
		251.1	0.26464
		251.3	0.26193
		251.5	0.26099
		251.7	0.26243
		251.9	0.26302
		252.1	0.26151
		252.3	0.26355
		252.5	0.25925
		252.7	0.26151
		252.9	0.26625
		253.1	0.26048
		253.3	0.26432
		253.5	0.26485
		253.7	0.26473
		253.9	0.2594
		254.1	0.26488
		254.3	0.25666
		254.5	0.26331
		254.7	0.26567
		254.9	0.2609
		255.1	0.26363
		255.3	0.26213
		255.5	0.26408
		255.7	0.26938
		255.9	0.26521
		256.1	0.2647
		256.3	0.26048
		256.5	0.26435
		256.7	0.25766
		256.9	0.26712
		257.1	0.26551
		257.3	0.26233
		257.5	0.26849
		257.7	0.26456
		257.9	0.26203
		258.1	0.26919
		258.3	0.26484
		258.5	0.26365
		258.7	0.2641
		258.9	0.26575
		259.1	0.26384
		259.3	0.26442
		259.5	0.26655
		259.7	0.26698
		259.9	0.26783
		260.1	0.26873
		260.3	0.26798
		260.5	0.26655
		260.7	0.26988
		260.9	0.26867
		261.1	0.26405
		261.3	0.26307
		261.5	0.26679
		261.7	0.26646
		261.9	0.2666
		262.1	0.26342
		262.3	0.26552
		262.5	0.26988
		262.7	0.26838
		262.9	0.26386
		263.1	0.27071
		263.3	0.26805
		263.5	0.26896
		263.7	0.26698
		263.9	0.26814
		264.1	0.26679
		264.3	0.27031
		264.5	0.27072
		264.7	0.27075
		264.9	0.27256
		265.1	0.26788
		265.3	0.26499
		265.5	0.2698
		265.7	0.2686
		265.9	0.2665
		266.1	0.27157
		266.3	0.27426
		266.5	0.27346
		266.7	0.26522
		266.9	0.26942
		267.1	0.26945
		267.3	0.27024
		267.5	0.27335
		267.7	0.2705
		267.9	0.26762
		268.1	0.27015
		268.3	0.27007
		268.5	0.26888
		268.7	0.27414
		268.9	0.26948
		269.1	0.26969
		269.3	0.26731
		269.5	0.27541
		269.7	0.27245
		269.9	0.27175
		270.1	0.27479
		270.3	0.27608
		270.5	0.26949
		270.7	0.27546
		270.9	0.27559
		271.1	0.27477
		271.3	0.27566
		271.5	0.27153
		271.7	0.27863
		271.9	0.27591
		272.1	0.2654
		272.3	0.276
		272.5	0.27673
		272.7	0.27347
		272.9	0.27262
		273.1	0.27285
		273.3	0.27267
		273.5	0.27173
		273.7	0.2741
		273.9	0.27362
		274.1	0.27533
		274.3	0.27646
		274.5	0.27783
		274.7	0.27502
		274.9	0.27714
		275.1	0.27669
		275.3	0.27504
		275.5	0.27725
		275.7	0.27529
		275.9	0.27836
		276.1	0.27226
		276.3	0.27316
		276.5	0.2777
		276.7	0.27473
		276.9	0.2756
		277.1	0.27803
		277.3	0.27153
		277.5	0.27796
		277.7	0.27702
		277.9	0.27556
		278.1	0.27539
		278.3	0.27802
		278.5	0.27711
		278.7	0.2783
		278.9	0.27498
		279.1	0.28155
		279.3	0.279
		279.5	0.2786
		279.7	0.27903
		279.9	0.27601
		280.1	0.28072
		280.3	0.27918
		280.5	0.27553
		280.7	0.28134
		280.9	0.27828
		281.1	0.27883
		281.3	0.27986
		281.5	0.28358
		281.7	0.27658
		281.9	0.27991
		282.1	0.27986
		282.3	0.27807
		282.5	0.28089
		282.7	0.27608
		282.9	0.27518
		283.1	0.27777
		283.3	0.28119
		283.5	0.28537
		283.7	0.2813
		283.9	0.27932
		284.1	0.28057
		284.3	0.2811
		284.5	0.28121
		284.7	0.28547
		284.9	0.27711
		285.1	0.27652
		285.3	0.27883
		285.5	0.27773
		285.7	0.28005
		285.9	0.28327
		286.1	0.27911
		286.3	0.27931
		286.5	0.28059
		286.7	0.28182
		286.9	0.28339
		287.1	0.28189
		287.3	0.28
		287.5	0.27725
		287.7	0.27826
		287.9	0.2758
		288.1	0.27886
		288.3	0.28336
		288.5	0.28313
		288.7	0.28269
		288.9	0.28153
		289.1	0.28118
		289.3	0.27928
		289.5	0.28387
		289.7	0.2822
		289.9	0.27735
		290.1	0.27966
		290.3	0.27951
		290.5	0.28135
		290.7	0.28902
		290.9	0.27977
		291.1	0.28586
		291.3	0.27975
		291.5	0.28626
		291.7	0.28095
		291.9	0.28437
		292.1	0.28039
		292.3	0.28153
		292.5	0.27649
		292.7	0.28482
		292.9	0.28331
		293.1	0.28298
		293.3	0.28607
		293.5	0.28595
		293.7	0.28472
		293.9	0.28321
		294.1	0.28715
		294.3	0.28185
		294.5	0.2834
		294.7	0.2892
		294.9	0.2789
		295.1	0.28748
		295.3	0.29007
		295.5	0.28411
		295.7	0.28515
		295.9	0.29078
		296.1	0.28654
		296.3	0.28744
		296.5	0.28808
		296.7	0.28304
		296.9	0.28616
		297.1	0.28654
		297.3	0.28359
		297.5	0.28625
		297.7	0.28383
		297.9	0.28484
		298.1	0.28205
		298.3	0.28693
		298.5	0.29081
		298.7	0.29144
		298.9	0.28406
		299.1	0.29006
		299.3	0.28134
		299.5	0.28283
		299.7	0.28715
		299.9	0.28797
		300.1	0.2907
		300.3	0.29107
		300.5	0.28811
		300.7	0.28737
		300.9	0.2852
		301.1	0.28387
		301.3	0.28541
		301.5	0.28913
		301.7	0.28807
		301.9	0.28573
		302.1	0.28755
		302.3	0.28684
		302.5	0.28806
		302.7	0.28984
		302.9	0.28901
		303.1	0.2878
		303.3	0.28955
		303.5	0.29069
		303.7	0.2891
		303.9	0.28867
		304.1	0.28559
		304.3	0.28808
		304.5	0.28759
		304.7	0.29089
		304.9	0.28411
		305.1	0.28837
		305.3	0.28601
		305.5	0.29268
		305.7	0.29028
		305.9	0.28943
		306.1	0.28958
		306.3	0.28775
		306.5	0.29091
		306.7	0.28748
		306.9	0.28764
		307.1	0.29144
		307.3	0.29013
		307.5	0.28287
		307.7	0.29062
		307.9	0.28956
		308.1	0.29267
		308.3	0.29282
		308.5	0.28688
		308.7	0.29162
		308.9	0.29274
		309.1	0.29436
		309.3	0.29147
		309.5	0.28902
		309.7	0.29054
		309.9	0.29308
		310.1	0.29391
		310.3	0.28946
		310.5	0.29107
		310.7	0.29421
		310.9	0.29278
		311.1	0.29657
		311.3	0.2897
		311.5	0.29074
		311.7	0.29319
		311.9	0.29376
		312.1	0.291
		312.3	0.29314
		312.5	0.29667
		312.7	0.29314
		312.9	0.28815
		313.1	0.29485
		313.3	0.29594
		313.5	0.29674
		313.7	0.29368
		313.9	0.29388
		314.1	0.29395
		314.3	0.2929
		314.5	0.29351
		314.7	0.28986
		314.9	0.297
		315.1	0.29375
		315.3	0.29181
		315.5	0.29472
		315.7	0.28991
		315.9	0.29281
		316.1	0.29215
		316.3	0.29387
		316.5	0.29698
		316.7	0.29248
		316.9	0.29561
		317.1	0.29973
		317.3	0.29704
		317.5	0.29626
		317.7	0.28925
		317.9	0.29667
		318.1	0.29408
		318.3	0.2949
		318.5	0.29582
		318.7	0.29633
		318.9	0.30036
		319.1	0.29748
		319.3	0.29342
		319.5	0.2927
		319.7	0.29599
		319.9	0.2994
		320.1	0.29853
		320.3	0.29271
		320.5	0.29647
		320.7	0.2977
		320.9	0.29647
		321.1	0.29689
		321.3	0.29579
		321.5	0.29893
		321.7	0.29292
		321.9	0.30304
		322.1	0.30038
		322.3	0.29522
		322.5	0.29354
		322.7	0.2994
		322.9	0.29483
		323.1	0.30003
		323.3	0.29205
		323.5	0.29488
		323.7	0.29618
		323.9	0.29652
		324.1	0.29725
		324.3	0.29272
		324.5	0.29774
		324.7	0.29574
		324.9	0.29885
		325.1	0.29557
		325.3	0.29666
		325.5	0.30012
		325.7	0.29532
		325.9	0.30479
		326.1	0.29901
		326.3	0.30079
		326.5	0.29706
		326.7	0.29954
		326.9	0.29496
		327.1	0.29539
		327.3	0.2962
		327.5	0.29364
		327.7	0.30021
		327.9	0.29718
		328.1	0.30346
		328.3	0.29494
		328.5	0.29529
		328.7	0.29997
		328.9	0.30058
		329.1	0.29902
		329.3	0.30302
		329.5	0.29792
		329.7	0.30392
		329.9	0.29645
		330.1	0.30302
		330.3	0.29949
		330.5	0.30161
		330.7	0.29362
		330.9	0.29886
		331.1	0.30286
		331.3	0.30222
		331.5	0.30103
		331.7	0.30012
		331.9	0.2983
		332.1	0.30422
		332.3	0.2972
		332.5	0.30092
		332.7	0.29739
		332.9	0.29774
		333.1	0.30125
		333.3	0.30382
		333.5	0.30204
		333.7	0.29676
		333.9	0.30788
		334.1	0.30493
		334.3	0.3036
		334.5	0.30541
		334.7	0.30367
		334.9	0.30545
		335.1	0.30141
		335.3	0.3012
		335.5	0.30444
		335.7	0.29752
		335.9	0.29992
		336.1	0.3051
		336.3	0.30255
		336.5	0.30352
		336.7	0.30124
		336.9	0.30732
		337.1	0.30243
		337.3	0.30252
		337.5	0.2998
		337.7	0.30311
		337.9	0.30165
		338.1	0.30168
		338.3	0.30337
		338.5	0.30144
		338.7	0.30113
		338.9	0.3064
		339.1	0.30432
		339.3	0.30301
		339.5	0.30609
		339.7	0.30764
		339.9	0.30492
		340.1	0.30248
		340.3	0.30178
		340.5	0.30405
		340.7	0.29922
		340.9	0.30576
		341.1	0.30182
		341.3	0.30273
		341.5	0.30524
		341.7	0.30283
		341.9	0.30344
		342.1	0.30735
		342.3	0.30743
		342.5	0.3054
		342.7	0.30791
		342.9	0.30905
		343.1	0.30603
		343.3	0.30622
		343.5	0.30714
		343.7	0.30318
		343.9	0.30712
		344.1	0.30443
		344.3	0.29922
		344.5	0.30064
		344.7	0.30746
		344.9	0.30152
		345.1	0.30617
		345.3	0.30464
		345.5	0.30605
		345.7	0.30568
		345.9	0.30309
		346.1	0.30109
		346.3	0.30118
		346.5	0.30964
		346.7	0.30268
		346.9	0.30785
		347.1	0.30835
		347.3	0.30301
		347.5	0.30183
		347.7	0.30173
		347.9	0.30874
		348.1	0.30696
		348.3	0.30679
		348.5	0.30509
		348.7	0.30582
		348.9	0.30906
		349.1	0.30238
		349.3	0.30639
		349.5	0.30625
		349.7	0.30461
		349.9	0.3117
		350.1	0.30788
		350.3	0.31033
		350.5	0.3073
		350.7	0.31344
		350.9	0.30757
		351.1	0.30338
		351.3	0.30874
		351.5	0.30351
		351.7	0.30742
		351.9	0.30638
		352.1	0.30855
		352.3	0.3072
		352.5	0.30761
		352.7	0.304
		352.9	0.30771
		353.1	0.30823
		353.3	0.30927
		353.5	0.3082
		353.7	0.3089
		353.9	0.30775
		354.1	0.30645
		354.3	0.31061
		354.5	0.30695
		354.7	0.30828
		354.9	0.30904
		355.1	0.30718
		355.3	0.3088
		355.5	0.31078
		355.7	0.30833
		355.9	0.31542
		356.1	0.31383
		356.3	0.31194
		356.5	0.31436
		356.7	0.30829
		356.9	0.31121
		357.1	0.30927
		357.3	0.30727
		357.5	0.31099
		357.7	0.31388
		357.9	0.31386
		358.1	0.31098
		358.3	0.30885
		358.5	0.31358
		358.7	0.30731
		358.9	0.31241
		359.1	0.31014
		359.3	0.30911
		359.5	0.31151
		359.7	0.31008
		359.9	0.31328
		360.1	0.30784
		360.3	0.31201
		360.5	0.31226
		360.7	0.31404
		360.9	0.3177
		361.1	0.31091
		361.3	0.31309
		361.5	0.31979
		361.7	0.30897
		361.9	0.31258
		362.1	0.30855
		362.3	0.31447
		362.5	0.31237
		362.7	0.31157
		362.9	0.3068
		363.1	0.30897
		363.3	0.31348
		363.5	0.30901
		363.7	0.31222
		363.9	0.31146
		364.1	0.31037
		364.3	0.31588
		364.5	0.31395
		364.7	0.31112
		364.9	0.31382
		365.1	0.30646
		365.3	0.31412
		365.5	0.31028
		365.7	0.31682
		365.9	0.3103
		366.1	0.31239
		366.3	0.31431
		366.5	0.3127
		366.7	0.31236
		366.9	0.30977
		367.1	0.31321
		367.3	0.31775
		367.5	0.3128
		367.7	0.31959
		367.9	0.31491
		368.1	0.31077
		368.3	0.31294
		368.5	0.31408
		368.7	0.31816
		368.9	0.31584
		369.1	0.31721
		369.3	0.31198
		369.5	0.31725
		369.7	0.31434
		369.9	0.32039
		370.1	0.31559
		370.3	0.31233
		370.5	0.31748
		370.7	0.31467
		370.9	0.31225
		371.1	0.31285
		371.3	0.31038
		371.5	0.3127
		371.7	0.31037
		371.9	0.31308
		372.1	0.31824
		372.3	0.31661
		372.5	0.31747
		372.7	0.3155
		372.9	0.31668
		373.1	0.31529
		373.3	0.31712
		373.5	0.31776
		373.7	0.31199
		373.9	0.31558
		374.1	0.31855
		374.3	0.32113
		374.5	0.31869
		374.7	0.3182
		374.9	0.31408
		375.1	0.31644
		375.3	0.31178
		375.5	0.31994
		375.7	0.31726
		375.9	0.313
		376.1	0.31699
		376.3	0.31945
		376.5	0.31724
		376.7	0.32448
		376.9	0.31765
		377.1	0.31308
		377.3	0.31536
		377.5	0.31813
		377.7	0.31231
		377.9	0.31872
		378.1	0.31937
		378.3	0.31909
		378.5	0.32108
		378.7	0.31415
		378.9	0.31586
		379.1	0.32099
		379.3	0.31383
		379.5	0.31769
		379.7	0.31472
		379.9	0.31593
		380.1	0.31805
		380.3	0.31753
		380.5	0.32081
		380.7	0.32359
		380.9	0.31891
		381.1	0.31879
		381.3	0.31812
		381.5	0.31932
		381.7	0.31459
		381.9	0.31785
		382.1	0.31851
		382.3	0.31732
		382.5	0.3177
		382.7	0.31976
		382.9	0.31933
		383.1	0.31291
		383.3	0.31749
		383.5	0.32064
		383.7	0.31997
		383.9	0.32084
		384.1	0.32183
		384.3	0.32498
		384.5	0.31588
		384.7	0.31909
		384.9	0.31954
		385.1	0.32281
		385.3	0.31705
		385.5	0.32217
		385.7	0.31843
		385.9	0.31562
		386.1	0.32023
		386.3	0.3178
		386.5	0.31653
		386.7	0.31868
		386.9	0.32163
		387.1	0.32007
		387.3	0.31781
		387.5	0.31983
		387.7	0.32345
		387.9	0.3249
		388.1	0.32571
		388.3	0.3185
		388.5	0.32231
		388.7	0.32208
		388.9	0.32439
		389.1	0.32129
		389.3	0.31763
		389.5	0.31697
		389.7	0.32069
		389.9	0.32587
		390.1	0.32265
		390.3	0.32353
		390.5	0.32076
		390.7	0.32539
		390.9	0.32302
		391.1	0.32299
		391.3	0.32032
		391.5	0.32243
		391.7	0.32529
		391.9	0.31879
		392.1	0.32081
		392.3	0.31825
		392.5	0.32179
		392.7	0.32336
		392.9	0.32423
		393.1	0.32725
		393.3	0.32202
		393.5	0.32607
		393.7	0.32133
		393.9	0.32259
		394.1	0.3278
		394.3	0.32071
		394.5	0.31905
		394.7	0.32061
		394.9	0.31953
		395.1	0.31726
		395.3	0.32708
		395.5	0.32656
		395.7	0.3146
		395.9	0.32236
		396.1	0.32865
		396.3	0.31619
		396.5	0.32606
		396.7	0.32186
		396.9	0.31879
		397.1	0.32763
		397.3	0.32457
		397.5	0.32615
		397.7	0.32218
		397.9	0.32286
		398.1	0.32396
		398.3	0.32137
		398.5	0.32892
		398.7	0.3222
		398.9	0.32244
		399.1	0.32185
		399.3	0.3242
		399.5	0.32262
		399.7	0.32252
[truncated: 1,271 more rows]

## Sheet: Extended Data Fig. 4b
[pyrenebutyrate] (M)	Y Conventional	Y Reverse
1e-05	0.000961372	0.00117
3e-05	0.04959
5e-05	0.13102	0.05151
7e-05	0.24999	0.07666
9e-05	0.36384
0.0001	0.49615	0.24498
0.000115	0.61341
0.00013	0.72877	0.36651
0.00015	0.83744	0.48731
0.0002	0.90622	0.57382

## Sheet: Extended Data Fig. 4c
Time (s)	130 mM B12Br12 "Conventional"	130 mM B12Br12 "Reverse"
0	1.62427e-05	7.23364e-06
2	0.000185127	4.34579e-05
4	0.000169667	-3.55327e-05
6	0.000263601	6.59626e-05
8	0.00025362	5.46168e-05
10	0.000328963	7.94953e-05
12	0.00041135	0.000124654
14	0.000399217	0.000133383
16	0.000350294	0.000240748
18	0.000478278	0.000234019
20	0.000610372	0.00019815
22	0.000641487	0.00027514
24	0.000689237	0.000261121
26	0.000786106	0.000236822
28	0.000837769	0.000346168
30	0.000941683	0.000335514
32	0.000972016	0.000405421
34	0.000964384	0.000379626
36	0.000963796	0.00040486
38	0.00109	0.000443925
40	0.00109	0.000445981
42	-0.03918	-0.0333
44	1.62427e-05	7.23364e-06
46	0.000185127	4.34579e-05
48	0.000169667	-3.55327e-05
50	0.000263601	6.59626e-05
52	0.00025362	5.46168e-05
54	0.000328963	7.94953e-05
56	0.00041135	0.000124654
58	0.000399217	0.000133383
60	0.000350294	0.000240748
62	0.000478278	0.000234019
64	0.000610372	0.00019815
66	0.000641487	0.00027514
68	0.000689237	0.000261121
70	0.000786106	0.000236822
72	0.000837769	0.000346168
74	0.000941683	0.000335514
76	0.000972016	0.000405421
78	0.000964384	0.000379626
80	0.000963796	0.00040486
82	0.000610372	0.00019815
84	0.000641487	0.00027514
86	0.000689237	0.000261121
88	0.000786106	0.000236822
90	0.000610372	-0.00019815
92	0.000641487	0.00027514
94	0.000689237	0.000261121
96	0.000786106	0.000236822
98	0.000837769	0.000346168
100	-0.01442	0.11183
102	0.12735	-0.02051
104	0.23931	0.2617
106	0.29379	0.29653
108	0.33344	0.32919
110	0.36613	0.35718
112	0.39496	0.38177
114	0.42068	0.40364
116	0.44321	0.42303
118	0.46454	0.44184
120	0.48388	0.45826
122	0.50252	0.47357
124	0.51983	0.48809
126	0.53578	0.50222
128	0.55186	0.5158
130	0.56733	0.52849
132	0.58242	0.54071
134	0.59713	0.55251
136	0.61041	0.56392
138	0.62267	0.57501
140	0.6344	0.58521
142	0.64397	0.59525
144	0.6545	0.60463
146	0.66222	0.61341
148	0.67017	0.62163
150	0.67677	0.62905
152	0.68301	0.63691
154	0.68891	0.64382
156	0.6942	0.65053
158	0.69846	0.65632
160	0.70261	0.66196
162	0.70643	0.66784
164	0.71022	0.6731
166	0.71344	0.67781
168	0.71657	0.68206
170	0.71946	0.68722
172	0.72254	0.69082
174	0.72424	0.6952
176	0.72762	0.69911
178	0.73004	0.70221
180	0.7336	0.70613
182	0.73477	0.70894
184	0.73693	0.7127
186	0.73887	0.71491
188	0.74166	0.71835
190	0.74372	0.72044
192	0.74559	0.72282
194	0.74811	0.72522
196	0.74965	0.72771
198	0.75162	0.73002
200	0.75376	0.73289
202	0.75511	0.73462
204	0.7569	0.73672
206	0.75894	0.73814
208	0.76099	0.73942
210	0.76216	0.74161
212	0.76356	0.74344
214	0.76491	0.7455
216	0.76753	0.74708
218	0.76792	0.74865
220	0.76963	0.75014
222	0.77112	0.75174
224	0.77231	0.75378
226	0.77308	0.75516
228	0.77503	0.75594
230	0.77573	0.7579
232	0.7772	0.75915
234	0.77815	0.76026
236	0.77916	0.76203
238	0.78021	0.76278
240	0.78101	0.76406
242	0.78195	0.76586
244	0.78312	0.76673
246	0.78437	0.76833
248	0.78533	0.76908
250	0.78654	0.76995
252	0.7871	0.77062
254	0.78909	0.77234
256	0.78963	0.77409
258	0.79037	0.77487
260	0.79132	0.77561
262	0.79178	0.77735
264	0.79223	0.77821
266	0.79367	0.77919
268	0.79385	0.78042
270	0.79483	0.78086
272	0.79459	0.78214
274	0.79585	0.783
276	0.79602	0.78351
278	0.79818	0.78541
280	0.79898	0.78599
282	0.79945	0.78719
284	0.80034	0.78803
286	0.79885	0.78925
288	0.80065	0.79033
290	0.80092	0.79115
292	0.80165	0.79201
294	0.80161	0.79281
296	0.8027	0.79376
298	0.80471	0.79469
300	0.80424	0.7959
302	0.80651	0.79646
304	0.80648	0.79738
306	0.80722	0.79802
308	0.8079	0.79902
310	0.80728	0.79989
312	0.80822	0.80145
314	0.80865	0.80083
316	0.80995	0.80184
318	0.80983	0.80224
320	0.81048	0.80423
322	0.81116	0.80455
324	0.81245	0.80582
326	0.81102	0.80599
328	0.81269	0.80655
330	0.81402	0.80736
332	0.81348	0.80916
334	0.81316	0.80869
336	0.81448	0.81077
338	0.81486	0.81044
340	0.81624	0.81174
342	0.81716	0.81223
344	0.8157	0.81316
346	0.81785	0.81364
348	0.81788	0.81421
350	0.81967	0.81485
352	0.81908	0.81673
354	0.8191	0.81712
356	0.81904	0.81798
358	0.81994	0.81856
360	0.82128	0.81972
362	0.82108	0.82009
364	0.82134	0.82083
366	0.82203	0.82094
368	0.82259	0.82199
370	0.8234	0.82308
372	0.82427	0.82328
374	0.82458	0.82428
376	0.82459	0.82372
378	0.82561	0.82543
380	0.82703	0.82612
382	0.82541	0.82608
384	0.82676	0.82782
386	0.82802	0.82823
388	0.82783	0.82833
390	0.82824	0.82889
392	0.82892	0.82898
394	0.8293	0.83047
396	0.82977	0.83003
398	0.82991	0.83101
400	0.83226	0.83268
402	0.83158	0.83267
404	0.83237	0.83304
406	0.83167	0.83352
408	0.83285	0.83406
410	0.83388	0.83519
412	0.83301	0.83472
414	0.83427	0.83607
416	0.83404	0.83631
418	0.83434	0.83657
420	0.83549	0.83801
422	0.83561	0.83777
424	0.8369	0.83882
426	0.83605	0.83899
428	0.83758	0.8395
430	0.83783	0.84088
432	0.83827	0.84118
434	0.83815	0.84176
436	0.83954	0.84224
438	0.83979	0.84155
440	0.84055	0.8424
442	0.84095	0.84303
444	0.84156	0.84391
446	0.84104	0.84458
448	0.84285	0.84514
450	0.84198	0.84579
452	0.84299	0.84572
454	0.84347	0.84588
456	0.84399	0.84665
458	0.84453	0.84759
460	0.84517	0.84858
462	0.84512	0.84881
464	0.84592	0.84862
466	0.84548	0.84965
468	0.8469	0.84901
470	0.84749	0.8497
472	0.84756	0.8511
474	0.84775	0.85189
476	0.8486	0.85182
478	0.84905	0.85183
480	0.84947	0.85278
482	0.84952	0.85309
484	0.85121	0.85353
486	0.85121	0.85463
488	0.85102	0.85525
490	0.85212	0.85553
492	0.85167	0.85615
494	0.85288	0.85641
496	0.85281	0.8576
498	0.85313	0.85835
500	0.85405	0.85846
502	0.85427	0.85889
504	0.8539	0.85871
506	0.85528	0.86001
508	0.85543	0.86027
510	0.85607	0.86067
512	0.85676	0.86142
514	0.85675	0.86173
516	0.85723	0.86232
518	0.8585	0.86229
520	0.85826	0.86323
522	0.85873	0.86245
524	0.85959	0.8639
526	0.8598	0.86428
528	0.86041	0.86456
530	0.86005	0.86556
532	0.86068	0.86577
534	0.86132	0.8668
536	0.86199	0.86724
538	0.86248	0.86713
540	0.86299	0.86815
542	0.86366	0.86832
544	0.86422	0.86898
546	0.86459	0.8696
548	0.86521	0.86933
550	0.86532	0.8706
552	0.86568	0.87102
554	0.86651	0.87185
556	0.86623	0.87146
558	0.86704	0.87297
560	0.86828	0.87332
562	0.86833	0.87383
564	0.86814	0.87459
566	0.86985	0.8743
568	0.86974	0.87555
570	0.86938	0.87576
572	0.87084	0.87645
574	0.8714	0.87641
576	0.87259	0.87696
578	0.87242	0.87767
580	0.87222	0.87828
582	0.87308	0.8794
584	0.87426	0.87955
586	0.87452	0.87989
588	0.87488	0.88051
590	0.87556	0.88134
592	0.87642	0.88155
594	0.87686	0.88255
596	0.87714	0.88233
598	0.87699	0.88307
600	0.72545	0.02091
602	0.065	0.56089
604	0.97084	0.88565
606	1.00248	0.99264
608	1.00273	0.99229
610	1.0026	0.99329
612	1.00266	0.99415
614	1.0029	0.99593
616	1.0027	0.99603
618	1.00235	0.99607
620	1.00247	0.99687
622	1.00266	0.99786
624	1.00206	0.99793
626	1.00272	0.99775
628	1.00188	0.99933
630	1.00192	0.99915
632	1.00157	0.99887
634	1.00168	0.99958
636	1.00148	0.99975
638	1.00138	0.99981
640	1.00172	1.00008
642	1.00168	1.00003
644	1.00151	1.00004
646	1.00089	1.00065
648	1.00136	1.00156
650	1.00043	1.00074
652	1.00062	1.00093
654	1.00069	1.00107
656	1.00084	1.00151
658	1.00085	1.00138
660	1.00034	1.00164
662	1.00025
664	1.00047
666	1.00005
668	1.00096
670	1.00002
672	1.00002
674	1.00008
676	0.99996
678	0.99985
680	1.00021
682	1.00018
684	1.00007
686	0.99995
688	0.99976
690	1.00009
692
694
696

## Sheet: Extended Data Fig. 4d
[B12Br12] (M)	Y Conventional	Y Reverse
1e-08	0.00214	0.000908896
5e-06	0.03975
1e-05	0.08156	0.07644
2e-05	0.18847	0.16154
3e-05	0.33067	0.34695
4e-05	0.43355
6e-05	0.52945	0.52662
8e-05	0.63707
0.0001	0.73745	0.7289
0.00012	0.80929	0.8173
0.00015	0.87556
0.00025	0.88134	0.89052
