# Supplementary material for: Boron clusters as broadband membrane carriers
Source: Nature. 2022 Mar 23;603(7902):637–42. doi: 10.1038/s41586-022-04413-w (PMC8942850; doi:10.1038/s41586-022-04413-w)
Supplement: Supplementary file 8 — Source Data Extended Data Fig. 5 [file 41586_2022_4413_MOESM8_ESM.xlsx]

## Sheet: Extended Data Fig.5a
cluster	peptide	median	mean_of_medians	sd_of_medians
Control	Tm-R8 0 uM	54.317	51.1741	5.79557
Control	Tm-R8 0 uM	54.7194	51.1741	5.79557
Control	Tm-R8 0 uM	44.486	51.1741	5.79557
Control	Tm-R8 1 uM	266.808	240.125	23.3441
Control	Tm-R8 1 uM	230.09	240.125	23.3441
Control	Tm-R8 1 uM	223.475	240.125	23.3441
10 uM B12H12	Tm-R8 0 uM	58.4692	55.9647	2.2338
10 uM B12H12	Tm-R8 0 uM	55.2467	55.9647	2.2338
10 uM B12H12	Tm-R8 0 uM	54.1782	55.9647	2.2338
10 uM B12H12	Tm-R8 1 uM	438.15	408.378	80.7798
10 uM B12H12	Tm-R8 1 uM	470.047	408.378	80.7798
10 uM B12H12	Tm-R8 1 uM	316.937	408.378	80.7798
50 uM B12H12	Tm-R8 0 uM	52.2169	52.5001	0.309548
50 uM B12H12	Tm-R8 0 uM	52.8306	52.5001	0.309548
50 uM B12H12	Tm-R8 0 uM	52.4529	52.5001	0.309548
50 uM B12H12	Tm-R8 1 uM	327.061	303.681	40.7732
50 uM B12H12	Tm-R8 1 uM	327.382	303.681	40.7732
50 uM B12H12	Tm-R8 1 uM	256.601	303.681	40.7732
10 uM B12Cl12	Tm-R8 0 uM	56.0624	55.7571	1.35362
10 uM B12Cl12	Tm-R8 0 uM	56.932	55.7571	1.35362
10 uM B12Cl12	Tm-R8 0 uM	54.2769	55.7571	1.35362
10 uM B12Cl12	Tm-R8 1 uM	353.292	392.864	71.7594
10 uM B12Cl12	Tm-R8 1 uM	475.698	392.864	71.7594
10 uM B12Cl12	Tm-R8 1 uM	349.603	392.864	71.7594
50 uM B12Cl12	Tm-R8 0 uM	53.8004	53.4397	0.628924
50 uM B12Cl12	Tm-R8 0 uM	53.8051	53.4397	0.628924
50 uM B12Cl12	Tm-R8 0 uM	52.7134	53.4397	0.628924
50 uM B12Cl12	Tm-R8 1 uM	579.657	602.08	64.4679
50 uM B12Cl12	Tm-R8 1 uM	674.765	602.08	64.4679
50 uM B12Cl12	Tm-R8 1 uM	551.818	602.08	64.4679
10 uM B12Br12	Tm-R8 0 uM	60.4228	56.9232	3.05967
10 uM B12Br12	Tm-R8 0 uM	54.7533	56.9232	3.05967
10 uM B12Br12	Tm-R8 0 uM	55.5936	56.9232	3.05967
10 uM B12Br12	Tm-R8 1 uM	770.537	648.983	125.982
10 uM B12Br12	Tm-R8 1 uM	657.416	648.983	125.982
10 uM B12Br12	Tm-R8 1 uM	518.996	648.983	125.982
50 uM B12Br12	Tm-R8 0 uM	54.613	50.2824	5.56556
50 uM B12Br12	Tm-R8 0 uM	44.005	50.2824	5.56556
50 uM B12Br12	Tm-R8 0 uM	52.2293	50.2824	5.56556
50 uM B12Br12	Tm-R8 1 uM	914.245	905.363	36.8507
50 uM B12Br12	Tm-R8 1 uM	936.962	905.363	36.8507
50 uM B12Br12	Tm-R8 1 uM	864.884	905.363	36.8507
10 uM B12I12	Tm-R8 0 uM	57.4963	55.9503	1.89088
10 uM B12I12	Tm-R8 0 uM	56.5126	55.9503	1.89088
10 uM B12I12	Tm-R8 0 uM	53.8421	55.9503	1.89088
10 uM B12I12	Tm-R8 1 uM	563.016	573.785	11.422
10 uM B12I12	Tm-R8 1 uM	572.573	573.785	11.422
10 uM B12I12	Tm-R8 1 uM	585.764	573.785	11.422
50 uM B12I12	Tm-R8 0 uM	54.2753	50.2064	6.13676
50 uM B12I12	Tm-R8 0 uM	53.196	50.2064	6.13676
50 uM B12I12	Tm-R8 0 uM	43.1477	50.2064	6.13676
50 uM B12I12	Tm-R8 1 uM	310.418	312.779	3.06207
50 uM B12I12	Tm-R8 1 uM	311.68	312.779	3.06207
50 uM B12I12	Tm-R8 1 uM	316.239	312.779	3.06207

## Sheet: Extended Data Fig.5d
experiment	sample	concentration_uM	mean	sd
1	0 uM B12Br12	0.286333	0.312	0.0369083
1	10 uM B12Br12	1.39333	1.35083	0.227309
2	0 uM B12Br12	0.345	0.312	0.0369083
2	10 uM B12Br12	1.64667	1.35083	0.227309
3	0 uM B12Br12	0.274333	0.312	0.0369083
3	10 uM B12Br12	1.24667	1.35083	0.227309
4	0 uM B12Br12	0.342333	0.312	0.0369083
4	10 uM B12Br12	1.11667	1.35083	0.227309

## Sheet: Extended Data Fig.5e
condition	time (min)	absorbance
1 - Reference	10.6037	-0.654161
1 - Reference	10.6104	-0.7414
1 - Reference	10.6171	-0.799783
1 - Reference	10.6237	-0.834644
1 - Reference	10.6304	-0.845134
1 - Reference	10.6371	-0.828758
1 - Reference	10.6438	-0.796705
1 - Reference	10.6504	-0.763118
1 - Reference	10.6571	-0.731125
1 - Reference	10.6638	-0.699721
1 - Reference	10.6704	-0.672325
1 - Reference	10.6771	-0.653908
1 - Reference	10.6837	-0.643246
1 - Reference	10.6904	-0.636995
1 - Reference	10.6971	-0.633933
1 - Reference	10.7037	-0.633135
1 - Reference	10.7104	-0.632823
1 - Reference	10.7171	-0.629723
1 - Reference	10.7238	-0.623882
1 - Reference	10.7304	-0.618286
1 - Reference	10.7371	-0.613563
1 - Reference	10.7438	-0.609361
1 - Reference	10.7504	-0.605084
1 - Reference	10.7571	-0.603721
1 - Reference	10.7637	-0.605412
1 - Reference	10.7704	-0.608534
1 - Reference	10.7771	-0.611611
1 - Reference	10.7837	-0.615396
1 - Reference	10.7904	-0.619866
1 - Reference	10.7971	-0.623971
1 - Reference	10.8038	-0.627242
1 - Reference	10.8104	-0.629455
1 - Reference	10.8171	-0.632837
1 - Reference	10.8238	-0.637718
1 - Reference	10.8304	-0.643902
1 - Reference	10.8371	-0.649363
1 - Reference	10.8438	-0.653669
1 - Reference	10.8504	-0.658251
1 - Reference	10.8571	-0.663124
1 - Reference	10.8637	-0.668205
1 - Reference	10.8704	-0.673495
1 - Reference	10.8771	-0.679784
1 - Reference	10.8837	-0.68792
1 - Reference	10.8904	-0.696726
1 - Reference	10.8971	-0.705145
1 - Reference	10.9038	-0.712268
1 - Reference	10.9104	-0.718907
1 - Reference	10.9171	-0.724986
1 - Reference	10.9238	-0.729479
1 - Reference	10.9304	-0.732988
1 - Reference	10.9371	-0.735849
1 - Reference	10.9437	-0.738084
1 - Reference	10.9504	-0.739224
1 - Reference	10.9571	-0.740036
1 - Reference	10.9637	-0.741675
1 - Reference	10.9704	-0.743747
1 - Reference	10.9771	-0.74587
1 - Reference	10.9838	-0.748083
1 - Reference	10.9904	-0.750244
1 - Reference	10.9971	-0.751816
1 - Reference	11.0038	-0.752792
1 - Reference	11.0104	-0.753872
1 - Reference	11.0171	-0.755794
1 - Reference	11.0237	-0.757374
1 - Reference	11.0304	-0.757441
1 - Reference	11.0371	-0.756882
1 - Reference	11.0437	-0.7561
1 - Reference	11.0504	-0.754699
1 - Reference	11.0571	-0.751257
1 - Reference	11.0638	-0.748217
1 - Reference	11.0704	-0.746436
1 - Reference	11.0771	-0.744693
1 - Reference	11.0838	-0.741892
1 - Reference	11.0904	-0.738829
1 - Reference	11.0971	-0.73605
1 - Reference	11.1037	-0.732102
1 - Reference	11.1104	-0.727475
1 - Reference	11.1171	-0.723772
1 - Reference	11.1237	-0.720382
1 - Reference	11.1304	-0.716239
1 - Reference	11.1371	-0.712134
1 - Reference	11.1438	-0.710443
1 - Reference	11.1504	-0.711486
1 - Reference	11.1571	-0.714123
1 - Reference	11.1638	-0.71834
1 - Reference	11.1704	-0.723973
1 - Reference	11.1771	-0.730567
1 - Reference	11.1837	-0.735596
1 - Reference	11.1904	-0.738703
1 - Reference	11.1971	-0.741243
1 - Reference	11.2037	-0.744738
1 - Reference	11.2104	-0.749521
1 - Reference	11.2171	-0.754707
1 - Reference	11.2238	-0.761226
1 - Reference	11.2304	-0.768833
1 - Reference	11.2371	-0.776313
1 - Reference	11.2438	-0.783056
1 - Reference	11.2504	-0.787869
1 - Reference	11.2571	-0.791617
1 - Reference	11.2637	-0.793703
1 - Reference	11.2704	-0.795469
1 - Reference	11.2771	-0.796713
1 - Reference	11.2837	-0.797167
1 - Reference	11.2904	-0.798248
1 - Reference	11.2971	-0.799857
1 - Reference	11.3038	-0.802681
1 - Reference	11.3104	-0.805475
1 - Reference	11.3171	-0.808038
1 - Reference	11.3238	-0.809997
1 - Reference	11.3304	-0.810377
1 - Reference	11.3371	-0.810161
1 - Reference	11.3438	-0.809319
1 - Reference	11.3504	-0.809096
1 - Reference	11.3571	-0.8099
1 - Reference	11.3637	-0.811428
1 - Reference	11.3704	-0.813447
1 - Reference	11.3771	-0.815131
1 - Reference	11.3837	-0.817858
1 - Reference	11.3904	-0.820644
1 - Reference	11.3971	-0.821725
1 - Reference	11.4038	-0.821255
1 - Reference	11.4104	-0.820003
1 - Reference	11.4171	-0.818923
1 - Reference	11.4238	-0.817016
1 - Reference	11.4304	-0.813954
1 - Reference	11.4371	-0.811823
1 - Reference	11.4437	-0.810064
1 - Reference	11.4504	-0.808425
1 - Reference	11.4571	-0.805959
1 - Reference	11.4637	-0.802681
1 - Reference	11.4704	-0.800274
1 - Reference	11.4771	-0.799276
1 - Reference	11.4838	-0.799745
1 - Reference	11.4904	-0.800841
1 - Reference	11.4971	-0.801235
1 - Reference	11.5038	-0.80169
1 - Reference	11.5104	-0.801571
1 - Reference	11.5171	-0.800855
1 - Reference	11.5237	-0.800513
1 - Reference	11.5304	-0.802234
1 - Reference	11.5371	-0.806578
1 - Reference	11.5437	-0.812352
1 - Reference	11.5504	-0.818595
1 - Reference	11.5571	-0.825852
1 - Reference	11.5638	-0.834063
1 - Reference	11.5704	-0.841349
1 - Reference	11.5771	-0.847474
1 - Reference	11.5838	-0.853024
1 - Reference	11.5904	-0.858821
1 - Reference	11.5971	-0.864483
1 - Reference	11.6037	-0.86908
1 - Reference	11.6104	-0.873819
1 - Reference	11.6171	-0.879183
1 - Reference	11.6237	-0.884749
1 - Reference	11.6304	-0.890113
1 - Reference	11.6371	-0.89407
1 - Reference	11.6438	-0.897326
1 - Reference	11.6504	-0.899404
1 - Reference	11.6571	-0.901155
1 - Reference	11.6638	-0.903428
1 - Reference	11.6704	-0.906304
1 - Reference	11.6771	-0.909455
1 - Reference	11.6837	-0.912651
1 - Reference	11.6904	-0.917241
1 - Reference	11.6971	-0.923179
1 - Reference	11.7037	-0.928774
1 - Reference	11.7104	-0.933297
1 - Reference	11.7171	-0.937343
1 - Reference	11.7238	-0.942171
1 - Reference	11.7304	-0.945948
1 - Reference	11.7371	-0.947386
1 - Reference	11.7438	-0.946984
1 - Reference	11.7504	-0.944972
1 - Reference	11.7571	-0.941493
1 - Reference	11.7637	-0.935987
1 - Reference	11.7704	-0.930369
1 - Reference	11.7771	-0.9261
1 - Reference	11.7837	-0.923626
1 - Reference	11.7904	-0.922672
1 - Reference	11.7971	-0.922665
1 - Reference	11.8038	-0.922807
1 - Reference	11.8104	-0.922024
1 - Reference	11.8171	-0.919968
1 - Reference	11.8238	-0.916444
1 - Reference	11.8304	-0.91204
1 - Reference	11.8371	-0.907637
1 - Reference	11.8438	-0.903651
1 - Reference	11.8504	-0.901259
1 - Reference	11.8571	-0.900917
1 - Reference	11.8637	-0.902228
1 - Reference	11.8704	-0.904165
1 - Reference	11.8771	-0.906333
1 - Reference	11.8837	-0.909276
1 - Reference	11.8904	-0.91096
1 - Reference	11.8971	-0.908777
1 - Reference	11.9038	-0.904039
1 - Reference	11.9104	-0.899263
1 - Reference	11.9171	-0.895463
1 - Reference	11.9238	-0.892244
1 - Reference	11.9304	-0.88957
1 - Reference	11.9371	-0.889324
1 - Reference	11.9437	-0.890188
1 - Reference	11.9504	-0.891648
1 - Reference	11.9571	-0.89258
1 - Reference	11.9637	-0.891834
1 - Reference	11.9704	-0.890017
1 - Reference	11.9771	-0.887625
1 - Reference	11.9838	-0.886545
1 - Reference	11.9904	-0.886127
1 - Reference	11.9971	-0.88533
1 - Reference	12.0038	-0.884414
1 - Reference	12.0104	-0.883505
1 - Reference	12.0171	-0.883289
1 - Reference	12.0237	-0.88302
1 - Reference	12.0304	-0.882015
1 - Reference	12.0371	-0.880972
1 - Reference	12.0437	-0.880696
1 - Reference	12.0504	-0.88194
1 - Reference	12.0571	-0.883251
1 - Reference	12.0638	-0.883594
1 - Reference	12.0704	-0.884235
1 - Reference	12.0771	-0.886589
1 - Reference	12.0838	-0.89062
1 - Reference	12.0904	-0.894181
1 - Reference	12.0971	-0.896573
1 - Reference	12.1037	-0.897691
1 - Reference	12.1104	-0.89699
1 - Reference	12.1171	-0.894681
1 - Reference	12.1237	-0.891887
1 - Reference	12.1304	-0.890844
1 - Reference	12.1371	-0.892006
1 - Reference	12.1438	-0.895195
1 - Reference	12.1504	-0.898845
1 - Reference	12.1571	-0.902429
1 - Reference	12.1638	-0.906505
1 - Reference	12.1704	-0.911243
1 - Reference	12.1771	-0.916764
1 - Reference	12.1837	-0.921756
1 - Reference	12.1904	-0.927858
1 - Reference	12.1971	-0.933647
1 - Reference	12.2037	-0.936866
1 - Reference	12.2104	-0.936314
1 - Reference	12.2171	-0.933118
1 - Reference	12.2238	-0.929736
1 - Reference	12.2304	-0.924863
1 - Reference	12.2371	-0.919297
1 - Reference	12.2438	-0.914931
1 - Reference	12.2504	-0.913002
1 - Reference	12.2571	-0.911988
1 - Reference	12.2637	-0.909947
1 - Reference	12.2704	-0.907905
1 - Reference	12.2771	-0.906952
1 - Reference	12.2837	-0.907205
1 - Reference	12.2904	-0.906996
1 - Reference	12.2971	-0.90573
1 - Reference	12.3038	-0.904284
1 - Reference	12.3104	-0.903971
1 - Reference	12.3171	-0.905409
1 - Reference	12.3238	-0.906639
1 - Reference	12.3304	-0.907391
1 - Reference	12.3371	-0.908345
1 - Reference	12.3438	-0.910304
1 - Reference	12.3504	-0.911482
1 - Reference	12.3571	-0.910342
1 - Reference	12.3637	-0.908859
1 - Reference	12.3704	-0.909269
1 - Reference	12.3771	-0.91242
1 - Reference	12.3837	-0.916749
1 - Reference	12.3904	-0.922136
1 - Reference	12.3971	-0.929676
1 - Reference	12.4038	-0.939921
1 - Reference	12.4104	-0.951782
1 - Reference	12.4171	-0.963308
1 - Reference	12.4238	-0.97578
1 - Reference	12.4304	-0.990838
1 - Reference	12.4371	-1.00723
1 - Reference	12.4437	-1.02189
1 - Reference	12.4504	-1.03491
1 - Reference	12.4571	-1.04789
1 - Reference	12.4637	-1.06033
1 - Reference	12.4704	-1.07038
1 - Reference	12.4771	-1.07863
1 - Reference	12.4838	-1.08632
1 - Reference	12.4904	-1.09295
1 - Reference	12.4971	-1.09755
1 - Reference	12.5038	-1.09977
1 - Reference	12.5104	-1.10037
1 - Reference	12.5171	-1.09926
1 - Reference	12.5237	-1.09702
1 - Reference	12.5304	-1.09378
1 - Reference	12.5371	-1.09104
1 - Reference	12.5437	-1.09012
1 - Reference	12.5504	-1.09141
1 - Reference	12.5571	-1.09369
1 - Reference	12.5638	-1.09633
1 - Reference	12.5704	-1.09988
1 - Reference	12.5771	-1.10342
1 - Reference	12.5838	-1.10601
1 - Reference	12.5904	-1.10754
1 - Reference	12.5971	-1.11013
1 - Reference	12.6037	-1.11423
1 - Reference	12.6104	-1.11903
1 - Reference	12.6171	-1.12427
1 - Reference	12.6237	-1.12937
1 - Reference	12.6304	-1.13361
1 - Reference	12.6371	-1.13563
1 - Reference	12.6438	-1.13448
1 - Reference	12.6504	-1.13117
1 - Reference	12.6571	-1.12828
1 - Reference	12.6638	-1.12758
1 - Reference	12.6704	-1.12781
1 - Reference	12.6771	-1.12804
1 - Reference	12.6837	-1.12892
1 - Reference	12.6904	-1.13098
1 - Reference	12.6971	-1.13186
1 - Reference	12.7037	-1.13055
1 - Reference	12.7104	-1.12849
1 - Reference	12.7171	-1.1261
1 - Reference	12.7238	-1.123
1 - Reference	12.7304	-1.11844
1 - Reference	12.7371	-1.11403
1 - Reference	12.7438	-1.11004
1 - Reference	12.7504	-1.10618
1 - Reference	12.7571	-1.10282
1 - Reference	12.7637	-1.10032
1 - Reference	12.7704	-1.09872
1 - Reference	12.7771	-1.09655
1 - Reference	12.7837	-1.09428
1 - Reference	12.7904	-1.09215
1 - Reference	12.7971	-1.09029
1 - Reference	12.8038	-1.0878
1 - Reference	12.8104	-1.08461
1 - Reference	12.8171	-1.08215
1 - Reference	12.8238	-1.08036
1 - Reference	12.8304	-1.07892
1 - Reference	12.8371	-1.0771
1 - Reference	12.8438	-1.07593
1 - Reference	12.8504	-1.07566
1 - Reference	12.8571	-1.07494
1 - Reference	12.8637	-1.07324
1 - Reference	12.8704	-1.07244
1 - Reference	12.8771	-1.07318
1 - Reference	12.8837	-1.0749
1 - Reference	12.8904	-1.07588
1 - Reference	12.8971	-1.07685
1 - Reference	12.9038	-1.07838
1 - Reference	12.9104	-1.07904
1 - Reference	12.9171	-1.07922
1 - Reference	12.9238	-1.0797
1 - Reference	12.9304	-1.08284
1 - Reference	12.9371	-1.08958
1 - Reference	12.9437	-1.1007
1 - Reference	12.9504	-1.11664
1 - Reference	12.9571	-1.137
1 - Reference	12.9637	-1.16117
1 - Reference	12.9704	-1.18909
1 - Reference	12.9771	-1.21865
1 - Reference	12.9838	-1.247
1 - Reference	12.9904	-1.27089
1 - Reference	12.9971	-1.28907
1 - Reference	13.0038	-1.30051
1 - Reference	13.0104	-1.30351
1 - Reference	13.0171	-1.29837
1 - Reference	13.0237	-1.28646
1 - Reference	13.0304	-1.27166
1 - Reference	13.0371	-1.25667
1 - Reference	13.0437	-1.24329
1 - Reference	13.0504	-1.23112
1 - Reference	13.0571	-1.22102
1 - Reference	13.0638	-1.21364
1 - Reference	13.0704	-1.20815
1 - Reference	13.0771	-1.20327
1 - Reference	13.0838	-1.1986
1 - Reference	13.0904	-1.19743
1 - Reference	13.0971	-1.20106
1 - Reference	13.1037	-1.21117
1 - Reference	13.1104	-1.22885
1 - Reference	13.1171	-1.2542
1 - Reference	13.1237	-1.28679
1 - Reference	13.1304	-1.32298
1 - Reference	13.1371	-1.35837
1 - Reference	13.1438	-1.38856
1 - Reference	13.1504	-1.41091
1 - Reference	13.1571	-1.42506
1 - Reference	13.1638	-1.43031
1 - Reference	13.1704	-1.42723
1 - Reference	13.1771	-1.41799
1 - Reference	13.1837	-1.40464
1 - Reference	13.1904	-1.38863
1 - Reference	13.1971	-1.37085
1 - Reference	13.2037	-1.3519
1 - Reference	13.2104	-1.33249
1 - Reference	13.2171	-1.31305
1 - Reference	13.2238	-1.29484
1 - Reference	13.2304	-1.27941
1 - Reference	13.2371	-1.26564
1 - Reference	13.2438	-1.25278
1 - Reference	13.2504	-1.24051
1 - Reference	13.2571	-1.22868
1 - Reference	13.2637	-1.21722
1 - Reference	13.2704	-1.2048
1 - Reference	13.2771	-1.19317
1 - Reference	13.2837	-1.18355
1 - Reference	13.2904	-1.1768
1 - Reference	13.2971	-1.17269
1 - Reference	13.3038	-1.16993
1 - Reference	13.3104	-1.16751
1 - Reference	13.3171	-1.16476
1 - Reference	13.3238	-1.16324
1 - Reference	13.3304	-1.16502
1 - Reference	13.3371	-1.17239
1 - Reference	13.3438	-1.18914
1 - Reference	13.3504	-1.22099
1 - Reference	13.3571	-1.27406
1 - Reference	13.3637	-1.35356
1 - Reference	13.3704	-1.46244
1 - Reference	13.3771	-1.60228
1 - Reference	13.3837	-1.77032
1 - Reference	13.3904	-1.9585
1 - Reference	13.3971	-2.15291
1 - Reference	13.4038	-2.33601
1 - Reference	13.4104	-2.49114
1 - Reference	13.4171	-2.60448
1 - Reference	13.4238	-2.66793
1 - Reference	13.4304	-2.68014
1 - Reference	13.4371	-2.64568
1 - Reference	13.4437	-2.57365
1 - Reference	13.4504	-2.47536
1 - Reference	13.4571	-2.36325
1 - Reference	13.4637	-2.24642
1 - Reference	13.4704	-2.13096
1 - Reference	13.4771	-2.02021
1 - Reference	13.4838	-1.91722
1 - Reference	13.4904	-1.8232
1 - Reference	13.4971	-1.73809
1 - Reference	13.5038	-1.66128
1 - Reference	13.5104	-1.59144
1 - Reference	13.5171	-1.52771
1 - Reference	13.5237	-1.46969
1 - Reference	13.5304	-1.41695
1 - Reference	13.5371	-1.3681
1 - Reference	13.5437	-1.3227
1 - Reference	13.5504	-1.28034
1 - Reference	13.5571	-1.24064
1 - Reference	13.5638	-1.2
1 - Reference	13.5704	-1.15195
1 - Reference	13.5771	-1.08245
1 - Reference	13.5838	-0.963882
1 - Reference	13.5904	-0.745885
1 - Reference	13.5971	-0.342853
1 - Reference	13.6037	0.37802
1 - Reference	13.6104	1.60031
1 - Reference	13.6171	3.54597
1 - Reference	13.6237	6.44051
1 - Reference	13.6304	10.4608
1 - Reference	13.6371	15.6762
1 - Reference	13.6438	22.0011
1 - Reference	13.6504	29.1766
1 - Reference	13.6571	36.7891
1 - Reference	13.6638	44.3312
1 - Reference	13.6704	51.2887
1 - Reference	13.6771	57.2264
1 - Reference	13.6837	61.8485
1 - Reference	13.6904	65.0239
1 - Reference	13.6971	66.7746
1 - Reference	13.7037	67.2333
1 - Reference	13.7104	66.5944
1 - Reference	13.7171	65.0715
1 - Reference	13.7238	62.8709
1 - Reference	13.7304	60.178
1 - Reference	13.7371	57.1563
1 - Reference	13.7438	53.951
1 - Reference	13.7504	50.6884
1 - Reference	13.7571	47.4726
1 - Reference	13.7637	44.3832
1 - Reference	13.7704	41.4769
1 - Reference	13.7771	38.7871
1 - Reference	13.7837	36.3287
1 - Reference	13.7904	34.1013
1 - Reference	13.7971	32.0953
1 - Reference	13.8038	30.2948
1 - Reference	13.8104	28.6812
1 - Reference	13.8171	27.2352
1 - Reference	13.8238	25.9368
1 - Reference	13.8304	24.7681
1 - Reference	13.8371	23.712
1 - Reference	13.8438	22.7553
1 - Reference	13.8504	21.8867
1 - Reference	13.8571	21.0949
1 - Reference	13.8637	20.3692
1 - Reference	13.8704	19.701
1 - Reference	13.8771	19.0846
1 - Reference	13.8837	18.514
1 - Reference	13.8904	17.9813
1 - Reference	13.8971	17.4797
1 - Reference	13.9038	17.0044
1 - Reference	13.9104	16.5522
1 - Reference	13.9171	16.1222
1 - Reference	13.9238	15.7116
1 - Reference	13.9304	15.3178
1 - Reference	13.9371	14.9379
1 - Reference	13.9437	14.5714
1 - Reference	13.9504	14.2153
1 - Reference	13.9571	13.8656
1 - Reference	13.9637	13.5214
1 - Reference	13.9704	13.1833
1 - Reference	13.9771	12.8514
1 - Reference	13.9838	12.5248
1 - Reference	13.9904	12.2048
1 - Reference	13.9971	11.8914
1 - Reference	14.0038	11.5832
1 - Reference	14.0104	11.2791
1 - Reference	14.0171	10.9788
1 - Reference	14.0237	10.6814
1 - Reference	14.0304	10.3856
1 - Reference	14.0371	10.0905
1 - Reference	14.0437	9.79352
1 - Reference	14.0504	9.49217
1 - Reference	14.0571	9.18501
1 - Reference	14.0638	8.87151
1 - Reference	14.0704	8.54997
1 - Reference	14.0771	8.22033
1 - Reference	14.0838	7.88619
1 - Reference	14.0904	7.55104
1 - Reference	14.0971	7.21643
1 - Reference	14.1037	6.88142
1 - Reference	14.1104	6.54805
1 - Reference	14.1171	6.21791
1 - Reference	14.1237	5.89158
1 - Reference	14.1304	5.56933
1 - Reference	14.1371	5.25273
1 - Reference	14.1438	4.94627
1 - Reference	14.1504	4.65205
1 - Reference	14.1571	4.3726
1 - Reference	14.1638	4.111
1 - Reference	14.1704	3.86976
1 - Reference	14.1771	3.65087
1 - Reference	14.1837	3.45226
1 - Reference	14.1904	3.2725
1 - Reference	14.1971	3.10957
1 - Reference	14.2037	2.9598
1 - Reference	14.2104	2.81976
1 - Reference	14.2171	2.68452
1 - Reference	14.2238	2.55252
1 - Reference	14.2304	2.42276
1 - Reference	14.2371	2.29434
1 - Reference	14.2438	2.16589
1 - Reference	14.2504	2.0359
1 - Reference	14.2571	1.90496
1 - Reference	14.2637	1.77346
1 - Reference	14.2704	1.64215
1 - Reference	14.2771	1.5106
1 - Reference	14.2837	1.37971
1 - Reference	14.2904	1.25139
1 - Reference	14.2971	1.12674
1 - Reference	14.3038	1.00733
1 - Reference	14.3104	0.89246
1 - Reference	14.3171	0.781976
1 - Reference	14.3238	0.675924
1 - Reference	14.3304	0.575803
1 - Reference	14.3371	0.482969
1 - Reference	14.3438	0.396371
1 - Reference	14.3504	0.315681
1 - Reference	14.3571	0.242479
1 - Reference	14.3637	0.176959
1 - Reference	14.3704	0.117496
1 - Reference	14.3771	0.0616238
1 - Reference	14.3837	0.00872463
1 - Reference	14.3904	-0.0408292
1 - Reference	14.3971	-0.0877753
1 - Reference	14.4038	-0.131816
1 - Reference	14.4104	-0.173904
1 - Reference	14.4171	-0.214346
1 - Reference	14.4238	-0.252388
1 - Reference	14.4304	-0.288233
1 - Reference	14.4371	-0.322193
1 - Reference	14.4437	-0.355683
1 - Reference	14.4504	-0.388741
1 - Reference	14.4571	-0.420474
1 - Reference	14.4637	-0.452973
1 - Reference	14.4704	-0.486903
1 - Reference	14.4771	-0.52321
1 - Reference	14.4838	-0.560835
1 - Reference	14.4904	-0.598602
1 - Reference	14.4971	-0.636347
1 - Reference	14.5038	-0.671834
1 - Reference	14.5104	-0.7037
1 - Reference	14.5171	-0.730105
1 - Reference	14.5237	-0.751622
1 - Reference	14.5304	-0.769138
1 - Reference	14.5371	-0.782564
1 - Reference	14.5437	-0.791103
1 - Reference	14.5504	-0.794359
1 - Reference	14.5571	-0.79371
1 - Reference	14.5638	-0.790611
1 - Reference	14.5704	-0.786453
1 - Reference	14.5771	-0.782296
1 - Reference	14.5838	-0.779346
1 - Reference	14.5904	-0.778675
1 - Reference	14.5971	-0.780553
1 - Reference	14.6037	-0.78433
1 - Reference	14.6104	-0.789411
1 - Reference	14.6171	-0.79558
1 - Reference	14.6237	-0.802144
1 - Reference	14.6304	-0.808761
1 - Reference	14.6371	-0.815839
1 - Reference	14.6438	-0.823416
1 - Reference	14.6504	-0.830457
1 - Reference	14.6571	-0.835449
1 - Reference	14.6638	-0.839517
1 - Reference	14.6704	-0.843912
1 - Reference	14.6771	-0.848584
1 - Reference	14.6837	-0.852942
1 - Reference	14.6904	-0.857711
1 - Reference	14.6971	-0.863597
1 - Reference	14.7037	-0.870429
1 - Reference	14.7104	-0.877582
1 - Reference	14.7171	-0.885271
1 - Reference	14.7238	-0.893757
1 - Reference	14.7304	-0.901796
1 - Reference	14.7371	-0.909336
1 - Reference	14.7438	-0.916816
1 - Reference	14.7504	-0.923619
1 - Reference	14.7571	-0.929758
1 - Reference	14.7637	-0.935145
1 - Reference	14.7704	-0.94077
1 - Reference	14.7771	-0.946485
1 - Reference	14.7837	-0.952512
1 - Reference	14.7904	-0.959456
1 - Reference	14.7971	-0.966147
1 - Reference	14.8038	-0.972912
1 - Reference	14.8104	-0.980131
1 - Reference	14.8171	-0.988461
1 - Reference	14.8238	-0.995643
1 - Reference	14.8304	-1.0015
1 - Reference	14.8371	-1.00721
1 - Reference	14.8438	-1.01301
1 - Reference	14.8504	-1.01858
1 - Reference	14.8571	-1.02391
1 - Reference	14.8637	-1.03018
1 - Reference	14.8704	-1.03711
1 - Reference	14.8771	-1.04325
1 - Reference	14.8837	-1.048
1 - Reference	14.8904	-1.05125
1 - Reference	14.8971	-1.05331
1 - Reference	14.9038	-1.05551
1 - Reference	14.9104	-1.05803
1 - Reference	14.9171	-1.06175
1 - Reference	14.9238	-1.06755
1 - Reference	14.9304	-1.07563
1 - Reference	14.9371	-1.0842
1 - Reference	14.9437	-1.09214
1 - Reference	14.9504	-1.1005
1 - Reference	14.9571	-1.11026
1 - Reference	14.9637	-1.12028
1 - Reference	14.9704	-1.12902
1 - Reference	14.9771	-1.13691
1 - Reference	14.9838	-1.14338
1 - Reference	14.9904	-1.14769
1 - Reference	14.9971	-1.15021
1 - Reference	15.0038	-1.15174
1 - Reference	15.0104	-1.15404
1 - Reference	15.0171	-1.15684
1 - Reference	15.0237	-1.16084
1 - Reference	15.0304	-1.16598
1 - Reference	15.0371	-1.17198
1 - Reference	15.0437	-1.17826
1 - Reference	15.0504	-1.18384
1 - Reference	15.0571	-1.1885
1 - Reference	15.0638	-1.19214
1 - Reference	15.0704	-1.1949
1 - Reference	15.0771	-1.19556
1 - Reference	15.0838	-1.19445
1 - Reference	15.0904	-1.19251
1 - Reference	15.0971	-1.19175
1 - Reference	15.1037	-1.1925
1 - Reference	15.1104	-1.19447
1 - Reference	15.1171	-1.19827
1 - Reference	15.1237	-1.20398
1 - Reference	15.1304	-1.2107
1 - Reference	15.1371	-1.21767
1 - Reference	15.1438	-1.2252
1 - Reference	15.1504	-1.23438
1 - Reference	15.1571	-1.24501
1 - Reference	15.1638	-1.25629
1 - Reference	15.1704	-1.26797
1 - Reference	15.1771	-1.28029
1 - Reference	15.1837	-1.29408
1 - Reference	15.1904	-1.30938
1 - Reference	15.1971	-1.32506
1 - Reference	15.2037	-1.33956
1 - Reference	15.2104	-1.35237
1 - Reference	15.2171	-1.3626
1 - Reference	15.2238	-1.36994
1 - Reference	15.2304	-1.37361
1 - Reference	15.2371	-1.37451
1 - Reference	15.2438	-1.37327
1 - Reference	15.2504	-1.37071
1 - Reference	15.2571	-1.3683
1 - Reference	15.2637	-1.36553
1 - Reference	15.2704	-1.36191
1 - Reference	15.2771	-1.35714
1 - Reference	15.2837	-1.35327
1 - Reference	15.2904	-1.35108
1 - Reference	15.2971	-1.3499
1 - Reference	15.3038	-1.34926
1 - Reference	15.3104	-1.34936
1 - Reference	15.3171	-1.35017
1 - Reference	15.3238	-1.35147
1 - Reference	15.3304	-1.35303
1 - Reference	15.3371	-1.35522
1 - Reference	15.3438	-1.35839
1 - Reference	15.3504	-1.36317
1 - Reference	15.3571	-1.36895
1 - Reference	15.3637	-1.37378
1 - Reference	15.3704	-1.37746
1 - Reference	15.3771	-1.38031
1 - Reference	15.3837	-1.38251
1 - Reference	15.3904	-1.38376
1 - Reference	15.3971	-1.38513
1 - Reference	15.4038	-1.38852
1 - Reference	15.4104	-1.39231
1 - Reference	15.4171	-1.3957
1 - Reference	15.4238	-1.39894
1 - Reference	15.4304	-1.40288
1 - Reference	15.4371	-1.40654
1 - Reference	15.4437	-1.40852
1 - Reference	15.4504	-1.4102
1 - Reference	15.4571	-1.41178
1 - Reference	15.4637	-1.41381
1 - Reference	15.4704	-1.41686
1 - Reference	15.4771	-1.42164
1 - Reference	15.4838	-1.42789
1 - Reference	15.4904	-1.43404
1 - Reference	15.4971	-1.4402
1 - Reference	15.5038	-1.44552
1 - Reference	15.5104	-1.44879
1 - Reference	15.5171	-1.4504
1 - Reference	15.5237	-1.452
1 - Reference	15.5304	-1.4552
1 - Reference	15.5371	-1.4596
1 - Reference	15.5437	-1.46485
1 - Reference	15.5504	-1.46961
1 - Reference	15.5571	-1.47284
1 - Reference	15.5638	-1.4739
1 - Reference	15.5704	-1.4735
1 - Reference	15.5771	-1.47218
1 - Reference	15.5838	-1.4704
1 - Reference	15.5904	-1.46856
1 - Reference	15.5971	-1.46662
1 - Reference	15.6037	-1.46461
1 - Reference	15.6104	-1.46326
1 - Reference	15.6171	-1.46269
1 - Reference	15.6237	-1.46256
1 - Reference	15.6304	-1.46285
1 - Reference	15.6371	-1.46402
1 - Reference	15.6438	-1.46522
1 - Reference	15.6504	-1.46463
1 - Reference	15.6571	-1.46156
1 - Reference	15.6638	-1.45696
1 - Reference	15.6704	-1.45211
1 - Reference	15.6771	-1.44832
1 - Reference	15.6837	-1.44669
1 - Reference	15.6904	-1.44711
1 - Reference	15.6971	-1.44859
1 - Reference	15.7037	-1.45052
1 - Reference	15.7104	-1.45255
1 - Reference	15.7171	-1.45405
1 - Reference	15.7238	-1.45496
1 - Reference	15.7304	-1.45646
1 - Reference	15.7371	-1.45966
1 - Reference	15.7438	-1.46301
1 - Reference	15.7504	-1.46506
1 - Reference	15.7571	-1.46611
1 - Reference	15.7637	-1.46662
1 - Reference	15.7704	-1.46681
1 - Reference	15.7771	-1.46689
1 - Reference	15.7837	-1.46847
1 - Reference	15.7904	-1.47205
1 - Reference	15.7971	-1.47638
1 - Reference	15.8038	-1.48013
1 - Reference	15.8104	-1.48239
1 - Reference	15.8171	-1.48328
1 - Reference	15.8238	-1.48316
1 - Reference	15.8304	-1.48334
1 - Reference	15.8371	-1.48409
1 - Reference	15.8438	-1.48545
1 - Reference	15.8504	-1.48762
1 - Reference	15.8571	-1.49062
1 - Reference	15.8637	-1.49381
1 - Reference	15.8704	-1.49567
1 - Reference	15.8771	-1.49571
1 - Reference	15.8837	-1.49453
1 - Reference	15.8904	-1.4924
1 - Reference	15.8971	-1.48951
1 - Reference	15.9038	-1.4864
1 - Reference	15.9104	-1.48418
1 - Reference	15.9171	-1.4831
1 - Reference	15.9238	-1.48275
1 - Reference	15.9304	-1.4836
1 - Reference	15.9371	-1.48546
1 - Reference	15.9437	-1.48794
1 - Reference	15.9504	-1.48984
1 - Reference	15.9571	-1.49167
1 - Reference	15.9637	-1.49401
1 - Reference	15.9704	-1.49688
1 - Reference	15.9771	-1.50017
1 - Reference	15.9838	-1.50307
1 - Reference	15.9904	-1.5061
1 - Reference	15.9971	-1.50979
1 - Reference	16.0038	-1.51397
1 - Reference	16.0104	-1.51816
1 - Reference	16.0171	-1.52154
1 - Reference	16.0237	-1.52497
1 - Reference	16.0304	-1.52968
1 - Reference	16.0371	-1.53546
1 - Reference	16.0437	-1.54226
1 - Reference	16.0504	-1.54907
1 - Reference	16.0571	-1.55636
1 - Reference	16.0637	-1.56467
1 - Reference	16.0704	-1.57403
1 - Reference	16.0771	-1.58374
1 - Reference	16.0837	-1.5922
1 - Reference	16.0904	-1.59863
1 - Reference	16.0971	-1.60314
1 - Reference	16.1038	-1.60536
1 - Reference	16.1104	-1.60442
1 - Reference	16.1171	-1.60095
1 - Reference	16.1238	-1.59649
1 - Reference	16.1304	-1.59241
1 - Reference	16.1371	-1.5888
1 - Reference	16.1438	-1.58531
1 - Reference	16.1504	-1.58155
1 - Reference	16.1571	-1.57704
1 - Reference	16.1638	-1.5727
1 - Reference	16.1704	-1.56949
1 - Reference	16.1771	-1.56577
1 - Reference	16.1837	-1.56114
1 - Reference	16.1904	-1.55708
1 - Reference	16.1971	-1.55503
1 - Reference	16.2037	-1.55398
1 - Reference	16.2104	-1.55148
1 - Reference	16.2171	-1.54927
1 - Reference	16.2237	-1.54842
1 - Reference	16.2304	-1.5481
1 - Reference	16.2371	-1.54611
1 - Reference	16.2437	-1.54174
1 - Reference	16.2504	-1.53742
1 - Reference	16.2571	-1.53376
1 - Reference	16.2638	-1.53033
1 - Reference	16.2704	-1.52627
1 - Reference	16.2771	-1.52197
1 - Reference	16.2838	-1.51869
1 - Reference	16.2904	-1.51611
1 - Reference	16.2971	-1.51423
1 - Reference	16.3038	-1.51277
1 - Reference	16.3104	-1.51195
1 - Reference	16.3171	-1.51225
1 - Reference	16.3238	-1.51268
1 - Reference	16.3304	-1.51306
1 - Reference	16.3371	-1.51238
1 - Reference	16.3438	-1.51104
1 - Reference	16.3504	-1.50932
1 - Reference	16.3571	-1.50704
1 - Reference	16.3637	-1.50558
1 - Reference	16.3704	-1.50528
1 - Reference	16.3771	-1.50581
1 - Reference	16.3837	-1.50514
1 - Reference	16.3904	-1.50285
1 - Reference	16.3971	-1.50081
1 - Reference	16.4037	-1.49968
1 - Reference	16.4104	-1.49849
1 - Reference	16.4171	-1.49687
1 - Reference	16.4237	-1.49569
1 - Reference	16.4304	-1.4955
1 - Reference	16.4371	-1.49494
1 - Reference	16.4438	-1.49288
1 - Reference	16.4504	-1.49085
1 - Reference	16.4571	-1.49003
1 - Reference	16.4638	-1.49132
1 - Reference	16.4704	-1.49341
1 - Reference	16.4771	-1.49596
1 - Reference	16.4838	-1.49846
1 - Reference	16.4904	-1.50012
1 - Reference	16.4971	-1.50063
1 - Reference	16.5038	-1.49997
1 - Reference	16.5104	-1.49969
1 - Reference	16.5171	-1.49972
1 - Reference	16.5237	-1.50033
1 - Reference	16.5304	-1.50092
1 - Reference	16.5371	-1.50227
1 - Reference	16.5437	-1.50436
1 - Reference	16.5504	-1.50685
1 - Reference	16.5571	-1.50955
1 - Reference	16.5637	-1.51247
1 - Reference	16.5704	-1.51613
1 - Reference	16.5771	-1.51999
1 - Reference	16.5837	-1.52411
1 - Reference	16.5904	-1.52833
1 - Reference	16.5971	-1.53247
1 - Reference	16.6038	-1.53715
1 - Reference	16.6104	-1.54284
1 - Reference	16.6171	-1.54969
1 - Reference	16.6238	-1.55781
1 - Reference	16.6304	-1.56713
1 - Reference	16.6371	-1.57742
1 - Reference	16.6438	-1.58621
1 - Reference	16.6504	-1.59096
1 - Reference	16.6571	-1.59167
1 - Reference	16.6638	-1.58884
1 - Reference	16.6704	-1.58366
1 - Reference	16.6771	-1.57731
1 - Reference	16.6837	-1.57265
1 - Reference	16.6904	-1.57164
1 - Reference	16.6971	-1.57285
1 - Reference	16.7037	-1.57455
1 - Reference	16.7104	-1.57563
1 - Reference	16.7171	-1.57629
1 - Reference	16.7237	-1.57597
1 - Reference	16.7304	-1.57434
1 - Reference	16.7371	-1.57194
1 - Reference	16.7437	-1.57021
1 - Reference	16.7504	-1.56908
1 - Reference	16.7571	-1.56903
1 - Reference	16.7638	-1.56938
1 - Reference	16.7704	-1.57056
1 - Reference	16.7771	-1.57199
1 - Reference	16.7838	-1.57256
1 - Reference	16.7904	-1.573
1 - Reference	16.7971	-1.57288
1 - Reference	16.8038	-1.57241
1 - Reference	16.8104	-1.5708
1 - Reference	16.8171	-1.56843
1 - Reference	16.8238	-1.5661
1 - Reference	16.8304	-1.56399
1 - Reference	16.8371	-1.56186
1 - Reference	16.8438	-1.55976
1 - Reference	16.8504	-1.55836
1 - Reference	16.8571	-1.55807
1 - Reference	16.8637	-1.5587
1 - Reference	16.8704	-1.55886
1 - Reference	16.8771	-1.55848
1 - Reference	16.8837	-1.55752
1 - Reference	16.8904	-1.55618
1 - Reference	16.8971	-1.55473
1 - Reference	16.9037	-1.55384
1 - Reference	16.9104	-1.55454
1 - Reference	16.9171	-1.55597
1 - Reference	16.9237	-1.55777
1 - Reference	16.9304	-1.55909
1 - Reference	16.9371	-1.56004
1 - Reference	16.9438	-1.56087
1 - Reference	16.9504	-1.56146
1 - Reference	16.9571	-1.56196
1 - Reference	16.9638	-1.56194
1 - Reference	16.9704	-1.56247
1 - Reference	16.9771	-1.5641
1 - Reference	16.9838	-1.56555
1 - Reference	16.9904	-1.56636
1 - Reference	16.9971	-1.56691
1 - Reference	17.0038	-1.56765
1 - Reference	17.0104	-1.5669
1 - Reference	17.0171	-1.56419
1 - Reference	17.0237	-1.5614
1 - Reference	17.0304	-1.55974
1 - Reference	17.0371	-1.55843
1 - Reference	17.0437	-1.55688
1 - Reference	17.0504	-1.55644
1 - Reference	17.0571	-1.55815
1 - Reference	17.0637	-1.5606
1 - Reference	17.0704	-1.5619
1 - Reference	17.0771	-1.56185
1 - Reference	17.0837	-1.56236
1 - Reference	17.0904	-1.56467
1 - Reference	17.0971	-1.56783
1 - Reference	17.1038	-1.57268
1 - Reference	17.1104	-1.57969
1 - Reference	17.1171	-1.58893
1 - Reference	17.1238	-1.59849
1 - Reference	17.1304	-1.60801
1 - Reference	17.1371	-1.61931
1 - Reference	17.1438	-1.63115
1 - Reference	17.1504	-1.64329
1 - Reference	17.1571	-1.65465
1 - Reference	17.1638	-1.6657
1 - Reference	17.1704	-1.67427
1 - Reference	17.1771	-1.67818
1 - Reference	17.1837	-1.6778
1 - Reference	17.1904	-1.67527
1 - Reference	17.1971	-1.67223
1 - Reference	17.2037	-1.66839
1 - Reference	17.2104	-1.66386
1 - Reference	17.2171	-1.65913
1 - Reference	17.2237	-1.65535
1 - Reference	17.2304	-1.65149
1 - Reference	17.2371	-1.64788
1 - Reference	17.2437	-1.64571
1 - Reference	17.2504	-1.64701
1 - Reference	17.2571	-1.65282
1 - Reference	17.2638	-1.66196
1 - Reference	17.2704	-1.67441
1 - Reference	17.2771	-1.69034
1 - Reference	17.2838	-1.71003
1 - Reference	17.2904	-1.73228
1 - Reference	17.2971	-1.75568
1 - Reference	17.3038	-1.77963
1 - Reference	17.3104	-1.80289
1 - Reference	17.3171	-1.82424
1 - Reference	17.3238	-1.84231
1 - Reference	17.3304	-1.85569
1 - Reference	17.3371	-1.86443
1 - Reference	17.3438	-1.86953
1 - Reference	17.3504	-1.87257
1 - Reference	17.3571	-1.87405
1 - Reference	17.3637	-1.87414
1 - Reference	17.3704	-1.8746
1 - Reference	17.3771	-1.87637
1 - Reference	17.3837	-1.87951
1 - Reference	17.3904	-1.8841
1 - Reference	17.3971	-1.89006
1 - Reference	17.4037	-1.89846
1 - Reference	17.4104	-1.9092
1 - Reference	17.4171	-1.92121
1 - Reference	17.4237	-1.93392
1 - Reference	17.4304	-1.94713
1 - Reference	17.4371	-1.96218
1 - Reference	17.4438	-1.97782
1 - Reference	17.4504	-1.99241
1 - Reference	17.4571	-2.00458
1 - Reference	17.4638	-2.01429
1 - Reference	17.4704	-2.02045
1 - Reference	17.4771	-2.02103
1 - Reference	17.4838	-2.01485
1 - Reference	17.4904	-2.00301
1 - Reference	17.4971	-1.9872
1 - Reference	17.5038	-1.96778
1 - Reference	17.5104	-1.94571
1 - Reference	17.5171	-1.92206
1 - Reference	17.5237	-1.89947
1 - Reference	17.5304	-1.87842
1 - Reference	17.5371	-1.85921
1 - Reference	17.5437	-1.84207
1 - Reference	17.5504	-1.82709
1 - Reference	17.5571	-1.81428
1 - Reference	17.5637	-1.80227
1 - Reference	17.5704	-1.79075
1 - Reference	17.5771	-1.78042
1 - Reference	17.5837	-1.77157
1 - Reference	17.5904	-1.76416
1 - Reference	17.5971	-1.75809
1 - Reference	17.6038	-1.75381
1 - Reference	17.6104	-1.75191
1 - Reference	17.6171	-1.75156
1 - Reference	17.6238	-1.75178
1 - Reference	17.6304	-1.75143
1 - Reference	17.6371	-1.75045
1 - Reference	17.6438	-1.74965
1 - Reference	17.6504	-1.74848
1 - Reference	17.6571	-1.74683
1 - Reference	17.6638	-1.74543
1 - Reference	17.6704	-1.74525
1 - Reference	17.6771	-1.74543
1 - Reference	17.6837	-1.7454
1 - Reference	17.6904	-1.74609
1 - Reference	17.6971	-1.74827
1 - Reference	17.7037	-1.75061
1 - Reference	17.7104	-1.75194
1 - Reference	17.7171	-1.75279
1 - Reference	17.7237	-1.75276
1 - Reference	17.7304	-1.75072
1 - Reference	17.7371	-1.7468
1 - Reference	17.7437	-1.74275
1 - Reference	17.7504	-1.7392
1 - Reference	17.7571	-1.73539
1 - Reference	17.7638	-1.73225
1 - Reference	17.7704	-1.73139
1 - Reference	17.7771	-1.73141
1 - Reference	17.7838	-1.73052
1 - Reference	17.7904	-1.72876
1 - Reference	17.7971	-1.72917
1 - Reference	17.8038	-1.73097
1 - Reference	17.8104	-1.73231
1 - Reference	17.8171	-1.73231
1 - Reference	17.8238	-1.73203
1 - Reference	17.8304	-1.73272
1 - Reference	17.8371	-1.73279
1 - Reference	17.8438	-1.73266
1 - Reference	17.8504	-1.7326
1 - Reference	17.8571	-1.73364
1 - Reference	17.8637	-1.73503
1 - Reference	17.8704	-1.73565
1 - Reference	17.8771	-1.73589
1 - Reference	17.8837	-1.73713
1 - Reference	17.8904	-1.74064
1 - Reference	17.8971	-1.74718
1 - Reference	17.9037	-1.75736
1 - Reference	17.9104	-1.77203
1 - Reference	17.9171	-1.79173
1 - Reference	17.9237	-1.8162
1 - Reference	17.9304	-1.8464
1 - Reference	17.9371	-1.88414
1 - Reference	17.9438	-1.93185
1 - Reference	17.9504	-1.9893
1 - Reference	17.9571	-2.05566
1 - Reference	17.9638	-2.13011
1 - Reference	17.9704	-2.21128
1 - Reference	17.9771	-2.29547
1 - Reference	17.9838	-2.37852
1 - Reference	17.9904	-2.45845
1 - Reference	17.9971	-2.53374
1 - Reference	18.0038	-2.60299
1 - Reference	18.0104	-2.66348
1 - Reference	18.0171	-2.71373
1 - Reference	18.0237	-2.75155
1 - Reference	18.0304	-2.77692
1 - Reference	18.0371	-2.78972
1 - Reference	18.0437	-2.78839
1 - Reference	18.0504	-2.77341
1 - Reference	18.0571	-2.74689
1 - Reference	18.0637	-2.713
1 - Reference	18.0704	-2.67289
1 - Reference	18.0771	-2.6272
1 - Reference	18.0837	-2.57794
1 - Reference	18.0904	-2.52645
1 - Reference	18.0971	-2.47428
1 - Reference	18.1038	-2.42292
1 - Reference	18.1104	-2.37466
1 - Reference	18.1171	-2.3312
1 - Reference	18.1238	-2.29292
1 - Reference	18.1304	-2.25987
1 - Reference	18.1371	-2.23079
1 - Reference	18.1438	-2.20411
1 - Reference	18.1504	-2.17859
1 - Reference	18.1571	-2.15452
1 - Reference	18.1638	-2.13308
1 - Reference	18.1704	-2.11439
1 - Reference	18.1771	-2.09669
1 - Reference	18.1837	-2.07939
1 - Reference	18.1904	-2.06256
1 - Reference	18.1971	-2.04748
1 - Reference	18.2037	-2.03339
1 - Reference	18.2104	-2.02066
1 - Reference	18.2171	-2.01044
1 - Reference	18.2237	-2.00281
1 - Reference	18.2304	-1.9969
1 - Reference	18.2371	-1.99039
1 - Reference	18.2437	-1.98302
1 - Reference	18.2504	-1.97444
1 - Reference	18.2571	-1.96572
1 - Reference	18.2638	-1.9566
1 - Reference	18.2704	-1.94795
1 - Reference	18.2771	-1.94067
1 - Reference	18.2838	-1.93524
1 - Reference	18.2904	-1.9308
1 - Reference	18.2971	-1.92552
1 - Reference	18.3038	-1.92088
1 - Reference	18.3104	-1.91791
1 - Reference	18.3171	-1.91566
1 - Reference	18.3238	-1.91198
1 - Reference	18.3304	-1.90661
1 - Reference	18.3371	-1.90262
1 - Reference	18.3438	-1.89971
1 - Reference	18.3504	-1.89611
1 - Reference	18.3571	-1.89151
1 - Reference	18.3637	-1.88752
1 - Reference	18.3704	-1.88584
1 - Reference	18.3771	-1.88474
1 - Reference	18.3837	-1.8838
1 - Reference	18.3904	-1.88316
1 - Reference	18.3971	-1.88302
1 - Reference	18.4037	-1.88273
1 - Reference	18.4104	-1.88126
1 - Reference	18.4171	-1.87832
1 - Reference	18.4237	-1.87355
1 - Reference	18.4304	-1.86805
1 - Reference	18.4371	-1.86247
1 - Reference	18.4438	-1.85785
1 - Reference	18.4504	-1.85391
1 - Reference	18.4571	-1.8517
1 - Reference	18.4638	-1.85175
1 - Reference	18.4704	-1.85422
1 - Reference	18.4771	-1.85749
1 - Reference	18.4838	-1.85973
1 - Reference	18.4904	-1.86064
1 - Reference	18.4971	-1.86105
1 - Reference	18.5038	-1.86142
1 - Reference	18.5104	-1.86089
1 - Reference	18.5171	-1.86008
1 - Reference	18.5237	-1.85937
1 - Reference	18.5304	-1.85981
1 - Reference	18.5371	-1.86042
1 - Reference	18.5437	-1.86037
1 - Reference	18.5504	-1.85915
1 - Reference	18.5571	-1.85662
1 - Reference	18.5637	-1.85468
1 - Reference	18.5704	-1.85344
1 - Reference	18.5771	-1.85169
1 - Reference	18.5837	-1.84934
1 - Reference	18.5904	-1.84771
1 - Reference	18.5971	-1.84863
2 - Peptide	10.6065	-1.2541
2 - Peptide	10.6131	-1.22137
2 - Peptide	10.6198	-1.18402
2 - Peptide	10.6265	-1.14683
2 - Peptide	10.6331	-1.11204
2 - Peptide	10.6398	-1.08522
2 - Peptide	10.6464	-1.06975
2 - Peptide	10.6531	-1.06317
2 - Peptide	10.6598	-1.06214
2 - Peptide	10.6664	-1.06393
2 - Peptide	10.6731	-1.0682
2 - Peptide	10.6798	-1.07592
2 - Peptide	10.6865	-1.08658
2 - Peptide	10.6931	-1.09907
2 - Peptide	10.6998	-1.11137
2 - Peptide	10.7065	-1.12428
2 - Peptide	10.7131	-1.13891
2 - Peptide	10.7198	-1.1542
2 - Peptide	10.7264	-1.16912
2 - Peptide	10.7331	-1.18158
2 - Peptide	10.7398	-1.19141
2 - Peptide	10.7464	-1.19852
2 - Peptide	10.7531	-1.20361
2 - Peptide	10.7598	-1.2081
2 - Peptide	10.7665	-1.21266
2 - Peptide	10.7731	-1.2184
2 - Peptide	10.7798	-1.22587
2 - Peptide	10.7865	-1.23503
2 - Peptide	10.7931	-1.24459
2 - Peptide	10.7998	-1.25347
2 - Peptide	10.8064	-1.26073
2 - Peptide	10.8131	-1.2673
2 - Peptide	10.8198	-1.27386
2 - Peptide	10.8264	-1.28091
2 - Peptide	10.8331	-1.28764
2 - Peptide	10.8398	-1.29297
2 - Peptide	10.8465	-1.29626
2 - Peptide	10.8531	-1.29762
2 - Peptide	10.8598	-1.29762
2 - Peptide	10.8665	-1.29689
2 - Peptide	10.8731	-1.2955
2 - Peptide	10.8798	-1.29326
2 - Peptide	10.8864	-1.28968
2 - Peptide	10.8931	-1.28451
2 - Peptide	10.8998	-1.27739
2 - Peptide	10.9064	-1.26845
2 - Peptide	10.9131	-1.25891
2 - Peptide	10.9198	-1.24919
2 - Peptide	10.9265	-1.23987
2 - Peptide	10.9331	-1.23033
2 - Peptide	10.9398	-1.22105
2 - Peptide	10.9465	-1.21168
2 - Peptide	10.9531	-1.20206
2 - Peptide	10.9598	-1.19251
2 - Peptide	10.9665	-1.18348
2 - Peptide	10.9731	-1.17553
2 - Peptide	10.9798	-1.16793
2 - Peptide	10.9864	-1.15971
2 - Peptide	10.9931	-1.14993
2 - Peptide	10.9998	-1.13868
2 - Peptide	11.0064	-1.12691
2 - Peptide	11.0131	-1.11444
2 - Peptide	11.0198	-1.10116
2 - Peptide	11.0265	-1.08732
2 - Peptide	11.0331	-1.07387
2 - Peptide	11.0398	-1.06096
2 - Peptide	11.0465	-1.04698
2 - Peptide	11.0531	-1.0322
2 - Peptide	11.0598	-1.01759
2 - Peptide	11.0664	-1.00487
2 - Peptide	11.0731	-0.99358
2 - Peptide	11.0798	-0.982843
2 - Peptide	11.0864	-0.973485
2 - Peptide	11.0931	-0.966214
2 - Peptide	11.0998	-0.960954
2 - Peptide	11.1065	-0.95576
2 - Peptide	11.1131	-0.950724
2 - Peptide	11.1198	-0.947177
2 - Peptide	11.1265	-0.945374
2 - Peptide	11.1331	-0.944234
2 - Peptide	11.1398	-0.941865
2 - Peptide	11.1464	-0.939131
2 - Peptide	11.1531	-0.937305
2 - Peptide	11.1598	-0.93656
2 - Peptide	11.1664	-0.93627
2 - Peptide	11.1731	-0.936694
2 - Peptide	11.1798	-0.939883
2 - Peptide	11.1865	-0.946708
2 - Peptide	11.1931	-0.955626
2 - Peptide	11.1998	-0.964768
2 - Peptide	11.2065	-0.973813
2 - Peptide	11.2131	-0.983089
2 - Peptide	11.2198	-0.992768
2 - Peptide	11.2264	-1.00163
2 - Peptide	11.2331	-1.00877
2 - Peptide	11.2398	-1.01491
2 - Peptide	11.2464	-1.02104
2 - Peptide	11.2531	-1.02762
2 - Peptide	11.2598	-1.03398
2 - Peptide	11.2665	-1.03908
2 - Peptide	11.2731	-1.04322
2 - Peptide	11.2798	-1.04676
2 - Peptide	11.2865	-1.05022
2 - Peptide	11.2931	-1.05337
2 - Peptide	11.2998	-1.05516
2 - Peptide	11.3064	-1.05614
2 - Peptide	11.3131	-1.05701
2 - Peptide	11.3198	-1.05815
2 - Peptide	11.3264	-1.05806
2 - Peptide	11.3331	-1.05417
2 - Peptide	11.3398	-1.04818
2 - Peptide	11.3465	-1.04217
2 - Peptide	11.3531	-1.03702
2 - Peptide	11.3598	-1.03154
2 - Peptide	11.3665	-1.02545
2 - Peptide	11.3731	-1.0214
2 - Peptide	11.3798	-1.01887
2 - Peptide	11.3864	-1.01703
2 - Peptide	11.3931	-1.01481
2 - Peptide	11.3998	-1.01233
2 - Peptide	11.4064	-1.0094
2 - Peptide	11.4131	-1.00459
2 - Peptide	11.4198	-0.997894
2 - Peptide	11.4265	-0.990003
2 - Peptide	11.4331	-0.982299
2 - Peptide	11.4398	-0.974841
2 - Peptide	11.4465	-0.96719
2 - Peptide	11.4531	-0.960328
2 - Peptide	11.4598	-0.95515
2 - Peptide	11.4665	-0.951342
2 - Peptide	11.4731	-0.946894
2 - Peptide	11.4798	-0.941575
2 - Peptide	11.4864	-0.936955
2 - Peptide	11.4931	-0.934862
2 - Peptide	11.4998	-0.935391
2 - Peptide	11.5064	-0.938006
2 - Peptide	11.5131	-0.944801
2 - Peptide	11.5198	-0.957273
2 - Peptide	11.5265	-0.974372
2 - Peptide	11.5331	-0.992477
2 - Peptide	11.5398	-1.0104
2 - Peptide	11.5465	-1.02895
2 - Peptide	11.5531	-1.04627
2 - Peptide	11.5598	-1.05911
2 - Peptide	11.5664	-1.06646
2 - Peptide	11.5731	-1.06972
2 - Peptide	11.5798	-1.07053
2 - Peptide	11.5864	-1.06885
2 - Peptide	11.5931	-1.06561
2 - Peptide	11.5998	-1.06191
2 - Peptide	11.6065	-1.05885
2 - Peptide	11.6131	-1.05667
2 - Peptide	11.6198	-1.05473
2 - Peptide	11.6265	-1.05371
2 - Peptide	11.6331	-1.05577
2 - Peptide	11.6398	-1.06473
2 - Peptide	11.6464	-1.08528
2 - Peptide	11.6531	-1.12444
2 - Peptide	11.6598	-1.18996
2 - Peptide	11.6664	-1.28756
2 - Peptide	11.6731	-1.42085
2 - Peptide	11.6798	-1.59044
2 - Peptide	11.6865	-1.79105
2 - Peptide	11.6931	-2.00831
2 - Peptide	11.6998	-2.22272
2 - Peptide	11.7065	-2.41467
2 - Peptide	11.7131	-2.56734
2 - Peptide	11.7198	-2.66914
2 - Peptide	11.7264	-2.71641
2 - Peptide	11.7331	-2.71457
2 - Peptide	11.7398	-2.67449
2 - Peptide	11.7464	-2.60902
2 - Peptide	11.7531	-2.52955
2 - Peptide	11.7598	-2.44486
2 - Peptide	11.7665	-2.36105
2 - Peptide	11.7731	-2.28126
2 - Peptide	11.7798	-2.20646
2 - Peptide	11.7865	-2.13762
2 - Peptide	11.7931	-2.07438
2 - Peptide	11.7998	-2.01674
2 - Peptide	11.8064	-1.96374
2 - Peptide	11.8131	-1.91545
2 - Peptide	11.8198	-1.8729
2 - Peptide	11.8264	-1.83395
2 - Peptide	11.8331	-1.79812
2 - Peptide	11.8398	-1.76491
2 - Peptide	11.8465	-1.73552
2 - Peptide	11.8531	-1.70917
2 - Peptide	11.8598	-1.68319
2 - Peptide	11.8665	-1.65767
2 - Peptide	11.8731	-1.6331
2 - Peptide	11.8798	-1.61108
2 - Peptide	11.8864	-1.59092
2 - Peptide	11.8931	-1.57207
2 - Peptide	11.8998	-1.55478
2 - Peptide	11.9064	-1.53902
2 - Peptide	11.9131	-1.52483
2 - Peptide	11.9198	-1.51046
2 - Peptide	11.9265	-1.49572
2 - Peptide	11.9331	-1.48138
2 - Peptide	11.9398	-1.46837
2 - Peptide	11.9465	-1.45636
2 - Peptide	11.9531	-1.44456
2 - Peptide	11.9598	-1.43328
2 - Peptide	11.9665	-1.42171
2 - Peptide	11.9731	-1.40868
2 - Peptide	11.9798	-1.39405
2 - Peptide	11.9864	-1.37928
2 - Peptide	11.9931	-1.36574
2 - Peptide	11.9998	-1.35332
2 - Peptide	12.0064	-1.34129
2 - Peptide	12.0131	-1.33006
2 - Peptide	12.0198	-1.32027
2 - Peptide	12.0265	-1.3118
2 - Peptide	12.0331	-1.30364
2 - Peptide	12.0398	-1.29513
2 - Peptide	12.0465	-1.28683
2 - Peptide	12.0531	-1.27839
2 - Peptide	12.0598	-1.26876
2 - Peptide	12.0664	-1.25794
2 - Peptide	12.0731	-1.24609
2 - Peptide	12.0798	-1.23321
2 - Peptide	12.0864	-1.21941
2 - Peptide	12.0931	-1.20507
2 - Peptide	12.0998	-1.19063
2 - Peptide	12.1065	-1.17566
2 - Peptide	12.1131	-1.1603
2 - Peptide	12.1198	-1.14509
2 - Peptide	12.1265	-1.13089
2 - Peptide	12.1331	-1.11836
2 - Peptide	12.1398	-1.10707
2 - Peptide	12.1464	-1.09678
2 - Peptide	12.1531	-1.08682
2 - Peptide	12.1598	-1.07756
2 - Peptide	12.1664	-1.06971
2 - Peptide	12.1731	-1.06446
2 - Peptide	12.1798	-1.06245
2 - Peptide	12.1865	-1.06299
2 - Peptide	12.1931	-1.065
2 - Peptide	12.1998	-1.06829
2 - Peptide	12.2065	-1.07138
2 - Peptide	12.2131	-1.07321
2 - Peptide	12.2198	-1.07352
2 - Peptide	12.2264	-1.07271
2 - Peptide	12.2331	-1.07341
2 - Peptide	12.2398	-1.07607
2 - Peptide	12.2464	-1.08094
2 - Peptide	12.2531	-1.08525
2 - Peptide	12.2598	-1.08729
2 - Peptide	12.2665	-1.087
2 - Peptide	12.2731	-1.08425
2 - Peptide	12.2798	-1.07915
2 - Peptide	12.2865	-1.07253
2 - Peptide	12.2931	-1.06698
2 - Peptide	12.2998	-1.06381
2 - Peptide	12.3064	-1.06347
2 - Peptide	12.3131	-1.06503
2 - Peptide	12.3198	-1.06733
2 - Peptide	12.3264	-1.06937
2 - Peptide	12.3331	-1.07094
2 - Peptide	12.3398	-1.07343
2 - Peptide	12.3465	-1.07694
2 - Peptide	12.3531	-1.08159
2 - Peptide	12.3598	-1.08914
2 - Peptide	12.3665	-1.10076
2 - Peptide	12.3731	-1.11537
2 - Peptide	12.3798	-1.12988
2 - Peptide	12.3864	-1.14294
2 - Peptide	12.3931	-1.15532
2 - Peptide	12.3998	-1.16693
2 - Peptide	12.4064	-1.17751
2 - Peptide	12.4131	-1.18799
2 - Peptide	12.4198	-1.20018
2 - Peptide	12.4265	-1.21524
2 - Peptide	12.4331	-1.23295
2 - Peptide	12.4398	-1.25206
2 - Peptide	12.4465	-1.27083
2 - Peptide	12.4531	-1.28779
2 - Peptide	12.4598	-1.30347
2 - Peptide	12.4665	-1.31787
2 - Peptide	12.4731	-1.3296
2 - Peptide	12.4798	-1.33741
2 - Peptide	12.4864	-1.34245
2 - Peptide	12.4931	-1.34671
2 - Peptide	12.4998	-1.34923
2 - Peptide	12.5064	-1.34918
2 - Peptide	12.5131	-1.3461
2 - Peptide	12.5198	-1.34209
2 - Peptide	12.5265	-1.33871
2 - Peptide	12.5331	-1.33573
2 - Peptide	12.5398	-1.33222
2 - Peptide	12.5465	-1.3286
2 - Peptide	12.5531	-1.32792
2 - Peptide	12.5598	-1.33095
2 - Peptide	12.5664	-1.33645
2 - Peptide	12.5731	-1.34248
2 - Peptide	12.5798	-1.35106
2 - Peptide	12.5864	-1.36335
2 - Peptide	12.5931	-1.37874
2 - Peptide	12.5998	-1.39529
2 - Peptide	12.6065	-1.41045
2 - Peptide	12.6131	-1.42372
2 - Peptide	12.6198	-1.43453
2 - Peptide	12.6265	-1.44324
2 - Peptide	12.6331	-1.44955
2 - Peptide	12.6398	-1.45309
2 - Peptide	12.6464	-1.45438
2 - Peptide	12.6531	-1.45411
2 - Peptide	12.6598	-1.45132
2 - Peptide	12.6664	-1.44564
2 - Peptide	12.6731	-1.4371
2 - Peptide	12.6798	-1.42696
2 - Peptide	12.6865	-1.4156
2 - Peptide	12.6931	-1.40401
2 - Peptide	12.6998	-1.39427
2 - Peptide	12.7065	-1.38646
2 - Peptide	12.7131	-1.3786
2 - Peptide	12.7198	-1.36925
2 - Peptide	12.7264	-1.36066
2 - Peptide	12.7331	-1.35434
2 - Peptide	12.7398	-1.34911
2 - Peptide	12.7464	-1.34319
2 - Peptide	12.7531	-1.33719
2 - Peptide	12.7598	-1.33126
2 - Peptide	12.7665	-1.32421
2 - Peptide	12.7731	-1.31614
2 - Peptide	12.7798	-1.30887
2 - Peptide	12.7865	-1.30386
2 - Peptide	12.7931	-1.29991
2 - Peptide	12.7998	-1.29639
2 - Peptide	12.8064	-1.29391
2 - Peptide	12.8131	-1.29094
2 - Peptide	12.8198	-1.2854
2 - Peptide	12.8264	-1.27659
2 - Peptide	12.8331	-1.26713
2 - Peptide	12.8398	-1.25968
2 - Peptide	12.8465	-1.25362
2 - Peptide	12.8531	-1.24887
2 - Peptide	12.8598	-1.2452
2 - Peptide	12.8665	-1.24244
2 - Peptide	12.8731	-1.23978
2 - Peptide	12.8798	-1.2357
2 - Peptide	12.8864	-1.23063
2 - Peptide	12.8931	-1.22599
2 - Peptide	12.8998	-1.2226
2 - Peptide	12.9064	-1.22067
2 - Peptide	12.9131	-1.21923
2 - Peptide	12.9198	-1.21906
2 - Peptide	12.9265	-1.22155
2 - Peptide	12.9331	-1.22689
2 - Peptide	12.9398	-1.23569
2 - Peptide	12.9465	-1.24874
2 - Peptide	12.9531	-1.26817
2 - Peptide	12.9598	-1.29402
2 - Peptide	12.9665	-1.32295
2 - Peptide	12.9731	-1.35152
2 - Peptide	12.9798	-1.37799
2 - Peptide	12.9864	-1.40072
2 - Peptide	12.9931	-1.41731
2 - Peptide	12.9998	-1.42673
2 - Peptide	13.0064	-1.42976
2 - Peptide	13.0131	-1.42746
2 - Peptide	13.0198	-1.41944
2 - Peptide	13.0265	-1.40753
2 - Peptide	13.0331	-1.39416
2 - Peptide	13.0398	-1.37959
2 - Peptide	13.0465	-1.36392
2 - Peptide	13.0531	-1.34788
2 - Peptide	13.0598	-1.33347
2 - Peptide	13.0664	-1.32117
2 - Peptide	13.0731	-1.3123
2 - Peptide	13.0798	-1.30968
2 - Peptide	13.0864	-1.31664
2 - Peptide	13.0931	-1.3346
2 - Peptide	13.0998	-1.3648
2 - Peptide	13.1065	-1.40778
2 - Peptide	13.1131	-1.46202
2 - Peptide	13.1198	-1.52452
2 - Peptide	13.1265	-1.59198
2 - Peptide	13.1331	-1.66056
2 - Peptide	13.1398	-1.72393
2 - Peptide	13.1464	-1.77558
2 - Peptide	13.1531	-1.81095
2 - Peptide	13.1598	-1.82866
2 - Peptide	13.1664	-1.8274
2 - Peptide	13.1731	-1.80896
2 - Peptide	13.1798	-1.7781
2 - Peptide	13.1865	-1.74084
2 - Peptide	13.1931	-1.70098
2 - Peptide	13.1998	-1.66097
2 - Peptide	13.2065	-1.62294
2 - Peptide	13.2131	-1.58773
2 - Peptide	13.2198	-1.55457
2 - Peptide	13.2264	-1.52235
2 - Peptide	13.2331	-1.4924
2 - Peptide	13.2398	-1.46492
2 - Peptide	13.2464	-1.44063
2 - Peptide	13.2531	-1.41959
2 - Peptide	13.2598	-1.4026
2 - Peptide	13.2665	-1.38895
2 - Peptide	13.2731	-1.37684
2 - Peptide	13.2798	-1.36597
2 - Peptide	13.2865	-1.35605
2 - Peptide	13.2931	-1.34803
2 - Peptide	13.2998	-1.34093
2 - Peptide	13.3064	-1.335
2 - Peptide	13.3131	-1.32979
2 - Peptide	13.3198	-1.32586
2 - Peptide	13.3264	-1.32511
2 - Peptide	13.3331	-1.33001
2 - Peptide	13.3398	-1.34397
2 - Peptide	13.3465	-1.36983
2 - Peptide	13.3531	-1.41252
2 - Peptide	13.3598	-1.47619
2 - Peptide	13.3665	-1.56301
2 - Peptide	13.3731	-1.6708
2 - Peptide	13.3798	-1.7962
2 - Peptide	13.3864	-1.93421
2 - Peptide	13.3931	-2.07584
2 - Peptide	13.3998	-2.20916
2 - Peptide	13.4064	-2.32141
2 - Peptide	13.4131	-2.40344
2 - Peptide	13.4198	-2.44902
2 - Peptide	13.4265	-2.45755
2 - Peptide	13.4331	-2.4318
2 - Peptide	13.4398	-2.37804
2 - Peptide	13.4465	-2.30557
2 - Peptide	13.4531	-2.22401
2 - Peptide	13.4598	-2.14116
2 - Peptide	13.4665	-2.06062
2 - Peptide	13.4731	-1.98575
2 - Peptide	13.4798	-1.91838
2 - Peptide	13.4864	-1.85804
2 - Peptide	13.4931	-1.80341
2 - Peptide	13.4998	-1.75441
2 - Peptide	13.5064	-1.71154
2 - Peptide	13.5131	-1.67348
2 - Peptide	13.5198	-1.63908
2 - Peptide	13.5265	-1.6083
2 - Peptide	13.5331	-1.58202
2 - Peptide	13.5398	-1.56014
2 - Peptide	13.5465	-1.54084
2 - Peptide	13.5531	-1.52396
2 - Peptide	13.5598	-1.50888
2 - Peptide	13.5664	-1.49542
2 - Peptide	13.5731	-1.48281
2 - Peptide	13.5798	-1.47055
2 - Peptide	13.5864	-1.45888
2 - Peptide	13.5931	-1.44456
2 - Peptide	13.5998	-1.42345
2 - Peptide	13.6065	-1.38842
2 - Peptide	13.6131	-1.32966
2 - Peptide	13.6198	-1.23306
2 - Peptide	13.6265	-1.08337
2 - Peptide	13.6331	-0.868589
2 - Peptide	13.6398	-0.581801
2 - Peptide	13.6464	-0.225402
2 - Peptide	13.6531	0.189617
2 - Peptide	13.6598	0.644311
2 - Peptide	13.6664	1.11507
2 - Peptide	13.6731	1.57567
2 - Peptide	13.6798	2.00122
2 - Peptide	13.6865	2.37351
2 - Peptide	13.6931	2.67915
2 - Peptide	13.6998	2.90854
2 - Peptide	13.7065	3.05646
2 - Peptide	13.7131	3.12462
2 - Peptide	13.7198	3.11978
2 - Peptide	13.7264	3.05155
2 - Peptide	13.7331	2.93315
2 - Peptide	13.7398	2.7797
2 - Peptide	13.7464	2.60551
2 - Peptide	13.7531	2.42089
2 - Peptide	13.7598	2.23309
2 - Peptide	13.7665	2.04739
2 - Peptide	13.7731	1.86691
2 - Peptide	13.7798	1.69273
2 - Peptide	13.7865	1.52399
2 - Peptide	13.7931	1.36106
2 - Peptide	13.7998	1.20702
2 - Peptide	13.8064	1.06475
2 - Peptide	13.8131	0.937194
2 - Peptide	13.8198	0.826553
2 - Peptide	13.8264	0.735603
2 - Peptide	13.8331	0.665374
2 - Peptide	13.8398	0.612162
2 - Peptide	13.8465	0.570856
2 - Peptide	13.8531	0.535846
2 - Peptide	13.8598	0.503212
2 - Peptide	13.8665	0.469826
2 - Peptide	13.8731	0.432834
2 - Peptide	13.8798	0.392899
2 - Peptide	13.8864	0.352591
2 - Peptide	13.8931	0.313923
2 - Peptide	13.8998	0.278078
2 - Peptide	13.9064	0.245415
2 - Peptide	13.9131	0.219844
2 - Peptide	13.9198	0.204034
2 - Peptide	13.9265	0.199027
2 - Peptide	13.9331	0.204258
2 - Peptide	13.9398	0.2179
2 - Peptide	13.9465	0.23932
2 - Peptide	13.9531	0.263549
2 - Peptide	13.9598	0.28424
2 - Peptide	13.9665	0.295222
2 - Peptide	13.9731	0.293948
2 - Peptide	13.9798	0.280976
2 - Peptide	13.9864	0.256374
2 - Peptide	13.9931	0.221319
2 - Peptide	13.9998	0.17868
2 - Peptide	14.0064	0.132926
2 - Peptide	14.0131	0.0866503
2 - Peptide	14.0198	0.0403672
2 - Peptide	14.0265	-0.00558048
2 - Peptide	14.0331	-0.0517517
2 - Peptide	14.0398	-0.099279
2 - Peptide	14.0465	-0.14969
2 - Peptide	14.0531	-0.201806
2 - Peptide	14.0598	-0.253394
2 - Peptide	14.0664	-0.303037
2 - Peptide	14.0731	-0.34754
2 - Peptide	14.0798	-0.382774
2 - Peptide	14.0864	-0.405058
2 - Peptide	14.0931	-0.413619
2 - Peptide	14.0998	-0.408456
2 - Peptide	14.1065	-0.388816
2 - Peptide	14.1131	-0.356957
2 - Peptide	14.1198	-0.317171
2 - Peptide	14.1265	-0.27658
2 - Peptide	14.1331	-0.240602
2 - Peptide	14.1398	-0.214502
2 - Peptide	14.1464	-0.202015
2 - Peptide	14.1531	-0.204369
2 - Peptide	14.1598	-0.222102
2 - Peptide	14.1664	-0.251696
2 - Peptide	14.1731	-0.290014
2 - Peptide	14.1798	-0.333056
2 - Peptide	14.1865	-0.378504
2 - Peptide	14.1931	-0.42513
2 - Peptide	14.1998	-0.470467
2 - Peptide	14.2065	-0.513792
2 - Peptide	14.2131	-0.554085
2 - Peptide	14.2198	-0.591055
2 - Peptide	14.2264	-0.624537
2 - Peptide	14.2331	-0.654601
2 - Peptide	14.2398	-0.681959
2 - Peptide	14.2464	-0.706404
2 - Peptide	14.2531	-0.728898
2 - Peptide	14.2598	-0.750497
2 - Peptide	14.2665	-0.772148
2 - Peptide	14.2731	-0.792675
2 - Peptide	14.2798	-0.812322
2 - Peptide	14.2865	-0.830799
2 - Peptide	14.2931	-0.848264
2 - Peptide	14.2998	-0.864625
2 - Peptide	14.3064	-0.880383
2 - Peptide	14.3131	-0.896148
2 - Peptide	14.3198	-0.910491
2 - Peptide	14.3264	-0.924438
2 - Peptide	14.3331	-0.937358
2 - Peptide	14.3398	-0.948071
2 - Peptide	14.3465	-0.953078
2 - Peptide	14.3531	-0.951141
2 - Peptide	14.3598	-0.941038
2 - Peptide	14.3665	-0.919946
2 - Peptide	14.3731	-0.886105
2 - Peptide	14.3798	-0.839785
2 - Peptide	14.3864	-0.784531
2 - Peptide	14.3931	-0.723384
2 - Peptide	14.3998	-0.66188
2 - Peptide	14.4064	-0.606731
2 - Peptide	14.4131	-0.565469
2 - Peptide	14.4198	-0.542484
2 - Peptide	14.4265	-0.538915
2 - Peptide	14.4331	-0.553541
2 - Peptide	14.4398	-0.582807
2 - Peptide	14.4465	-0.622652
2 - Peptide	14.4531	-0.668272
2 - Peptide	14.4598	-0.716947
2 - Peptide	14.4665	-0.766404
2 - Peptide	14.4731	-0.815243
2 - Peptide	14.4798	-0.862867
2 - Peptide	14.4864	-0.908881
2 - Peptide	14.4931	-0.952065
2 - Peptide	14.4998	-0.991262
2 - Peptide	14.5064	-1.02606
2 - Peptide	14.5131	-1.0565
2 - Peptide	14.5198	-1.08149
2 - Peptide	14.5265	-1.10126
2 - Peptide	14.5331	-1.11761
2 - Peptide	14.5398	-1.13101
2 - Peptide	14.5465	-1.14094
2 - Peptide	14.5531	-1.14699
2 - Peptide	14.5598	-1.15079
2 - Peptide	14.5664	-1.15316
2 - Peptide	14.5731	-1.15466
2 - Peptide	14.5798	-1.15512
2 - Peptide	14.5864	-1.15471
2 - Peptide	14.5931	-1.15484
2 - Peptide	14.5998	-1.15631
2 - Peptide	14.6065	-1.15846
2 - Peptide	14.6131	-1.15969
2 - Peptide	14.6198	-1.16129
2 - Peptide	14.6265	-1.16481
2 - Peptide	14.6331	-1.1692
2 - Peptide	14.6398	-1.17311
2 - Peptide	14.6464	-1.17549
2 - Peptide	14.6531	-1.17642
2 - Peptide	14.6598	-1.17541
2 - Peptide	14.6664	-1.17277
2 - Peptide	14.6731	-1.17036
2 - Peptide	14.6798	-1.16857
2 - Peptide	14.6865	-1.16798
2 - Peptide	14.6931	-1.16861
2 - Peptide	14.6998	-1.16958
2 - Peptide	14.7065	-1.17022
2 - Peptide	14.7131	-1.1692
2 - Peptide	14.7198	-1.16792
2 - Peptide	14.7264	-1.1681
2 - Peptide	14.7331	-1.16898
2 - Peptide	14.7398	-1.16967
2 - Peptide	14.7464	-1.16823
2 - Peptide	14.7531	-1.16575
2 - Peptide	14.7598	-1.16254
2 - Peptide	14.7665	-1.15892
2 - Peptide	14.7731	-1.15579
2 - Peptide	14.7798	-1.15308
2 - Peptide	14.7865	-1.15264
2 - Peptide	14.7931	-1.155
2 - Peptide	14.7998	-1.15929
2 - Peptide	14.8064	-1.16325
2 - Peptide	14.8131	-1.1647
2 - Peptide	14.8198	-1.16406
2 - Peptide	14.8264	-1.15952
2 - Peptide	14.8331	-1.14937
2 - Peptide	14.8398	-1.13183
2 - Peptide	14.8465	-1.10736
2 - Peptide	14.8531	-1.07831
2 - Peptide	14.8598	-1.04665
2 - Peptide	14.8665	-1.01606
2 - Peptide	14.8731	-0.988163
2 - Peptide	14.8798	-0.966385
2 - Peptide	14.8864	-0.952058
2 - Peptide	14.8931	-0.947326
2 - Peptide	14.8998	-0.952154
2 - Peptide	14.9064	-0.964858
2 - Peptide	14.9131	-0.9837
2 - Peptide	14.9198	-1.00586
2 - Peptide	14.9265	-1.03112
2 - Peptide	14.9331	-1.0573
2 - Peptide	14.9398	-1.08296
2 - Peptide	14.9465	-1.10774
2 - Peptide	14.9531	-1.13257
2 - Peptide	14.9598	-1.15778
2 - Peptide	14.9665	-1.18147
2 - Peptide	14.9731	-1.20237
2 - Peptide	14.9798	-1.22025
2 - Peptide	14.9864	-1.23506
2 - Peptide	14.9931	-1.24715
2 - Peptide	14.9998	-1.25653
2 - Peptide	15.0064	-1.26351
2 - Peptide	15.0131	-1.26766
2 - Peptide	15.0198	-1.27015
2 - Peptide	15.0265	-1.27132
2 - Peptide	15.0331	-1.27136
2 - Peptide	15.0398	-1.27043
2 - Peptide	15.0465	-1.26897
2 - Peptide	15.0531	-1.26821
2 - Peptide	15.0598	-1.26752
2 - Peptide	15.0664	-1.26711
2 - Peptide	15.0731	-1.26664
2 - Peptide	15.0798	-1.26766
2 - Peptide	15.0864	-1.27076
2 - Peptide	15.0931	-1.27562
2 - Peptide	15.0998	-1.28102
2 - Peptide	15.1065	-1.28569
2 - Peptide	15.1131	-1.28922
2 - Peptide	15.1198	-1.29128
2 - Peptide	15.1265	-1.29202
2 - Peptide	15.1331	-1.29253
2 - Peptide	15.1398	-1.29399
2 - Peptide	15.1464	-1.29864
2 - Peptide	15.1531	-1.30768
2 - Peptide	15.1598	-1.31938
2 - Peptide	15.1664	-1.33264
2 - Peptide	15.1731	-1.34731
2 - Peptide	15.1798	-1.36495
2 - Peptide	15.1865	-1.38368
2 - Peptide	15.1931	-1.40081
2 - Peptide	15.1998	-1.41648
2 - Peptide	15.2065	-1.43076
2 - Peptide	15.2131	-1.44201
2 - Peptide	15.2198	-1.44779
2 - Peptide	15.2264	-1.44856
2 - Peptide	15.2331	-1.4471
2 - Peptide	15.2398	-1.44417
2 - Peptide	15.2464	-1.44026
2 - Peptide	15.2531	-1.4363
2 - Peptide	15.2598	-1.4323
2 - Peptide	15.2665	-1.42838
2 - Peptide	15.2731	-1.42393
2 - Peptide	15.2798	-1.41923
2 - Peptide	15.2865	-1.41494
2 - Peptide	15.2931	-1.41111
2 - Peptide	15.2998	-1.409
2 - Peptide	15.3064	-1.40832
2 - Peptide	15.3131	-1.40896
2 - Peptide	15.3198	-1.4114
2 - Peptide	15.3264	-1.41569
2 - Peptide	15.3331	-1.42159
2 - Peptide	15.3398	-1.42694
2 - Peptide	15.3465	-1.43167
2 - Peptide	15.3531	-1.43671
2 - Peptide	15.3598	-1.44128
2 - Peptide	15.3665	-1.4433
2 - Peptide	15.3731	-1.44213
2 - Peptide	15.3798	-1.4404
2 - Peptide	15.3864	-1.43876
2 - Peptide	15.3931	-1.4355
2 - Peptide	15.3998	-1.43147
2 - Peptide	15.4064	-1.4291
2 - Peptide	15.4131	-1.42998
2 - Peptide	15.4198	-1.43266
2 - Peptide	15.4265	-1.43668
2 - Peptide	15.4331	-1.44257
2 - Peptide	15.4398	-1.44956
2 - Peptide	15.4465	-1.4559
2 - Peptide	15.4531	-1.46062
2 - Peptide	15.4598	-1.46372
2 - Peptide	15.4665	-1.46643
2 - Peptide	15.4731	-1.46878
2 - Peptide	15.4798	-1.47024
2 - Peptide	15.4864	-1.47078
2 - Peptide	15.4931	-1.47069
2 - Peptide	15.4998	-1.47125
2 - Peptide	15.5064	-1.4713
2 - Peptide	15.5131	-1.47039
2 - Peptide	15.5198	-1.46854
2 - Peptide	15.5265	-1.46715
2 - Peptide	15.5331	-1.46628
2 - Peptide	15.5398	-1.46405
2 - Peptide	15.5465	-1.46017
2 - Peptide	15.5531	-1.45533
2 - Peptide	15.5598	-1.45092
2 - Peptide	15.5664	-1.44687
2 - Peptide	15.5731	-1.44328
2 - Peptide	15.5798	-1.44117
2 - Peptide	15.5864	-1.44041
2 - Peptide	15.5931	-1.4408
2 - Peptide	15.5998	-1.44182
2 - Peptide	15.6065	-1.44231
2 - Peptide	15.6131	-1.44253
2 - Peptide	15.6198	-1.44204
2 - Peptide	15.6265	-1.44223
2 - Peptide	15.6331	-1.44316
2 - Peptide	15.6398	-1.4438
2 - Peptide	15.6464	-1.44377
2 - Peptide	15.6531	-1.44163
2 - Peptide	15.6598	-1.43822
2 - Peptide	15.6664	-1.43321
2 - Peptide	15.6731	-1.42739
2 - Peptide	15.6798	-1.42219
2 - Peptide	15.6865	-1.41859
2 - Peptide	15.6931	-1.41721
2 - Peptide	15.6998	-1.41718
2 - Peptide	15.7065	-1.41822
2 - Peptide	15.7131	-1.42021
2 - Peptide	15.7198	-1.42203
2 - Peptide	15.7264	-1.42289
2 - Peptide	15.7331	-1.42302
2 - Peptide	15.7398	-1.42333
2 - Peptide	15.7464	-1.42488
2 - Peptide	15.7531	-1.42703
2 - Peptide	15.7598	-1.42936
2 - Peptide	15.7665	-1.43144
2 - Peptide	15.7731	-1.43391
2 - Peptide	15.7798	-1.43745
2 - Peptide	15.7865	-1.44017
2 - Peptide	15.7931	-1.44137
2 - Peptide	15.7998	-1.44177
2 - Peptide	15.8064	-1.44342
2 - Peptide	15.8131	-1.44592
2 - Peptide	15.8198	-1.44764
2 - Peptide	15.8264	-1.44923
2 - Peptide	15.8331	-1.45154
2 - Peptide	15.8398	-1.45461
2 - Peptide	15.8465	-1.45746
2 - Peptide	15.8531	-1.45901
2 - Peptide	15.8598	-1.45937
2 - Peptide	15.8665	-1.45891
2 - Peptide	15.8731	-1.458
2 - Peptide	15.8798	-1.4565
2 - Peptide	15.8864	-1.45365
2 - Peptide	15.8931	-1.44996
2 - Peptide	15.8998	-1.44634
2 - Peptide	15.9064	-1.44356
2 - Peptide	15.9131	-1.44168
2 - Peptide	15.9198	-1.44111
2 - Peptide	15.9265	-1.44181
[truncated: 1,601 more rows]

## Sheet: Extended Data Fig.5f
sample	nmoles_per_million_cells
Control	0.00446691
B12H12	0.0996301
B12Cl12	0.671489
B12Br12	0.975802
B12I12	3.14617

## Sheet: Extended Data Fig.5g
condition	cluster (mM)	viability (%)	mean_viability	sd_viability
No R8	Control	116.269	100	14.5429
No R8	Control	88.2614	100	14.5429
No R8	Control	95.4698	100	14.5429
R8	Control	72.9109	88.7767	14.348
R8	Control	92.5773	88.7767	14.348
R8	Control	100.842	88.7767	14.348
No R8	B12H12 10	90.8732	88.6748	5.69869
No R8	B12H12 10	92.9469	88.6748	5.69869
No R8	B12H12 10	82.2044	88.6748	5.69869
R8	B12H12 10	97.0567	94.4765	7.59035
R8	B12H12 10	100.44	94.4765	7.59035
R8	B12H12 10	85.9325	94.4765	7.59035
No R8	B12H12 50	95.028	98.5739	3.86041
No R8	B12H12 50	98.0075	98.5739	3.86041
No R8	B12H12 50	102.686	98.5739	3.86041
R8	B12H12 50	82.8781	90.8633	7.50928
R8	B12H12 50	97.7829	90.8633	7.50928
R8	B12H12 50	91.9288	90.8633	7.50928
No R8	B12H12 100	112.762	102.654	9.34958
No R8	B12H12 100	100.882	102.654	9.34958
No R8	B12H12 100	94.3168	102.654	9.34958
R8	B12H12 100	103.42	102.18	11.4778
R8	B12H12 100	112.987	102.18	11.4778
R8	B12H12 100	90.1321	102.18	11.4778
No R8	B12Cl12 10	94.8858	87.4596	11.164
No R8	B12Cl12 10	74.621	87.4596	11.164
No R8	B12Cl12 10	92.872	87.4596	11.164
R8	B12Cl12 10	96.2108	91.7092	10.588
R8	B12Cl12 10	99.3026	91.7092	10.588
R8	B12Cl12 10	79.6142	91.7092	10.588
No R8	B12Cl12 50	90.3193	93.7005	12.7417
No R8	B12Cl12 50	82.9904	93.7005	12.7417
No R8	B12Cl12 50	107.792	93.7005	12.7417
R8	B12Cl12 50	92.595	80.7621	10.2634
R8	B12Cl12 50	74.2767	80.7621	10.2634
R8	B12Cl12 50	75.4145	80.7621	10.2634
No R8	B12Cl12 100	94.7585	94.8334	8.39212
No R8	B12Cl12 100	86.4789	94.8334	8.39212
No R8	B12Cl12 100	103.263	94.8334	8.39212
R8	B12Cl12 100	90.4465	86.3492	5.38456
R8	B12Cl12 100	88.3504	86.3492	5.38456
R8	B12Cl12 100	80.2505	86.3492	5.38456
No R8	B12Br12 10	73.2629	97.4237	26.8557
No R8	B12Br12 10	92.6691	97.4237	26.8557
No R8	B12Br12 10	126.339	97.4237	26.8557
R8	B12Br12 10	99.4031	97.9747	7.4798
R8	B12Br12 10	104.637	97.9747	7.4798
R8	B12Br12 10	89.8837	97.9747	7.4798
No R8	B12Br12 50	97.7502	95.2709	4.16251
No R8	B12Br12 50	90.4653	95.2709	4.16251
No R8	B12Br12 50	97.5972	95.2709	4.16251
R8	B12Br12 50	94.7046	82.2365	15.9946
R8	B12Br12 50	87.8023	82.2365	15.9946
R8	B12Br12 50	64.2026	82.2365	15.9946
No R8	B12Br12 100	96.3269	93.6741	6.32429
No R8	B12Br12 100	86.4555	93.6741	6.32429
No R8	B12Br12 100	98.24	93.6741	6.32429
R8	B12Br12 100	67.5543	96.9646	25.837
R8	B12Br12 100	116.009	96.9646	25.837
R8	B12Br12 100	107.331	96.9646	25.837
No R8	B12I12 10	92.914	105.214	16.95
No R8	B12I12 10	124.549	105.214	16.95
No R8	B12I12 10	98.1788	105.214	16.95
R8	B12I12 10	80.2418	95.9341	14.0269
R8	B12I12 10	107.254	95.9341	14.0269
R8	B12I12 10	100.306	95.9341	14.0269
No R8	B12I12 50	81.5274	81.7315	2.57723
No R8	B12I12 50	84.4047	81.7315	2.57723
No R8	B12I12 50	79.2623	81.7315	2.57723
R8	B12I12 50	62.5497	81.2264	18.7485
R8	B12I12 50	81.0836	81.2264	18.7485
R8	B12I12 50	100.046	81.2264	18.7485
No R8	B12I12 100	35.981	41.2611	8.68559
No R8	B12I12 100	51.2856	41.2611	8.68559
No R8	B12I12 100	36.5167	41.2611	8.68559
R8	B12I12 100	48.1328	56.5402	9.00295
R8	B12I12 100	55.4484	56.5402	9.00295
R8	B12I12 100	66.0392	56.5402	9.00295
