# Supplementary material for: Boron clusters as broadband membrane carriers
Source: Nature. 2022 Mar 23;603(7902):637–42. doi: 10.1038/s41586-022-04413-w (PMC8942850; doi:10.1038/s41586-022-04413-w)
Supplement: Supplementary file 9 — Source Data Extended Data Fig. 6 [file 41586_2022_4413_MOESM9_ESM.xlsx]

## Sheet: Extended Data Fig.6b
time (min)	abs (222)
0.00433333	-4.93574
0.011	-5.53083
0.0176667	-5.58376
0.0243333	-4.7164
0.031	-3.09944
0.0376667	-1.31226
0.0443333	0.0796318
0.051	0.916481
0.0576667	1.65415
0.0643333	1.8239
0.071	1.42574
0.0776667	0.453472
0.0843333	-0.483513
0.091	-1.369
0.0976667	-3.05271
0.104333	-4.85229
0.111	-6.11258
0.117667	-6.09589
0.124333	-5.60379
0.131	-5.08833
0.137667	-4.40359
0.144333	-3.66259
0.151	-3.14999
0.157667	-3.30639
0.164333	-3.84283
0.171	-4.52948
0.177667	-5.21135
0.184333	-5.88512
0.191	-6.59847
0.197667	-6.9828
0.204333	-6.60563
0.211	-5.52511
0.217667	-4.11844
0.224333	-3.12519
0.231	-2.45571
0.237667	-2.22635
0.244333	-2.23112
0.251	-2.28834
0.257667	-2.33984
0.264333	-2.16055
0.271	-2.20108
0.277667	-2.4457
0.284333	-3.16572
0.291	-4.01211
0.297667	-4.51326
0.304333	-4.601
0.311	-3.78132
0.317667	-2.4581
0.324333	-0.756741
0.331	0.295639
0.337667	0.802517
0.344333	1.08957
0.351	1.01995
0.357667	0.546932
0.364333	-0.306129
0.371	-0.637054
0.377667	-0.441074
0.384333	0.0782013
0.391	0.65279
0.397667	1.14584
0.404333	1.1549
0.411	0.225067
0.417667	-2.05612
0.424333	-5.78117
0.431	-10.3688
0.437667	-14.8411
0.444333	-18.3802
0.451	-20.3838
0.457667	-20.534
0.464333	-18.8208
0.471	-15.8916
0.477667	-12.527
0.484333	-9.2721
0.491	-6.61755
0.497667	-4.90856
0.504333	-4.48561
0.511	-4.58097
0.517667	-4.63533
0.524333	-3.94678
0.531	-2.50864
0.537667	-0.803947
0.544333	1.2145
0.551	2.29502
0.557667	2.42138
0.564333	1.3566
0.571	-0.370502
0.577667	-2.2707
0.584333	-3.90434
0.591	-4.47893
0.597667	-4.00019
0.604333	-2.74801
0.611	-1.16158
0.617667	0.593185
0.624333	1.71566
0.631	1.63221
0.637667	0.455379
0.644333	-0.786304
0.651	-1.63555
0.657667	-2.10142
0.664333	-2.33841
0.671	-2.00033
0.677667	-1.18113
0.684333	-0.607967
0.691	-0.901699
0.697667	-2.11525
0.704333	-3.48091
0.711	-4.44651
0.717667	-5.15461
0.724333	-5.82314
0.731	-6.15788
0.737667	-6.12211
0.744333	-5.75018
0.751	-5.53989
0.757667	-5.19037
0.764333	-4.94719
0.771	-5.00011
0.777667	-5.10645
0.784333	-4.82035
0.791	-3.98111
0.797667	-3.56197
0.804333	-3.38697
0.811	-3.41129
0.817667	-2.98262
0.824333	-2.69079
0.831	-2.83337
0.837667	-3.22962
0.844333	-3.84521
0.851	-4.23908
0.857667	-4.94909
0.864333	-5.64003
0.871	-6.16074
0.877667	-6.4435
0.884333	-6.37817
0.891	-6.30951
0.897667	-6.22797
0.904333	-6.36864
0.911	-6.67953
0.917667	-6.6905
0.924333	-6.48975
0.931	-6.37102
0.937667	-6.3448
0.944333	-6.16121
0.951	-5.52273
0.957667	-4.55284
0.964333	-3.48234
0.971	-2.51198
0.977667	-1.96695
0.984333	-1.82486
0.991	-2.33984
0.997667	-3.44372
1.00433	-4.92573
1.011	-6.08921
1.01767	-6.7935
1.02433	-7.39527
1.031	-7.48491
1.03767	-6.96945
1.04433	-5.65004
1.051	-3.9916
1.05767	-2.10094
1.06433	-0.236511
1.071	1.12772
1.07767	1.89257
1.08433	1.79672
1.091	1.03951
1.09767	-0.101566
1.10433	-0.841141
1.111	-1.27792
1.11767	-1.92785
1.12433	-2.68459
1.131	-3.33881
1.13767	-3.75462
1.14433	-4.3211
1.151	-5.1012
1.15767	-5.41162
1.16433	-5.60713
1.171	-5.6057
1.17767	-5.81026
1.18433	-6.00195
1.191	-6.27565
1.19767	-7.00712
1.20433	-7.658
1.211	-8.14247
1.21767	-8.33988
1.22433	-8.64172
1.231	-8.78572
1.23767	-8.51583
1.24433	-7.617
1.251	-6.56414
1.25767	-5.59759
1.26433	-4.72927
1.271	-3.932
1.27767	-3.01313
1.28433	-2.30122
1.291	-1.57022
1.29767	-1.06239
1.30433	-0.854015
1.311	-0.845909
1.31767	-0.383854
1.32433	0.155926
1.331	0.236034
1.33767	0.0557899
1.34433	0.314236
1.351	1.2207
1.35767	1.45769
1.36433	0.916481
1.371	-0.0281334
1.37767	-0.687122
1.38433	-0.806332
1.391	-0.575066
1.39767	-0.231266
1.40433	0.322342
1.411	1.30939
1.41767	2.30742
1.42433	2.5034
1.431	1.64366
1.43767	0.54121
1.44433	-0.261307
1.451	-1.02377
1.45767	-1.52874
1.46433	-2.19727
1.471	-2.83432
1.47767	-3.52859
1.48433	-4.21667
1.491	-4.84371
1.49767	-5.36966
1.50433	-5.12743
1.511	-3.99971
1.51767	-2.46096
1.52433	-1.21975
1.531	-0.720978
1.53767	-0.941277
1.54433	-1.51443
1.551	-2.44379
1.55767	-3.35693
1.56433	-4.19474
1.571	-4.19426
1.57767	-3.8476
1.58433	-3.38173
1.591	-3.08037
1.59767	-3.14045
1.60433	-3.20864
1.611	-3.80182
1.61767	-4.74787
1.62433	-6.04343
1.631	-6.85072
1.63767	-6.639
1.64433	-6.07252
1.651	-5.34201
1.65767	-4.43602
1.66433	-3.35073
1.671	-2.61259
1.67767	-2.60639
1.68433	-3.00264
1.691	-3.17955
1.69767	-3.04842
1.70433	-2.6269
1.711	-2.36464
1.71767	-2.43473
1.72433	-2.41709
1.731	-2.53344
1.73767	-2.93159
1.74433	-3.76129
1.751	-4.65059
1.75767	-5.05209
1.76433	-4.87661
1.771	-4.54521
1.77767	-3.79038
1.78433	-2.98882
1.791	-2.28596
1.79767	-2.15054
1.80433	-2.70987
1.811	-3.39317
1.81767	-4.24051
1.82433	-4.87041
1.831	-5.01776
1.83767	-4.72927
1.84433	-4.27675
1.851	-3.89194
1.85767	-3.21293
1.86433	-2.3632
1.871	-1.57022
1.87767	-0.837803
1.88433	0.137806
1.891	1.22118
1.89767	1.42717
1.90433	0.925541
1.911	0.162601
1.91767	-0.427723
1.92433	-0.977993
1.931	-1.79815
1.93767	-2.29406
1.94433	-2.63357
1.951	-2.64788
1.95767	-2.97308
1.96433	-3.47328
1.971	-3.83615
1.97767	-3.83997
1.98433	-3.61109
1.991	-3.75175
1.99767	-4.03357
2.00433	-4.79603
2.011	-5.72014
2.01767	-6.57082
2.02433	-6.53744
2.031	-5.94187
2.03767	-5.01394
2.04433	-3.78895
2.051	-2.3551
2.05767	-1.019
2.06433	-0.517368
2.071	-0.067234
2.07767	0.601768
2.08433	1.33848
2.091	1.57118
2.09767	0.787258
2.10433	-0.122547
2.111	-1.19543
2.11767	-2.27833
2.12433	-2.92635
2.131	-2.80666
2.13767	-1.74189
2.14433	-0.975609
2.151	-0.759602
2.15767	-0.692368
2.16433	-0.864029
2.171	-1.08385
2.17767	-1.49775
2.18433	-1.78432
2.191	-1.8487
2.19767	-1.89495
2.20433	-1.72806
2.211	-1.83105
2.21767	-2.17295
2.22433	-2.18058
2.231	-1.66702
2.23767	-0.8955
2.24433	-0.62418
2.251	-0.706196
2.25767	-0.645638
2.26433	-0.662327
2.271	-1.57452
2.27767	-3.43227
2.28433	-4.94289
2.291	-5.16462
2.29767	-4.78411
2.30433	-4.68159
2.311	-4.2119
2.31767	-3.05891
2.32433	-2.05135
2.331	-2.08282
2.33767	-2.35748
2.34433	-1.59216
2.351	-0.322819
2.35767	0.871181
2.36433	1.54114
2.371	2.02894
2.37767	2.11096
2.38433	1.41621
2.391	0.604153
2.39767	-0.268936
2.40433	-1.16587
2.411	-2.21539
2.41767	-3.07083
2.42433	-3.3412
2.431	-3.48139
2.43767	-3.78227
2.44433	-3.85761
2.451	-3.70455
2.45767	-3.36456
2.46433	-3.44849
2.471	-3.67355
2.47767	-3.64351
2.48433	-3.21436
2.491	-2.36654
2.49767	-2.09904
2.50433	-2.40183
2.511	-2.75278
2.51767	-2.53582
2.52433	-1.98698
2.531	-2.05469
2.53767	-2.07376
2.54433	-1.3814
2.551	-0.706673
2.55767	-0.61512
2.56433	-1.23358
2.571	-1.44196
2.57767	-1.2269
2.58433	-1.38617
2.591	-1.73759
2.59767	-2.44904
2.60433	-2.6803
2.611	-2.45523
2.61767	-2.00796
2.62433	-1.52826
2.631	-1.0376
2.63767	0.0572205
2.64433	1.02329
2.651	1.42193
2.65767	1.43814
2.66433	1.41001
2.671	1.26123
2.67767	0.632763
2.68433	-0.0939369
2.691	-0.694752
2.69767	-1.26123
2.70433	-1.72281
2.711	-2.06184
2.71767	-2.08759
2.72433	-2.08378
2.731	-1.99413
2.73767	-1.97506
2.74433	-1.81437
2.751	-1.5049
2.75767	-1.31845
2.76433	-1.03426
2.771	-0.525475
2.77767	0.179768
2.78433	0.338078
2.791	-0.164986
2.79767	-0.823021
2.80433	-1.5521
2.811	-2.41566
2.81767	-3.18909
2.82433	-3.52669
2.831	-3.47424
2.83767	-3.35884
2.84433	-3.35979
2.851	-3.83377
2.85767	-4.83608
2.86433	-5.77641
2.871	-6.07491
2.87767	-5.76448
2.88433	-5.27811
2.891	-4.40407
2.89767	-3.05605
2.90433	-1.54352
2.911	-0.613689
2.91767	-0.734329
2.92433	-1.42193
2.931	-2.16389
2.93767	-2.72322
2.94433	-3.28684
2.951	-3.64399
2.95767	-3.34597
2.96433	-2.60115
2.971	-1.61839
2.97767	-0.637531
2.98433	0.157833
2.991	0.346661
2.99767	-0.317574
3.00433	-1.43909
3.011	-2.8491
3.01767	-4.40788
3.02433	-5.74589
3.031	-6.3529
3.03767	-5.867
3.04433	-4.92525
3.051	-4.41647
3.05767	-4.30632
3.06433	-4.08983
3.071	-3.57103
3.07767	-3.27396
3.08433	-2.86913
3.091	-1.76191
3.09767	-0.113487
3.10433	1.09291
3.111	1.53112
3.11767	1.24454
3.12433	0.598907
3.131	-0.167847
3.13767	-0.851154
3.14433	-1.48535
3.151	-2.17247
3.15767	-2.60067
3.16433	-2.83051
3.171	-3.15952
3.17767	-3.85857
3.18433	-4.57525
3.191	-5.24807
3.19767	-5.74255
3.20433	-5.76448
3.211	-5.22995
3.21767	-4.47989
3.22433	-4.03261
3.231	-3.5553
3.23767	-2.94685
3.24433	-2.8286
3.251	-3.38221
3.25767	-4.20427
3.26433	-4.98867
3.271	-5.75876
3.27767	-6.46257
3.28433	-6.81877
3.291	-6.56796
3.29767	-5.53417
3.30433	-4.00448
3.311	-2.62499
3.31767	-1.85966
3.32433	-1.34373
3.331	-1.17064
3.33767	-1.76573
3.34433	-2.45523
3.351	-2.64406
3.35767	-2.22445
3.36433	-2.32267
3.371	-3.06225
3.37767	-4.18711
3.38433	-5.52797
3.391	-7.12919
3.39767	-8.49438
3.40433	-8.87299
3.411	-8.78716
3.41767	-8.52251
3.42433	-8.35466
3.431	-8.03661
3.43767	-7.76148
3.44433	-8.06189
3.451	-8.63075
3.45767	-9.18388
3.46433	-9.43947
3.471	-9.30882
3.47767	-9.19342
3.48433	-8.80194
3.491	-7.96556
3.49767	-6.73866
3.50433	-5.70107
3.511	-5.07689
3.51767	-4.47083
3.52433	-3.67117
3.531	-3.10469
3.53767	-3.34549
3.54433	-3.77178
3.551	-3.98254
3.55767	-4.004
3.56433	-4.74977
3.571	-5.81169
3.57767	-6.13213
3.58433	-5.49603
3.591	-4.98676
3.59767	-5.20086
3.60433	-5.08499
3.611	-4.44889
3.61767	-3.65925
3.62433	-3.62825
3.631	-3.90196
3.63767	-4.04644
3.64433	-4.11654
3.651	-4.09317
3.65767	-3.9382
3.66433	-3.78847
3.671	-3.55005
3.67767	-3.51667
3.68433	-3.8271
3.691	-4.35066
3.69767	-5.00298
3.70433	-5.53179
3.711	-5.99194
3.71767	-5.94902
3.72433	-5.45263
3.731	-4.8008
3.73767	-4.53806
3.74433	-4.35781
3.751	-4.47512
3.75767	-5.12838
3.76433	-5.84793
3.771	-6.32334
3.77767	-5.79977
3.78433	-4.59909
3.791	-2.94065
3.79767	-1.35899
3.80433	-0.439167
3.811	-0.385761
3.81767	-1.02472
3.82433	-2.14338
3.831	-3.36123
3.83767	-4.21047
3.84433	-4.80795
3.851	-4.96674
3.85767	-5.2557
3.86433	-5.79071
3.871	-6.28519
3.87767	-6.51217
3.88433	-5.81121
3.891	-4.44889
3.89767	-2.9335
3.90433	-1.4987
3.911	-0.742912
3.91767	-0.292778
3.92433	-0.383377
3.931	-0.842571
3.93767	-1.32704
3.94433	-1.82676
3.951	-1.64223
3.95767	-1.06239
3.96433	-0.315666
3.971	-0.020504
3.97767	-0.337601
3.98433	-0.810146
3.991	-1.46103
3.99767	-2.48766
4.00433	-3.70693
4.011	-4.33731
4.01767	-4.07362
4.02433	-3.28779
4.031	-2.53153
4.03767	-1.60408
4.04433	-0.475883
4.051	0.264168
4.05767	0.654221
4.06433	0.796318
4.071	0.807762
4.07767	0.240326
4.08433	-0.592232
4.091	-1.35565
4.09767	-2.16675
4.10433	-3.09992
4.111	-3.64208
4.11767	-3.38221
4.12433	-3.20148
4.131	-2.92873
4.13767	-1.99938
4.14433	-0.60606
4.151	0.0944138
4.15767	-0.366688
4.16433	-1.24645
4.171	-2.27165
4.17767	-3.83949
4.18433	-5.27954
4.191	-5.72824
4.19767	-5.06496
4.20433	-3.9835
4.211	-2.96593
4.21767	-2.15435
4.22433	-1.92595
4.231	-2.54679
4.23767	-3.52573
4.24433	-3.95536
4.251	-3.7632
4.25767	-3.47471
4.26433	-3.61395
4.271	-3.82662
4.27767	-4.004
4.28433	-4.28772
4.291	-5.08833
4.29767	-6.01721
4.30433	-6.59418
4.311	-7.01237
4.31767	-7.10106
4.32433	-7.17258
4.331	-7.01046
4.33767	-6.52027
4.34433	-5.85413
4.351	-4.95052
4.35767	-4.57764
4.36433	-4.64487
4.371	-4.79841
4.37767	-5.16605
4.38433	-5.42307
4.391	-5.56612
4.39767	-5.13268
4.40433	-4.70448
4.411	-4.80127
4.41767	-5.16462
4.42433	-5.60713
4.431	-5.93805
4.43767	-6.30379
4.44433	-6.70195
4.451	-6.72245
4.45767	-6.59609
4.46433	-6.48642
4.471	-6.91986
4.47767	-7.86591
4.48433	-8.35466
4.491	-8.75378
4.49767	-9.09185
4.50433	-9.31835
4.511	-8.88014
4.51767	-7.91359
4.52433	-7.49922
4.531	-7.10678
4.53767	-6.56271
4.54433	-5.6963
4.551	-5.03778
4.55767	-4.57621
4.56433	-3.93677
4.571	-3.12567
4.57767	-1.99604
4.58433	-1.15919
4.591	-0.712872
4.59767	-0.657558
4.60433	-0.733852
4.611	-1.37043
4.61767	-2.52867
4.62433	-3.51286
4.631	-4.05979
4.63767	-4.11034
4.64433	-3.96395
4.651	-3.29828
4.65767	-2.61164
4.66433	-2.55966
4.671	-3.05271
4.67767	-4.11415
4.68433	-5.27143
4.691	-6.31952
4.69767	-6.75917
4.70433	-6.62613
4.711	-6.47688
4.71767	-6.33097
4.72433	-6.31046
4.731	-6.3529
4.73767	-6.75011
4.74433	-7.26032
4.751	-7.3843
4.75767	-7.01523
4.76433	-6.3405
4.771	-5.86557
4.77767	-5.6181
4.78433	-5.6963
4.791	-5.87749
4.79767	-6.13737
4.80433	-6.29663
4.811	-6.53648
4.81767	-7.07197
4.82433	-7.27129
4.831	-7.19452
4.83767	-7.09009
4.84433	-7.49159
4.851	-8.44812
4.85767	-9.25541
4.86433	-10.0999
4.871	-10.4437
4.87767	-10.2711
4.88433	-9.84526
4.891	-9.24778
4.89767	-8.32939
4.90433	-6.95658
4.911	-5.97811
4.91767	-5.47171
4.92433	-4.91381
4.931	-3.80135
4.93767	-2.71416
4.94433	-2.31266
4.951	-2.4581
4.95767	-2.80762
4.96433	-3.21531
4.971	-3.99876
4.97767	-5.1589
4.98433	-6.31475
4.991	-7.23982
4.99767	-7.82061
5.00433	-7.85255
5.011	-7.2875
5.01767	-6.42586
5.02433	-5.77307
5.031	-5.23186
5.03767	-4.8933
5.04433	-5.02205
5.051	-5.63097
5.05767	-6.40535
5.06433	-6.99568
5.071	-7.57122
5.07767	-8.08954
5.08433	-8.26406
5.091	-7.84731
5.09767	-7.26032
5.10433	-6.4764
5.111	-5.45692
5.11767	-4.09937
5.12433	-3.13711
5.131	-3.02124
5.13767	-3.21436
5.14433	-3.01743
5.151	-2.56205
5.15767	-2.72369
5.16433	-3.22676
5.171	-3.46375
5.17767	-3.18098
5.18433	-2.94828
5.191	-3.05653
5.19767	-3.03221
5.20433	-3.0179
5.211	-2.92921
5.21767	-2.79236
5.22433	-3.04842
5.231	-3.61824
5.23767	-4.18329
5.24433	-4.13322
5.251	-3.8209
5.25767	-3.77512
5.26433	-3.72458
5.271	-3.42083
5.27767	-3.06082
5.28433	-3.05986
5.291	-3.17717
5.29767	-2.91157
5.30433	-2.02322
5.311	-1.04094
5.31767	-0.328541
5.32433	0.339031
5.331	0.723839
5.33767	0.790119
5.34433	0.26083
5.351	-0.220299
5.35767	-0.669956
5.36433	-1.24502
5.371	-1.58024
5.37767	-1.8549
5.38433	-2.20585
5.391	-2.9397
5.39767	-3.82137
5.40433	-4.56762
5.411	-5.35059
5.41767	-6.03485
5.42433	-6.1245
5.431	-5.86033
5.43767	-5.28288
5.44433	-4.58431
5.451	-3.81136
5.45767	-3.37696
5.46433	-3.7632
5.471	-4.20094
5.47767	-4.34399
5.48433	-3.96729
5.491	-3.70264
5.49767	-3.4399
5.50433	-3.01886
5.511	-2.44951
5.51767	-1.35994
5.52433	-0.462055
5.531	0.324726
5.53767	0.501156
5.54433	0.270367
5.551	-0.383854
5.55767	-1.77288
5.56433	-3.67546
5.571	-5.53465
5.57767	-6.56366
5.58433	-6.60801
5.591	-5.96952
5.59767	-5.21755
5.60433	-4.32348
5.611	-3.65591
5.61767	-2.98309
5.62433	-2.70414
5.631	-2.84195
5.63767	-3.18193
5.64433	-3.60584
5.651	-3.85952
5.65767	-4.4136
5.66433	-4.68493
5.671	-4.58241
5.67767	-4.1275
5.68433	-3.53193
5.691	-3.29113
5.69767	-3.01504
5.70433	-2.85769
5.711	-3.03459
5.71767	-3.77655
5.72433	-4.67157
5.731	-4.58717
5.73767	-3.46947
5.74433	-2.34461
5.751	-1.57356
5.75767	-0.928402
5.76433	-0.417233
5.771	-0.285625
5.77767	-0.926018
5.78433	-1.56879
5.791	-1.84822
5.79767	-1.68419
5.80433	-1.24741
5.811	-1.21546
5.81767	-1.06287
5.82433	-0.536919
5.831	0.412464
5.83767	1.43623
5.84433	2.2831
5.851	3.68977
5.85767	5.13124
5.86433	6.6433
5.871	9.80234
5.87767	18.9476
5.88433	39.4917
5.891	77.9715
5.89767	139.915
5.90433	222.78
5.911	319.342
5.91767	419.058
5.92433	511.423
5.931	583.582
5.93767	626.005
5.94433	641.171
5.951	635.057
5.95767	613.869
5.96433	583.766
5.971	550.559
5.97767	517.528
5.98433	483.577
5.991	448.746
5.99767	413.255
6.00433	376.367
6.011	337.949
6.01767	299.078
6.02433	259.934
6.031	220.796
6.03767	183.216
6.04433	148.576
6.051	118.237
6.05767	92.2198
6.06433	71.3835
6.071	55.182
6.07767	42.5668
6.08433	32.6738
6.091	24.5876
6.09767	18.1732
6.10433	13.4668
6.111	10.5143
6.11767	8.50916
6.12433	6.79588
6.131	5.00441
6.13767	3.35503
6.14433	1.82247
6.151	0.666142
6.15767	-0.0910759
6.16433	-0.762463
6.171	-0.907898
6.17767	-0.539303
6.18433	0.248909
6.191	0.43869
6.19767	0.324249
6.20433	0.222683
6.211	0.222206
6.21767	0.136375
6.22433	-0.507355
6.231	-1.52206
6.23767	-2.68888
6.24433	-3.24965
6.251	-3.35836
6.25767	-3.22247
6.26433	-2.82764
6.271	-2.24733
6.27767	-1.56116
6.28433	-1.28984
6.291	-1.14584
6.29767	-1.23024
6.30433	-1.24121
6.311	-0.570774
6.31767	0.732899
6.32433	2.37226
6.331	3.50428
6.33767	4.18615
6.34433	4.59862
6.351	4.6649
6.35767	4.41504
6.36433	3.70789
6.371	2.81477
6.37767	1.55449
6.38433	0.134945
6.391	-1.01995
6.39767	-1.75714
6.40433	-2.10762
6.411	-2.26355
6.41767	-2.14434
6.42433	-2.1162
6.431	-2.46668
6.43767	-3.17335
6.44433	-3.58486
6.451	-3.40462
6.45767	-2.77376
6.46433	-2.01464
6.471	-1.42336
6.47767	-0.712395
6.48433	-0.216007
6.491	0.100136
6.49767	0.000953674
6.50433	-0.253201
6.511	-0.374794
6.51767	-0.520229
6.52433	-0.660419
6.531	-1.17302
6.53767	-1.45769
6.54433	-1.36328
6.551	-1.04284
6.55767	-0.879765
6.56433	-0.836372
6.571	-0.642776
6.57767	-0.266075
6.58433	0.259399
6.591	0.961781
6.59767	1.74093
6.60433	2.13051
6.611	1.97124
6.61767	1.38283
6.62433	0.62418
6.631	-0.117779
6.63767	-1.12343
6.64433	-2.1944
6.651	-2.75278
6.65767	-2.41232
6.66433	-1.34182
6.671	-0.442028
6.67767	0.141144
6.68433	0.736237
6.691	1.22499
6.69767	1.2064
6.70433	0.319481
6.711	-0.782013
6.71767	-1.32704
6.72433	-1.39332
6.731	-1.11818
6.73767	-0.83971
6.74433	-0.610828
6.751	-0.771999
6.75767	-1.32322
6.76433	-1.65892
6.771	-1.8301
6.77767	-1.78194
6.78433	-1.43766
6.791	-0.441551
6.79767	0.730991
6.80433	1.24931
6.811	1.23072
6.81767	0.830173
6.82433	0.237942
6.831	-0.388145
6.83767	-0.605106
6.84433	-0.237465
6.851	0.165939
6.85767	0.469685
6.86433	0.776768
6.871	1.16205
6.87767	1.55258
6.88433	1.62745
6.891	1.33705
6.89767	1.27983
6.90433	1.27697
6.911	1.0972
6.91767	0.207901
6.92433	-0.852585
6.931	-1.40429
6.93767	-1.85966
6.94433	-2.34795
6.951	-2.81191
6.95767	-3.00884
6.96433	-2.91872
6.971	-2.72369
6.97767	-2.67076
6.98433	-2.67315
6.991	-2.91491
6.99767	-2.89822
7.00433	-2.68078
7.011	-2.02465
7.01767	-0.732422
7.02433	0.887394
7.031	2.49386
7.03767	3.58152
7.04433	4.1213
7.051	3.93772
7.05767	2.89679
7.06433	1.53446
7.071	0.282288
7.07767	-0.257492
7.08433	0.0481606
7.091	0.708103
7.09767	1.28603
7.10433	1.28841
7.111	0.754356
7.11767	-0.23222
7.12433	-1.99795
7.131	-3.90244
7.13767	-5.29385
7.14433	-5.25522
7.151	-3.90387
7.15767	-2.65026
7.16433	-1.86968
7.171	-1.53542
7.17767	-1.13916
7.18433	-1.45435
7.191	-2.5382
7.19767	-3.37076
7.20433	-3.37267
7.211	-2.74515
7.21767	-1.96123
7.22433	-0.743866
7.231	0.83065
7.23767	2.5568
7.24433	4.40407
7.251	5.74064
7.25767	5.91135
7.26433	4.76122
7.271	3.06177
7.27767	1.4472
7.28433	-0.296593
7.291	-1.92833
7.29767	-3.31354
7.30433	-4.26912
7.311	-4.64582
7.31767	-4.96674
7.32433	-5.07736
7.331	-4.99773
7.33767	-4.32062
7.34433	-3.16858
7.351	-2.33793
7.35767	-1.95932
7.36433	-1.98984
7.371	-1.97744
7.37767	-1.616
7.38433	-1.0705
7.391	-0.562668
7.39767	-0.143528
7.40433	0.499249
7.411	1.32227
7.41767	1.63078
7.42433	1.08337
7.431	0.041008
7.43767	-0.67997
7.44433	-1.00183
7.451	-1.16634
7.45767	-1.31226
7.46433	-1.22595
7.471	-0.901222
7.47767	-0.491142
7.48433	-0.517845
7.491	-0.837326
7.49767	-1.2722
7.50433	-1.24836
7.511	-0.494003
7.51767	0.322342
7.52433	0.997066
7.531	1.26934
7.53767	1.8487
7.54433	2.57349
7.551	2.83003
7.55767	2.78664
7.56433	2.52771
7.571	2.50053
7.57767	2.35987
7.58433	1.72949
7.591	0.892162
7.59767	-0.45681
7.60433	-1.47629
7.611	-1.89781
7.61767	-1.86491
7.62433	-1.35469
7.631	-1.07002
7.63767	-0.815868
7.64433	-0.769615
7.651	-0.873566
7.65767	-0.814438
7.66433	-0.902176
7.671	-0.326633
7.67767	0.908852
7.68433	2.25115
7.691	2.83146
7.69767	2.45857
7.70433	1.75858
7.711	0.906467
7.71767	-0.014782
7.72433	-0.977993
7.731	-1.62363
7.73767	-1.73092
7.74433	-1.38044
7.751	-1.12915
7.75767	-1.07622
7.76433	-1.17731
7.771	-1.03092
7.77767	-0.762939
7.78433	-0.343323
7.791	0.28038
7.79767	1.06096
7.80433	2.02084
7.811	2.77901
7.81767	3.33309
7.82433	3.37839
7.831	3.28064
7.83767	3.23439
7.84433	3.33118
7.851	3.23963
7.85767	2.68173
7.86433	2.08902
7.871	1.57595
7.87767	1.74904
7.88433	2.21062
7.891	2.89488
7.89767	3.28493
7.90433	3.46231
7.911	3.57962
7.91767	3.16715
7.92433	2.08998
7.931	0.861168
7.93767	0.299454
7.94433	0.731468
7.951	1.23072
7.95767	1.44577
7.96433	1.97792
7.971	3.11804
7.97767	4.60243
7.98433	5.07164
7.991	4.79698
7.99767	4.24862
8.00433	3.78609
8.011	3.06559
8.01767	1.70279
8.02433	0.359535
8.031	-0.308037
8.03767	-0.124454
8.04433	0.549793
8.051	0.967503
8.05767	1.26553
8.06433	1.60551
8.071	1.82629
8.07767	1.73807
8.08433	1.04475
8.091	0.236034
8.09767	-0.450611
8.10433	-0.613689
8.111	-0.123978
8.11767	0.872135
8.12433	1.70755
8.131	2.23732
8.13767	2.61021
8.14433	2.77758
8.151	2.58923
8.15767	2.29645
8.16433	2.54869
8.171	3.11089
8.17767	3.65782
8.18433	4.13656
8.191	4.69685
8.19767	4.83322
8.20433	4.13132
8.211	3.24678
8.21767	2.79713
8.22433	2.66027
8.231	2.40183
8.23767	1.84345
8.24433	1.82199
8.251	2.22731
8.25767	2.51198
8.26433	2.46191
8.271	2.05946
8.27767	2.05946
8.28433	2.14529
8.291	2.23303
8.29767	2.6288
8.30433	3.17287
8.311	4.00209
8.31767	4.54569
8.32433	4.60243
8.331	4.18711
8.33767	3.34024
8.34433	2.45953
8.351	1.96648
8.35767	1.96314
8.36433	2.70653
8.371	3.52955
8.37767	4.10986
8.38433	4.39787
8.391	4.72641
8.39767	4.99868
8.40433	5.20229
8.411	5.84793
8.41767	6.7749
8.42433	7.20882
8.431	6.47688
8.43767	5.45359
8.44433	4.77743
8.451	4.00782
8.45767	3.16906
8.46433	2.70653
8.471	2.97594
8.47767	3.42798
8.48433	3.27682
8.491	3.16715
8.49767	3.20387
8.50433	3.42751
8.511	3.46804
8.51767	3.35836
8.52433	3.53909
8.531	3.81613
8.53767	4.17328
8.54433	4.54426
8.551	5.22709
8.55767	6.23131
8.56433	6.82926
8.571	6.49977
8.57767	5.51319
8.58433	4.24194
8.591	2.74181
8.59767	1.2455
8.60433	0.13876
8.611	-0.144958
8.61767	-0.178814
8.62433	0.20647
8.631	0.684261
8.63767	1.01328
8.64433	1.13153
8.651	1.17397
8.65767	1.75905
8.66433	2.38276
8.671	3.25346
8.67767	3.79372
8.68433	4.2305
8.691	4.80938
8.69767	5.27525
8.70433	5.64861
8.711	5.4841
8.71767	5.56135
8.72433	5.97
8.731	6.09398
8.73767	5.91707
8.74433	5.59425
8.751	5.34153
8.75767	4.72403
8.76433	3.47805
8.771	2.36225
8.77767	1.74093
8.78433	1.472
8.791	1.54209
8.79767	1.72377
8.80433	2.11334
8.811	2.66933
8.81767	3.19338
8.82433	3.82566
8.831	4.47273
8.83767	5.39351
8.84433	6.33764
8.851	6.90603
8.85767	7.24602
8.86433	7.78723
8.871	8.3642
8.87767	8.6956
8.88433	8.42381
8.891	8.29697
8.89767	8.35037
8.90433	8.31223
8.911	7.89833
8.91767	7.67183
8.92433	8.04329
8.931	8.30078
8.93767	8.18014
8.94433	7.18307
8.951	6.00243
8.95767	5.00011
8.96433	4.96817
8.971	5.67913
8.97767	6.57797
8.98433	7.74765
8.991	8.6031
8.99767	8.45528
9.00433	6.73151
9.011	4.55379
9.01767	2.53677
9.02433	1.00136
9.031	0.325203
9.03767	0.798225
9.04433	2.18964
9.051	3.80564
9.05767	5.39398
9.06433	6.56271
9.071	7.00903
9.07767	6.81496
9.08433	6.30188
9.091	5.41687
9.09767	4.36115
9.10433	3.56817
9.111	3.52907
9.11767	3.97158
9.12433	4.53711
9.131	5.21851
9.13767	5.75972
9.14433	6.0935
9.151	6.13499
9.15767	5.87034
9.16433	5.50604
9.171	4.89616
9.17767	4.32634
9.18433	3.97921
9.191	3.65686
9.19767	3.45612
9.20433	3.40223
9.211	3.582
9.21767	3.98397
9.22433	4.23813
9.231	4.52757
9.23767	4.81939
9.24433	4.90046
9.251	4.9305
9.25767	5.13887
9.26433	5.57661
9.271	5.8198
9.27767	5.60665
9.28433	5.29337
9.291	4.73642
9.29767	4.04119
9.30433	3.39746
9.311	3.01552
9.31767	2.91586
9.32433	2.88773
9.331	3.12614
9.33767	3.38745
9.34433	3.78942
9.351	4.57764
9.35767	5.64861
9.36433	6.49929
9.371	6.82545
9.37767	6.8202
9.38433	6.59227
9.391	6.23798
9.39767	6.14309
9.40433	6.50167
9.411	7.2298
9.41767	7.89547
9.42433	8.28886
9.431	8.18968
9.43767	7.62558
9.44433	6.99902
9.451	6.87361
9.45767	7.32994
9.46433	8.11911
9.471	8.90923
9.47767	9.39941
9.48433	9.52244
9.491	9.2063
9.49767	8.31318
9.50433	6.92129
9.511	5.6529
9.51767	5.14317
9.52433	5.54562
9.531	5.76448
9.53767	5.93138
9.54433	6.26612
9.551	6.63137
9.55767	6.49548
9.56433	5.54657
9.571	5.23758
9.57767	5.60951
9.58433	6.06966
9.591	6.15644
9.59767	6.10495
9.60433	6.11973
9.611	5.70536
9.61767	5.24807
9.62433	5.4493
9.631	6.40583
9.63767	7.55835
9.64433	8.53825
9.651	9.30023
9.65767	9.65166
9.66433	9.28926
9.671	8.27026
9.67767	7.09963
9.68433	6.35672
9.691	6.0153
9.69767	5.66864
9.70433	5.25236
9.711	4.78506
9.71767	4.23622
9.72433	3.82662
9.731	3.93438
9.73767	4.78077
9.74433	5.9886
9.751	7.60794
9.75767	9.53865
9.76433	11.095
9.771	11.5571
9.77767	10.8395
9.78433	9.54723
9.791	8.02517
9.79767	6.76823
9.80433	6.02293
9.811	6.19364
9.81767	7.01237
9.82433	8.16584
9.831	9.12333
9.83767	9.41992
9.84433	9.31358
9.851	8.41713
9.85767	7.37143
9.86433	6.45733
9.871	6.48403
9.87767	7.53593
9.88433	8.84771
9.891	10.2797
9.89767	11.1661
9.90433	11.4398
9.911	10.891
9.91767	9.71127
9.92433	8.39615
9.931	7.34043
9.93767	6.64139
9.94433	6.47688
9.951	6.46162
9.95767	6.61755
9.96433	6.8469
9.971	6.91462
9.97767	7.01237
9.98433	6.63185
9.991	5.93281
9.99767	4.74119
10.0043	3.40939
10.011	2.7194
10.0177	2.80046
10.0243	3.9525
10.031	5.68914
10.0377	7.68805
10.0443	9.74607
10.051	11.3111
10.0577	12.2757
10.0643	12.4092
10.071	11.9457
10.0777	11.3611
10.0843	10.6034
10.091	10.118
10.0977	9.81522
10.1043	9.61876
10.111	9.43708
10.1177	9.42707
10.1243	9.85909
10.131	10.2234
10.1377	10.5247
10.1443	10.9544
10.151	11.4999
10.1577	11.436
10.1643	10.5944
10.171	9.82761
10.1777	9.68027
10.1843	9.99498
10.191	10.4899
10.1977	11.1623
10.2043	12.0573
10.211	12.5389
10.2177	12.1198
10.2243	10.8404
10.231	9.37414
10.2377	8.63075
10.2443	8.53395
10.251	8.54588
10.2577	8.41713
10.2643	8.56352
10.271	9.09138
10.2777	9.5315
10.2843	9.81951
10.291	10.6111
10.2977	12.0592
10.3043	13.7234
10.311	15.0509
10.3177	15.6913
10.3243	15.83
10.331	15.3203
10.3377	14.5111
10.3443	13.411
10.351	12.3882
10.3577	12.0749
10.3643	12.4893
10.371	13.392
10.3777	14.5044
10.3843	15.6851
10.391	16.9539
10.3977	17.6535
10.4043	17.4074
10.411	16.2849
10.4177	14.8001
10.4243	13.6843
10.431	13.1826
10.4377	12.9652
10.4443	13.0644
10.451	13.4859
10.4577	14.1802
10.4643	14.524
10.471	14.0018
10.4777	13.6237
10.4843	13.6786
10.491	14.0295
10.4977	13.7334
10.5043	13.1073
10.511	12.578
10.5177	12.0173
10.5243	11.5471
10.531	11.2491
10.5377	11.4021
10.5443	11.3301
10.551	10.8685
10.5577	9.97686
10.5643	9.09185
10.571	8.61835
10.5777	8.97646
10.5843	10.4928
10.591	12.8264
10.5977	15.2907
10.6043	16.6302
10.611	16.6183
10.6177	15.6145
10.6243	14.6456
10.631	13.8645
10.6377	13.5098
10.6443	13.7563
10.651	14.4982
10.6577	15.1153
10.6643	14.8754
10.671	13.8326
10.6777	12.4173
10.6843	11.2195
10.691	10.5281
10.6977	10.4198
10.7043	10.6907
10.711	11.2557
10.7177	11.9476
10.7243	12.6472
10.731	13.0124
10.7377	13.3219
10.7443	13.4969
10.751	13.9685
10.7577	14.379
10.7643	14.3976
10.771	14.091
10.7777	13.3772
10.7843	12.5608
10.791	11.4064
10.7977	10.263
10.8043	9.7909
10.811	10.1385
10.8177	10.9916
10.8243	12.1741
10.831	13.3176
10.8377	14.3847
10.8443	14.6389
10.851	13.8884
10.8577	12.6891
10.8643	11.5342
10.871	10.8304
10.8777	10.3092
10.8843	10.3564
10.891	11.1561
10.8977	12.1899
10.9043	12.9142
10.911	13.1483
10.9177	13.1288
10.9243	12.7597
10.931	12.1799
10.9377	11.5643
10.9443	10.9754
10.951	10.5624
10.9577	10.7841
10.9643	11.4055
10.971	11.8904
10.9777	12.1455
10.9843	12.4717
10.991	13.2079
10.9977	13.7291
11.0043	13.9995
11.011	14.2756
11.0177	14.596
11.0243	15.1544
11.031	15.4405
11.0377	15.6784
11.0443	15.9898
11.051	16.2692
11.0577	16.6945
11.0643	17.015
11.071	17.4589
11.0777	17.8919
11.0843	18.5552
11.091	19.3377
11.0977	19.7701
11.1043	19.7058
11.111	19.2404
11.1177	18.4612
11.1243	17.3993
11.131	16.49
11.1377	16.3717
11.1443	16.6097
11.151	16.6888
11.1577	16.6183
11.1643	16.3488
11.171	15.8081
11.1777	14.9655
11.1843	14.5068
11.191	14.9555
11.1977	16.0651
11.2043	17.2801
11.211	18.1837
11.2177	18.5165
11.2243	18.5404
11.231	18.4202
11.2377	18.2962
11.2443	18.3702
11.251	18.6529
11.2577	19.2437
11.2643	19.7363
11.271	19.7358
11.2777	19.3691
11.2843	19.1689
11.291	19.248
11.2977	19.4316
11.3043	19.5017
11.311	19.5603
11.3177	19.8021
11.3243	19.7697
11.331	19.5003
11.3377	18.8489
11.3443	18.1627
11.351	17.5986
11.3577	16.6373
11.3643	15.8439
11.371	15.3289
11.3777	15.3933
11.3843	15.8286
11.391	16.6612
11.3977	18.0659
11.4043	19.1965
11.411	19.6986
11.4177	19.9761
11.4243	20.184
11.431	20.0167
11.4377	19.4097
11.4443	18.7349
11.451	18.7836
11.4577	19.1741
11.4643	19.8355
11.471	20.185
11.4777	20.225
11.4843	20.3485
11.491	20.658
11.4977	21.1315
11.5043	21.0524
11.511	20.7424
11.5177	20.5421
11.5243	20.5517
11.531	20.4792
11.5377	20.3032
11.5443	20.6981
11.551	22.0914
11.5577	24.2209
11.5643	26.1269
11.571	26.9775
11.5777	26.7706
11.5843	25.8188
11.591	24.3068
11.5977	22.3856
11.6043	20.2656
11.611	19.0449
11.6177	18.5447
11.6243	19.1159
11.631	20.2355
11.6377	21.3218
11.6443	22.3641
11.651	22.8691
11.6577	23.2611
11.6643	22.9292
11.671	22.1996
11.6777	21.6403
11.6843	21.7061
11.691	21.9979
11.6977	22.181
11.7043	22.1581
11.711	21.9154
11.7177	21.5378
11.7243	21.0123
11.731	21.0466
11.7377	21.6928
11.7443	22.913
11.751	24.0126
11.7577	24.9166
11.7643	25.63
11.771	26.1235
11.7777	25.9719
11.7843	25.424
11.791	25.2495
11.7977	25.2056
11.8043	24.8637
11.811	24.1599
11.8177	24.2624
11.8243	24.6015
11.831	24.3769
11.8377	23.9081
11.8443	24.0192
11.851	24.9486
11.8577	24.8685
11.8643	23.8876
11.871	23.2048
11.8777	23.4699
11.8843	24.0498
11.891	23.4551
11.8977	22.531
11.9043	22.2039
11.911	22.584
11.9177	22.8043
11.9243	22.6169
11.931	22.6622
11.9377	23.3231
11.9443	24.1265
11.951	24.5905
11.9577	24.6382
11.9643	24.3497
11.971	23.7861
11.9777	23.0722
11.9843	22.4452
11.991	21.9021
11.9977	21.522

## Sheet: Extended Data Fig.6c
m/z	intensity
100	0.0554373
107.2	0.0525862
118.6	0.0567044
119.3	0.254695
123.15	0.530614
124.5	0.200525
130.2	0.0991536
138.5	0.0519527
138.9	0.195139
198	0.201792
210	0.048468
212.5	0.0551205
225.25	0.58225
226	0.121645
226.35	0.185002
256.85	0.885413
263	0.0541702
279.1	0.0516359
282.1	0.0525862
299	0.523645
299.7	4.65135
300	1.34475
304	0.413721
315.8	0.643706
317.8	0.1793
318.6	0.203059
318.9	1.07738
327.4	0.327238
328.1	3.88093
328.65	0.614245
329.3	0.319952
333.6	0.227768
337.65	0.272435
340.5	0.0731772
346.75	0.38521
347	0.186586
347.2	0.786576
350.1	0.113409
350.6	0.746978
350.95	0.554056
351.4	0.604425
352	0.121645
359.45	30.2364
364.5	0.579716
364.75	1.25922
366.2	0.0658912
367.5	0.10834
369.5	0.397248
373.1	0.317735
373.75	0.293976
377.7	0.100737
378.7	0.474226
379.4	0.161877
381.4	0.228085
382.3	12.1715
384.3	0.253744
387.55	0.38521
388.4	0.123863
389.1	0.361134
390.5	0.239489
393.1	0.284789
394.2	1.31402
394.95	0.495451
398.4	0.219532
401.7	0.391862
402.9	0.0810968
404.65	0.965876
405.1	2.3743
405.5	1.63112
409.7	1.05204
409.95	6.86725
416.85	0.724803
417.3	0.194189
423.5	0.320903
427.75	0.481512
429.6	0.0966193
433.4	2.85676
434.7	0.220482
435.7	0.281305
437.2	0.119111
438.5	4.15653
440.1	0.165678
440.7	0.152373
441.8	0.119745
443.6	0.198307
445.1	0.375706
445.8	0.245508
446.3	0.107073
449.05	62.1202
451.7	0.239489
455.85	3.24609
457.6	0.186586
458	0.655427
458.65	0.819522
459.5	0.274652
461.4	0.679186
461.9	1.13694
462.5	0.830926
465.5	0.0874325
466.1	0.598089
466.75	1.56903
467.4	0.150789
468	0.275919
468.9	0.149206
469.4	0.126397
470.9	0.112142
471.8	0.103272
473.1	0.282889
473.6	0.435579
474	0.25121
477.45	47.8927
479.7	0.32312
482.8	0.427976
483.1	0.626917
484.25	2.03883
486.05	0.459654
486.5	0.0861654
486.95	0.604425
487.9	0.0652576
488.9	0.0639905
490.45	1.29597
491.25	0.342127
492.85	0.698193
493.5	0.0753947
493.9	0.376974
494.35	0.877493
495.2	1.49491
497.1	0.194822
497.5	0.0696926
497.9	0.0614562
498.7	0.104222
499.6	0.0668415
501.45	0.265149
502.2	0.510657
502.8	0.165045
503.3	0.0918675
505.95	35.7409
508.1	0.296194
508.9	0.258179
510.8	0.400732
511.4	0.64434
512.7	2.97112
513.45	1.26207
514.2	0.194506
514.7	0.4039
515.1	0.611711
515.5	0.338009
516.05	0.446349
516.8	0.659862
518.6	0.408335
519.35	0.772321
521.1	0.0829975
521.9	0.0918675
522.6	0.224283
523.6	0.0994703
524.4	0.204326
525	0.2246
525.55	0.888264
526.15	0.461238
526.7	0.226184
529.8	0.19609
530.95	0.56546
531.95	0.55564
532.7	0.367787
533.3	0.197357
534.5	24.0883
535.1	2.1516
536.7	0.21573
537	0.140969
539.5	0.685205
540.1	0.29556
540.6	0.592704
541.45	1.7515
543.5	0.130198
544.8	0.145404
546.15	8.40334
546.9	0.684888
547.55	0.253744
548.4	0.320586
549.2	0.161877
553.5	0.232203
554.7	0.669999
555.65	0.723853
558.1	0.33104
558.5	0.130832
559.1	0.325654
559.45	0.275603
560.3	0.101688
562.2	0.242657
562.95	5.05335
563.35	3.83784
564.25	0.382676
567.3	0.0525862
568.2	0.0753947
568.55	0.426392
569.3	1.08594
569.9	0.889848
576.2	0.0494184
577.1	0.0525862
577.75	1.32764
578.85	0.193239
581.7	0.0757115
582.1	0.0510023
582.6	0.142236
582.85	0.206227
584.25	10.7704
586.95	0.241707
591.4	0.943067
591.9	0.117844
593.1	0.986784
593.5	0.382359
594	0.404217
595.4	0.0845815
596.7	0.0693758
597	0.134633
597.3	0.391862
598.2	36.1768
600.1	0.0696926
601.2	0.996921
601.7	0.270217
602.2	0.0633569
604.2	0.122279
606.5	0.321536
607.3	2.85645
608	0.332307
608.5	0.41182
609.5	0.0706429
610.05	1.81549
610.5	0.395347
610.8	0.272118
611.4	0.0582883
611.75	0.205593
615.65	2.68
616.85	0.526179
617.9	0.0772954
620.4	0.448884
620.75	0.214146
622.15	7.95509
625.4	0.187536
625.9	0.0725437
628	0.159659
629.5	0.206227
629.8	0.220799
630.1	0.0826808
631	0.767886
631.4	0.210345
631.85	0.503687
632.2	0.0503687
634.65	0.366203
636.3	95.4814
639.55	0.454269
642.3	0.0848982
642.7	0.201792
643.6	0.435895
644	0.288274
644.4	0.227451
645.2	5.83042
646.3	0.24139
647.9	0.328189
648.3	2.13006
649	0.819838
649.6	0.367153
653.8	4.15114
654.3	1.06186
654.9	0.132733
658.2	0.213196
658.9	0.810652
660.1	0.40295
660.9	0.631985
661.4	0.201475
665.8	0.153007
666.9	0.0636737
667.2	0.197357
667.9	0.0788793
668.8	0.725437
669.2	0.246142
670	0.364619
673	0.451418
674.2	100
675.9	0.463139
676.45	0.551522
678.2	0.0570212
681.4	0.892065
682.2	0.424491
682.8	0.667148
683.3	8.81009
685	0.0696926
685.5	0.219532
686.35	2.03122
686.95	1.77589
687.7	0.918358
688.35	0.616463
689.1	0.277503
690.2	0.066208
691.4	2.12911
691.95	2.6027
693.9	0.179617
694.9	0.356383
695.5	0.525546
695.8	0.129565
696.2	0.0829975
696.6	0.112142
697.05	0.228402
697.65	0.835361
698.6	0.0769786
699.2	0.0567044
701.5	0.247409
702.65	0.624065
703.3	0.0848982
703.7	0.362718
704.5	0.155541
705.4	0.057338
706.95	0.334841
707.55	0.868623
708	0.429243
708.6	0.0684255
711	0.151423
712.35	36.97
714	0.416888
715.25	0.451735
716	0.795763
719.1	0.399782
719.65	1.16482
720.5	0.36652
721.15	7.07855
721.5	2.77915
724.4	0.348463
725.4	0.134633
726.3	0.0845815
726.6	0.204009
726.9	0.163778
728.7	0.0668415
729.25	0.63737
729.85	0.459971
730.45	0.242023
730.7	0.120695
732.5	0.0570212
733.1	0.107073
733.7	0.202425
734.8	0.343078
736.9	0.0589219
738.5	0.414037
739.2	0.327872
739.8	0.0503687
741.2	0.0706429
744.3	0.288591
747.1	0.16156
749.7	0.292075
750.4	2.61411
751.35	0.344662
752.4	0.0570212
753.9	0.0668415
754.4	0.134
757	0.157125
757.9	0.0586051
759.2	2.26501
759.6	1.06091
760.3	0.320586
761.3	0.0636737
762.95	0.471059
766.1	0.0598723
766.6	0.131466
767.15	0.319002
768.7	0.0592387
772.3	0.0753947
773.2	0.0966193
774.7	0.204643
775.6	0.199574
782.2	0.0776122
783.9	0.0817304
785.3	0.172014
787.4	0.048468
789.9	0.213513
795.4	0.625649
795.95	0.355432
796.3	0.0624065
796.9	0.0959857
797.2	0.625966
797.55	0.224917
798.2	0.0684255
799.9	0.0506855
801.6	0.0510023
804.6	0.386794
810.4	0.203376
810.9	0.125447
811.8	0.052903
817.3	0.0519527
817.6	0.0627233
817.9	0.0589219
818.3	0.164411
818.9	0.287957
830.9	0.140652
832	0.19609
833.1	0.262298
837.9	0.173281
838.4	0.0902836
844.75	0.479295
845.3	0.216364
848.5	0.08965
849	0.0551205
854.4	0.148889
855.5	0.174865
859	0.0665247
866.2	0.0567044
868.6	0.0503687
869.5	0.137801
874.85	0.267683
875.65	1.5551
877.7	0.0551205
889.2	0.202425
889.9	0.164728
890.3	0.144137
893.3	0.190071
894.3	0.170747
894.8	0.104539
897.05	0.55564
897.5	0.331357
900.7	0.227768
901.45	0.226501
901.8	0.156808
902.3	0.664297
910.05	0.195456
912.25	0.252794
922.55	0.157442
924.7	0.338959
925.4	0.0510023
927.2	0.0535366
931.65	0.270217
932.35	1.52595
933	2.16174
933.4	0.502103
934.15	0.335792
936.5	0.172014
947.1	0.293976
948	0.0674751
949	0.0541702
950.6	0.166945
951	0.110875
951.3	0.216364
952.8	0.0747611
953.65	2.68602
954.45	1.03747
955.4	0.467574
955.9	0.279721
958.75	0.452368
959.6	0.0700094
960.7	0.211929
965.2	0.0655744
966.1	0.23252
966.7	0.108024
967.6	0.241073
972.5	0.052903
973.3	0.298094
973.95	0.198307
979.5	0.398515
980.1	0.52808
980.6	0.407385
987.4	0.0510023
989.35	1.23071
989.85	0.982982
990.2	1.00642
990.8	0.729872
991.5	0.20496
1003.25	0.363035
1004.1	0.246458
1004.9	0.333257
1008.2	0.0522694
1009.4	0.0636737
1010.95	13.6864
1012.65	1.07517
1013.9	0.178033
1014.7	0.0522694
1015	0.160927
1015.65	0.229669
1016.6	0.19704
1021.3	0.0776122
1023.8	0.103589
1024.35	0.771053
1025.4	0.0510023
1028.6	0.662713
1029.4	0.407068
1036.75	1.2475
1037.3	0.799564
1037.7	0.121962
1038.2	0.292392
1039.05	0.381092
1040.3	0.0541702
1043.5	0.192605
1044.3	0.0589219
1044.9	0.123863
1046.2	0.0798297
1046.85	0.114676
1051.6	0.128298
1059.4	0.25216
1060.5	0.127347
1061.4	0.236955
1061.9	0.133683
1067.5	4.72484
1067.9	17.4168
1069.8	1.18256
1072.5	0.237272
1078.5	0.0706429
1079.05	0.119428
1080.5	0.146988
1081.05	0.990268
1081.5	0.687106
1081.9	0.530297
1082.9	0.0795129
1083.4	0.128298
1085.45	0.23347
1086	0.288907
1086.35	0.34973
1086.7	0.0836311
1087.5	0.329456
1088.8	0.190387
1093.75	0.467257
1094.4	0.641805
1095.1	0.283839
1095.9	0.0630401
1096.8	0.1793
1099.7	0.0608226
1100	0.0696926
1101.9	0.0592387
1102.2	0.064624
1104.5	0.0829975
1116.75	0.400732
1117.3	0.0576548
1119.1	0.0677919
1124.65	8.81358
1125.15	9.69202
1126.65	0.692808
1130.2	0.0570212
1135.9	0.0510023
1138.2	1.91718
1138.6	0.969361
1139.1	1.4664
1139.7	0.19704
1140.7	0.147622
1142.5	0.173281
1143.2	0.069059
1144	0.061773
1147.2	0.216997
1150.95	0.649091
1152.5	0.315834
1153.2	0.069059
1156.6	0.19799
1158.3	0.160293
1159.7	0.0522694
1172.5	0.123863
1181.95	1.47051
1182.45	0.963025
1183.45	0.39408
1193	0.209395
1193.4	0.0481512
1195.1	0.394714
1195.65	0.54772
1196.35	0.654794
1197	0.127347
1201	0.463456
1202.3	0.20496
1204.2	0.0519527
1207.5	0.0766619
1210.8	0.157125
1244.4	0.280038
1252	0.069059
1252.75	0.352581
1261.5	0.178983
1275.2	0.0709597
1285.9	0.105172
1309.1	0.0931346
1347.7	0.123863
1365.6	0.337059
1370	0.244558
1371.3	0.537583
1371.65	0.243291
1373.7	0.0567044
1388	0.167262
1388.5	0.0525862
1395.8	0.0674751
1396.8	0.30443
1404.7	0.166945
1407.6	0.0814136
1409.1	0.254378
1409.6	0.399148
1410.6	0.0886997
1411.9	0.08965
1417.3	0.0592387
1421.3	0.179617
1422.7	0.316785
1423.4	0.350047
1424	0.453952
1424.5	0.0978864
1436.8	0.262298
1440.8	0.0586051
1441.8	0.283839
1446.3	0.14287
1447.05	0.474226
1447.55	0.275286
1448.25	0.571479
1451.2	0.0722269
1458.4	0.361451
1460.2	0.134
1460.95	0.548671
1461.85	0.820155
1462.4	0.175815
1463.1	0.172964
1465.9	0.138752
1473.4	0.0703262
1474.5	0.0912339
1474.95	0.191971
1477.1	0.0877493
1478.4	0.156492
1478.8	0.0937682
1480	0.175182
1484.7	0.254061
1485.45	0.664614
1486.05	0.30538
1493.7	0.200208
1499.25	1.52975
1499.6	0.532515
1500	0.685522
1500.5	0.530614
1509.9	0.0731772
1511.5	0.0829975
1511.9	0.0826808
1512.2	0.327555
1512.5	0.124496
1513	0.199891
1517.1	0.586051
1522.9	0.228085
1523.3	0.172331
1524.4	0.0491016
1526.2	0.0605058
1527.9	0.201475
1529.6	0.0804633
1532.2	0.0753947
1537	0.335792
1537.5	1.62859
1538.1	1.26904
1538.75	0.55469
1540.6	0.256279
1546.8	0.337059
1549.4	0.148255
1549.9	0.0817304
1550.3	0.320269
1550.7	0.0839479
1555.6	0.186903
1559.9	0.301896
1561.3	0.124813
1561.65	0.267683
1562.1	0.19704
1563.9	0.106123
1574.9	1.00959
1575.55	1.66945
1576.1	0.402
1576.45	0.889214
1584.8	0.0956689
1585.5	0.0671583
1588.8	0.216681
1589.7	0.0719101
1593.2	0.406751
1600.2	0.0658912
1613	0.520477
1613.6	0.648141
1614.2	0.493233
1619.9	0.12513
1621.35	0.210662
1623.4	0.155858
1624.4	0.0700094
1628.9	0.233153
1629.6	0.128615
1630.4	0.230936
1640.3	0.0525862
1641.3	0.352581
1651	0.277503
1652.1	0.418789
1658.55	0.128931
1659.25	0.241707
1661	0.19609
1663.3	0.0589219
1664.6	0.376657
1666.3	0.195456
1668.1	0.167262
1677.2	0.316151
1678.2	0.283522
1681.5	0.139068
1689.45	0.251844
1696.25	0.463456
1705.3	0.0728604
1706.1	0.295243
1709.8	0.379508
1714.1	0.0915507
1715.2	0.389328
1715.55	0.697243
1716.3	0.153007
1716.6	0.287007
1718.5	0.0902836
1719	0.30538
1733.6	0.135267
1740.2	0.0614562
1742.3	0.245191
1743.1	0.08965
1743.7	0.54772
1744.1	0.283522
1744.5	0.447617
1744.9	0.1793
1752.7	0.225234
1753.4	0.158075
1771.3	0.148572
1771.7	0.269584
1772.4	0.109291
1772.7	0.508122
1773.55	0.366203
1775.8	0.0535366
1781.5	0.369371
1785.5	0.208444
1786.3	0.287007
1790.1	0.275286
1795.75	0.489749
1798.3	0.321219
1800.2	0.671266
1800.8	0.898084
1801.7	0.467257
1802.9	0.329139
1809.8	0.143187
1813	0.30348
1816.9	0.181201
1819.4	0.223016
1821.9	0.2699
1824.2	0.244874
1827.1	0.219532
1828.4	0.0744444
1829.4	0.212246
1830	0.0605058
1834.2	0.193872
1834.7	0.19609
1836.5	0.0826808
1843.2	0.185953
1850.4	0.29651
1851.4	0.277186
1859.6	0.1793
1864.7	0.0557541
1875.1	0.233787
1877.6	0.248359
1883.7	0.0674751
1884.7	0.201158
1890.3	0.18912
1891.7	0.0532198
1898.8	0.109291
1913.9	0.283205
1914.3	0.367787
1916.7	0.133049
1920.4	0.248676
1921.9	0.254695
1931.6	0.102955
1933.7	0.077929
1936.7	0.0937682
1991.2	0.154591
