# Supplementary material for: Boron clusters as broadband membrane carriers
Source: Nature. 2022 Mar 23;603(7902):637–42. doi: 10.1038/s41586-022-04413-w (PMC8942850; doi:10.1038/s41586-022-04413-w)
Supplement: Supplementary file 10 — Source Data Extended Data Fig. 7 [file 41586_2022_4413_MOESM10_ESM.xlsx]

## Sheet: Extended Data Fig.7e
cell	compound	concentration (mM)	viability (%)	mean_viability	sd_viability
HeLa	B12Br12	0	92.1431	101.723	8.26362
HeLa	B12Br12	25	107.884	104.374	4.63078
HeLa	B12Br12	75	99.005	100.045	4.6288
HeLa	B12Br12	250	94.058	92.5363	6.64526
HeLa	B12Br12	500	80.2739	77.7536	4.25486
HeLa	B12Br12	0	113.981	101.723	8.26362
HeLa	B12Br12	25	103.906	104.374	4.63078
HeLa	B12Br12	75	98.3977	100.045	4.6288
HeLa	B12Br12	250	93.6129	92.5363	6.64526
HeLa	B12Br12	500	71.7105	77.7536	4.25486
HeLa	B12Br12	0	96.5663	101.723	8.26362
HeLa	B12Br12	25	108.375	104.374	4.63078
HeLa	B12Br12	75	93.7288	100.045	4.6288
HeLa	B12Br12	250	94.9064	92.5363	6.64526
HeLa	B12Br12	500	76.3515	77.7536	4.25486
HeLa	B12Br12	0	102.107	101.723	8.26362
HeLa	B12Br12	25	104.879	104.374	4.63078
HeLa	B12Br12	75	105.413	100.045	4.6288
HeLa	B12Br12	250	81.2429	92.5363	6.64526
HeLa	B12Br12	500	82.9955	77.7536	4.25486
HeLa	B12Br12	0	103.818	101.723	8.26362
HeLa	B12Br12	25	96.8259	104.374	4.63078
HeLa	B12Br12	75	103.679	100.045	4.6288
HeLa	B12Br12	250	98.8613	92.5363	6.64526
HeLa	B12Br12	500	77.4364	77.7536	4.25486
HeLa	R8	0	95.6532	96.7431	3.85642
HeLa	R8	25	58.5284	56.2175	3.79239
HeLa	R8	75	51.3068	52.2465	1.14595
HeLa	R8	250	40.194	36.0169	2.65397
HeLa	R8	500	38.0228	37.0802	1.61308
HeLa	R8	0	91.5483	96.7431	3.85642
HeLa	R8	25	50.998	56.2175	3.79239
HeLa	R8	75	54.1907	52.2465	1.14595
HeLa	R8	250	34.8301	36.0169	2.65397
HeLa	R8	500	37.1343	37.0802	1.61308
HeLa	R8	0	100.941	96.7431	3.85642
HeLa	R8	25	56.0293	56.2175	3.79239
HeLa	R8	75	52.143	52.2465	1.14595
HeLa	R8	250	32.9772	36.0169	2.65397
HeLa	R8	500	36.1034	37.0802	1.61308
HeLa	R8	0	95.3872	96.7431	3.85642
HeLa	R8	25	54.5945	56.2175	3.79239
HeLa	R8	75	52.0907	52.2465	1.14595
HeLa	R8	250	35.8468	36.0169	2.65397
HeLa	R8	500	39.1393	37.0802	1.61308
HeLa	R8	0	100.186	96.7431	3.85642
HeLa	R8	25	60.9372	56.2175	3.79239
HeLa	R8	75	51.5016	52.2465	1.14595
HeLa	R8	250	36.2364	36.0169	2.65397
HeLa	R8	500	35.0011	37.0802	1.61308
GT1-7	B12Br12	0	100.643	100.233	3.39144
GT1-7	B12Br12	25	94.7888	94.6313	2.40607
GT1-7	B12Br12	75	98.7298	96.8909	2.38231
GT1-7	B12Br12	250	94.2601	96.2321	6.96234
GT1-7	B12Br12	500	101.351	94.0105	6.36754
GT1-7	B12Br12	0	103.648	100.233	3.39144
GT1-7	B12Br12	25	97.581	94.6313	2.40607
GT1-7	B12Br12	75	93.7275	96.8909	2.38231
GT1-7	B12Br12	250	87.6448	96.2321	6.96234
GT1-7	B12Br12	500	95.367	94.0105	6.36754
GT1-7	B12Br12	0	98.0261	100.233	3.39144
GT1-7	B12Br12	25	92.1944	94.6313	2.40607
GT1-7	B12Br12	75	95.0551	96.8909	2.38231
GT1-7	B12Br12	250	92.9895	96.2321	6.96234
GT1-7	B12Br12	500	95.9376	94.0105	6.36754
GT1-7	B12Br12	0	95.6828	100.233	3.39144
GT1-7	B12Br12	25	92.2629	94.6313	2.40607
GT1-7	B12Br12	75	99.1597	96.8909	2.38231
GT1-7	B12Br12	250	100.841	96.2321	6.96234
GT1-7	B12Br12	500	93.5107	94.0105	6.36754
GT1-7	B12Br12	0	103.165	100.233	3.39144
GT1-7	B12Br12	25	96.3295	94.6313	2.40607
GT1-7	B12Br12	75	97.7826	96.8909	2.38231
GT1-7	B12Br12	250	105.425	96.2321	6.96234
GT1-7	B12Br12	500	83.8864	94.0105	6.36754
GT1-7	R8	0	95.0791	100.695	3.2583
GT1-7	R8	25	90.7805	94.5766	2.73168
GT1-7	R8	75	83.3384	84.7942	2.02106
GT1-7	R8	250	70.01	71.8191	3.96121
GT1-7	R8	500	70.4982	68.0635	4.48666
GT1-7	R8	0	100.632	100.695	3.2583
GT1-7	R8	25	93.1501	94.5766	2.73168
GT1-7	R8	75	87.3551	84.7942	2.02106
GT1-7	R8	250	68.3707	71.8191	3.96121
GT1-7	R8	500	70.4149	68.0635	4.48666
GT1-7	R8	0	102.402	100.695	3.2583
GT1-7	R8	25	97.9884	94.5766	2.73168
GT1-7	R8	75	83.2113	84.7942	2.02106
GT1-7	R8	250	68.6407	71.8191	3.96121
GT1-7	R8	500	70.1569	68.0635	4.48666
GT1-7	R8	0	102.934	100.695	3.2583
GT1-7	R8	25	95.73	94.5766	2.73168
GT1-7	R8	75	86.6208	84.7942	2.02106
GT1-7	R8	250	77.0155	71.8191	3.96121
GT1-7	R8	500	69.1527	68.0635	4.48666
GT1-7	R8	0	102.426	100.695	3.2583
GT1-7	R8	25	95.2339	94.5766	2.73168
GT1-7	R8	75	83.4455	84.7942	2.02106
GT1-7	R8	250	75.0587	71.8191	3.96121
GT1-7	R8	500	60.0951	68.0635	4.48666
ARPE-19	B12Br12	0	102.819	104.617	3.3863
ARPE-19	B12Br12	25	100.221	97.0673	4.80629
ARPE-19	B12Br12	75	99.4615	96.0062	3.3623
ARPE-19	B12Br12	250	91.2522	79.9956	8.82079
ARPE-19	B12Br12	500	77.1738	84.1713	7.81671
ARPE-19	B12Br12	0	110.213	104.617	3.3863
ARPE-19	B12Br12	25	91.1113	97.0673	4.80629
ARPE-19	B12Br12	75	99.8965	96.0062	3.3623
ARPE-19	B12Br12	250	87.7785	79.9956	8.82079
ARPE-19	B12Br12	500	94.1132	84.1713	7.81671
ARPE-19	B12Br12	0	105.061	104.617	3.3863
ARPE-19	B12Br12	25	102.01	97.0673	4.80629
ARPE-19	B12Br12	75	93.7517	96.0062	3.3623
ARPE-19	B12Br12	250	72.3401	79.9956	8.82079
ARPE-19	B12Br12	500	79.1342	84.1713	7.81671
ARPE-19	B12Br12	0	103.529	104.617	3.3863
ARPE-19	B12Br12	25	92.8144	97.0673	4.80629
ARPE-19	B12Br12	75	93.6905	96.0062	3.3623
ARPE-19	B12Br12	250	73.7859	79.9956	8.82079
ARPE-19	B12Br12	500	91.0929	84.1713	7.81671
ARPE-19	B12Br12	0	101.465	104.617	3.3863
ARPE-19	B12Br12	25	99.1797	97.0673	4.80629
ARPE-19	B12Br12	75	93.231	96.0062	3.3623
ARPE-19	B12Br12	250	74.8213	79.9956	8.82079
ARPE-19	B12Br12	500	79.3425	84.1713	7.81671
ARPE-19	R8	0	103.043	99.6967	2.65744
ARPE-19	R8	25	95.9463	90.5139	4.01308
ARPE-19	R8	75	83.0344	80.9559	1.36323
ARPE-19	R8	250	50.4824	56.0236	3.70131
ARPE-19	R8	500	53.3587	57.7219	8.1776
ARPE-19	R8	0	98.9539	99.6967	2.65744
ARPE-19	R8	25	87.8177	90.5139	4.01308
ARPE-19	R8	75	80.577	80.9559	1.36323
ARPE-19	R8	250	60.4806	56.0236	3.70131
ARPE-19	R8	500	63.4694	57.7219	8.1776
ARPE-19	R8	0	98.0973	99.6967	2.65744
ARPE-19	R8	25	90.3501	90.5139	4.01308
ARPE-19	R8	75	81.2023	80.9559	1.36323
ARPE-19	R8	250	57.6668	56.0236	3.70131
ARPE-19	R8	500	63.7883	57.7219	8.1776
ARPE-19	R8	0	101.786	99.6967	2.65744
ARPE-19	R8	25	92.7136	90.5139	4.01308
ARPE-19	R8	75	79.2702	80.9559	1.36323
ARPE-19	R8	250	56.5726	56.0236	3.70131
ARPE-19	R8	500	62.6816	57.7219	8.1776
ARPE-19	R8	0	96.6029	99.6967	2.65744
ARPE-19	R8	25	85.7418	90.5139	4.01308
ARPE-19	R8	75	80.6958	80.9559	1.36323
ARPE-19	R8	250	54.9156	56.0236	3.70131
ARPE-19	R8	500	45.3114	57.7219	8.1776
A549	B12Br12	0	78.5618	85.9946	5.02763
A549	B12Br12	25	100.854	106.289	5.21168
A549	B12Br12	75	106.269	109.955	3.18071
A549	B12Br12	250	100.87	108.787	9.86676
A549	B12Br12	500	93.3649	94.1552	4.79623
A549	B12Br12	0	84.2475	85.9946	5.02763
A549	B12Br12	25	102.084	106.289	5.21168
A549	B12Br12	75	109.669	109.955	3.18071
A549	B12Br12	250	106.858	108.787	9.86676
A549	B12Br12	500	89.1324	94.1552	4.79623
A549	B12Br12	0	87.1859	85.9946	5.02763
A549	B12Br12	25	105.638	106.289	5.21168
A549	B12Br12	75	111.6	109.955	3.18071
A549	B12Br12	250	98.1596	108.787	9.86676
A549	B12Br12	500	92.0071	94.1552	4.79623
A549	B12Br12	0	87.8117	85.9946	5.02763
A549	B12Br12	25	113.44	106.289	5.21168
A549	B12Br12	75	114.389	109.955	3.18071
A549	B12Br12	250	118.558	108.787	9.86676
A549	B12Br12	500	94.2718	94.1552	4.79623
A549	B12Br12	0	92.1662	85.9946	5.02763
A549	B12Br12	25	109.43	106.289	5.21168
A549	B12Br12	75	107.85	109.955	3.18071
A549	B12Br12	250	119.492	108.787	9.86676
A549	B12Br12	500	102	94.1552	4.79623
A549	R8	0	83.5424	95.0692	6.70328
A549	R8	25	95.5506	95.2925	1.8649
A549	R8	75	86.9332	88.005	1.33922
A549	R8	250	68.6881	64.544	4.3569
A549	R8	500	61.5731	60.0581	5.43347
A549	R8	0	95.2173	95.0692	6.70328
A549	R8	25	96.7197	95.2925	1.8649
A549	R8	75	88.1976	88.005	1.33922
A549	R8	250	66.7838	64.544	4.3569
A549	R8	500	63.7738	60.0581	5.43347
A549	R8	0	97.6983	95.0692	6.70328
A549	R8	25	92.4137	95.2925	1.8649
A549	R8	75	87.2348	88.005	1.33922
A549	R8	250	58.7007	64.544	4.3569
A549	R8	500	64.1917	60.0581	5.43347
A549	R8	0	100.354	95.0692	6.70328
A549	R8	25	94.7042	95.2925	1.8649
A549	R8	75	90.2501	88.005	1.33922
A549	R8	250	67.3921	64.544	4.3569
A549	R8	500	59.9068	60.0581	5.43347
A549	R8	0	98.5342	95.0692	6.70328
A549	R8	25	97.0741	95.2925	1.8649
A549	R8	75	87.4093	88.005	1.33922
A549	R8	250	61.1552	64.544	4.3569
A549	R8	500	50.8451	60.0581	5.43347
