# Supplementary material for: Boron clusters as broadband membrane carriers
Source: Nature. 2022 Mar 23;603(7902):637–42. doi: 10.1038/s41586-022-04413-w (PMC8942850; doi:10.1038/s41586-022-04413-w)
Supplement: Supplementary file 11 — Source Data Extended Data Fig. 8 [file 41586_2022_4413_MOESM11_ESM.xlsx]

## Sheet: Extended Data Fig.8a
Individual points						Curve data
dBET1 (mM)	B12Br12 (mM)	normalized_response	mean_norm	sd_norm		cluster	lower_limit	upper_limit	IC50	slope	x	y
0.0576	0	1.03376	1.02836	0.00523241		0	0.000821845	1.03119	7.67896	-1.46045	0.0576	1.03038
0.0576	0	1.02331	1.02836	0.00523241		0	0.000821845	1.03119	7.67896	-1.46045	0.1152	1.02896
0.0576	0	1.02801	1.02836	0.00523241		0	0.000821845	1.03119	7.67896	-1.46045	0.1728	1.02717
0.288	0	1.00506	1.01791	0.0431799		0	0.000821845	1.03119	7.67896	-1.46045	0.2304	1.02508
0.288	0	0.982624	1.01791	0.0431799		0	0.000821845	1.03119	7.67896	-1.46045	0.288	1.02274
0.288	0	1.06606	1.01791	0.0431799		0	0.000821845	1.03119	7.67896	-1.46045	0.3456	1.02019
1.44	0	0.955626	0.965137	0.0373243		0	0.000821845	1.03119	7.67896	-1.46045	0.4032	1.01745
1.44	0	0.933488	0.965137	0.0373243		0	0.000821845	1.03119	7.67896	-1.46045	0.4608	1.01454
1.44	0	1.0063	0.965137	0.0373243		0	0.000821845	1.03119	7.67896	-1.46045	0.5184	1.01147
3.21994	0	0.801942	0.791515	0.0142137		0	0.000821845	1.03119	7.67896	-1.46045	0.576	1.00826
3.21994	0	0.775325	0.791515	0.0142137		0	0.000821845	1.03119	7.67896	-1.46045	0.6336	1.00493
3.21994	0	0.797279	0.791515	0.0142137		0	0.000821845	1.03119	7.67896	-1.46045	0.6912	1.00147
7.2	0	0.558495	0.545217	0.0130094		0	0.000821845	1.03119	7.67896	-1.46045	0.7488	0.997903
7.2	0	0.544661	0.545217	0.0130094		0	0.000821845	1.03119	7.67896	-1.46045	0.8064	0.994235
7.2	0	0.532494	0.545217	0.0130094		0	0.000821845	1.03119	7.67896	-1.46045	0.864	0.990472
36	0	0.10494	0.0977842	0.0106587		0	0.000821845	1.03119	7.67896	-1.46045	0.9216	0.986621
36	0	0.0855343	0.0977842	0.0106587		0	0.000821845	1.03119	7.67896	-1.46045	0.9792	0.982689
36	0	0.102878	0.0977842	0.0106587		0	0.000821845	1.03119	7.67896	-1.46045	1.0368	0.978681
0.0576	25	0.966473	1.03337	0.0613121		0	0.000821845	1.03119	7.67896	-1.46045	1.0944	0.974603
0.0576	25	1.04676	1.03337	0.0613121		0	0.000821845	1.03119	7.67896	-1.46045	1.152	0.970461
0.0576	25	1.08688	1.03337	0.0613121		0	0.000821845	1.03119	7.67896	-1.46045	1.2096	0.966258
0.288	25	0.907568	0.960975	0.0530308		0	0.000821845	1.03119	7.67896	-1.46045	1.2672	0.962
0.288	25	1.01362	0.960975	0.0530308		0	0.000821845	1.03119	7.67896	-1.46045	1.3248	0.95769
0.288	25	0.961735	0.960975	0.0530308		0	0.000821845	1.03119	7.67896	-1.46045	1.3824	0.953332
1.44	25	0.791257	0.851354	0.0597686		0	0.000821845	1.03119	7.67896	-1.46045	1.44	0.948931
1.44	25	0.852015	0.851354	0.0597686		0	0.000821845	1.03119	7.67896	-1.46045	1.4976	0.94449
1.44	25	0.910789	0.851354	0.0597686		0	0.000821845	1.03119	7.67896	-1.46045	1.5552	0.940011
3.21994	25	0.576739	0.707812	0.12034		0	0.000821845	1.03119	7.67896	-1.46045	1.6128	0.935499
3.21994	25	0.733391	0.707812	0.12034		0	0.000821845	1.03119	7.67896	-1.46045	1.6704	0.930957
3.21994	25	0.813306	0.707812	0.12034		0	0.000821845	1.03119	7.67896	-1.46045	1.728	0.926387
7.2	25	0.316274	0.286452	0.0311366		0	0.000821845	1.03119	7.67896	-1.46045	1.7856	0.921791
7.2	25	0.254149	0.286452	0.0311366		0	0.000821845	1.03119	7.67896	-1.46045	1.8432	0.917174
7.2	25	0.288934	0.286452	0.0311366		0	0.000821845	1.03119	7.67896	-1.46045	1.9008	0.912536
36	25	0.0470542	0.0494675	0.0140033		0	0.000821845	1.03119	7.67896	-1.46045	1.9584	0.907881
36	25	0.0368276	0.0494675	0.0140033		0	0.000821845	1.03119	7.67896	-1.46045	2.016	0.903211
36	25	0.0645206	0.0494675	0.0140033		0	0.000821845	1.03119	7.67896	-1.46045	2.0736	0.898528
0.0576	50	0.977421	1.03112	0.0465491		0	0.000821845	1.03119	7.67896	-1.46045	2.1312	0.893834
0.0576	50	1.05992	1.03112	0.0465491		0	0.000821845	1.03119	7.67896	-1.46045	2.1888	0.889131
0.0576	50	1.05603	1.03112	0.0465491		0	0.000821845	1.03119	7.67896	-1.46045	2.2464	0.88442
0.288	50	0.890369	1.01608	0.111397		0	0.000821845	1.03119	7.67896	-1.46045	2.304	0.879705
0.288	50	1.05534	1.01608	0.111397		0	0.000821845	1.03119	7.67896	-1.46045	2.3616	0.874985
0.288	50	1.10253	1.01608	0.111397		0	0.000821845	1.03119	7.67896	-1.46045	2.4192	0.870264
1.44	50	0.750637	0.88543	0.116737		0	0.000821845	1.03119	7.67896	-1.46045	2.4768	0.865542
1.44	50	0.951999	0.88543	0.116737		0	0.000821845	1.03119	7.67896	-1.46045	2.5344	0.860821
1.44	50	0.953654	0.88543	0.116737		0	0.000821845	1.03119	7.67896	-1.46045	2.592	0.856103
3.21994	50	0.537207	0.629276	0.098671		0	0.000821845	1.03119	7.67896	-1.46045	2.6496	0.851388
3.21994	50	0.617185	0.629276	0.098671		0	0.000821845	1.03119	7.67896	-1.46045	2.7072	0.846678
3.21994	50	0.733435	0.629276	0.098671		0	0.000821845	1.03119	7.67896	-1.46045	2.7648	0.841975
7.2	50	0.182385	0.148594	0.0324224		0	0.000821845	1.03119	7.67896	-1.46045	2.8224	0.837279
7.2	50	0.145658	0.148594	0.0324224		0	0.000821845	1.03119	7.67896	-1.46045	2.88	0.832591
7.2	50	0.11774	0.148594	0.0324224		0	0.000821845	1.03119	7.67896	-1.46045	2.9376	0.827913
36	50	0.0676541	0.0701755	0.0146834		0	0.000821845	1.03119	7.67896	-1.46045	2.9952	0.823246
36	50	0.0859564	0.0701755	0.0146834		0	0.000821845	1.03119	7.67896	-1.46045	3.0528	0.81859
36	50	0.0569161	0.0701755	0.0146834		0	0.000821845	1.03119	7.67896	-1.46045	3.1104	0.813947
						0	0.000821845	1.03119	7.67896	-1.46045	3.168	0.809317
						0	0.000821845	1.03119	7.67896	-1.46045	3.2256	0.804702
						0	0.000821845	1.03119	7.67896	-1.46045	3.2832	0.800101
						0	0.000821845	1.03119	7.67896	-1.46045	3.3408	0.795516
						0	0.000821845	1.03119	7.67896	-1.46045	3.3984	0.790947
						0	0.000821845	1.03119	7.67896	-1.46045	3.456	0.786395
						0	0.000821845	1.03119	7.67896	-1.46045	3.5136	0.781861
						0	0.000821845	1.03119	7.67896	-1.46045	3.5712	0.777346
						0	0.000821845	1.03119	7.67896	-1.46045	3.6288	0.772849
						0	0.000821845	1.03119	7.67896	-1.46045	3.6864	0.768371
						0	0.000821845	1.03119	7.67896	-1.46045	3.744	0.763914
						0	0.000821845	1.03119	7.67896	-1.46045	3.8016	0.759476
						0	0.000821845	1.03119	7.67896	-1.46045	3.8592	0.75506
						0	0.000821845	1.03119	7.67896	-1.46045	3.9168	0.750664
						0	0.000821845	1.03119	7.67896	-1.46045	3.9744	0.746291
						0	0.000821845	1.03119	7.67896	-1.46045	4.032	0.741939
						0	0.000821845	1.03119	7.67896	-1.46045	4.0896	0.737609
						0	0.000821845	1.03119	7.67896	-1.46045	4.1472	0.733302
						0	0.000821845	1.03119	7.67896	-1.46045	4.2048	0.729018
						0	0.000821845	1.03119	7.67896	-1.46045	4.2624	0.724758
						0	0.000821845	1.03119	7.67896	-1.46045	4.32	0.72052
						0	0.000821845	1.03119	7.67896	-1.46045	4.3776	0.716307
						0	0.000821845	1.03119	7.67896	-1.46045	4.4352	0.712117
						0	0.000821845	1.03119	7.67896	-1.46045	4.4928	0.707951
						0	0.000821845	1.03119	7.67896	-1.46045	4.5504	0.70381
						0	0.000821845	1.03119	7.67896	-1.46045	4.608	0.699693
						0	0.000821845	1.03119	7.67896	-1.46045	4.6656	0.6956
						0	0.000821845	1.03119	7.67896	-1.46045	4.7232	0.691533
						0	0.000821845	1.03119	7.67896	-1.46045	4.7808	0.68749
						0	0.000821845	1.03119	7.67896	-1.46045	4.8384	0.683472
						0	0.000821845	1.03119	7.67896	-1.46045	4.896	0.679479
						0	0.000821845	1.03119	7.67896	-1.46045	4.9536	0.675511
						0	0.000821845	1.03119	7.67896	-1.46045	5.0112	0.671569
						0	0.000821845	1.03119	7.67896	-1.46045	5.0688	0.667652
						0	0.000821845	1.03119	7.67896	-1.46045	5.1264	0.66376
						0	0.000821845	1.03119	7.67896	-1.46045	5.184	0.659893
						0	0.000821845	1.03119	7.67896	-1.46045	5.2416	0.656052
						0	0.000821845	1.03119	7.67896	-1.46045	5.2992	0.652236
						0	0.000821845	1.03119	7.67896	-1.46045	5.3568	0.648445
						0	0.000821845	1.03119	7.67896	-1.46045	5.4144	0.64468
						0	0.000821845	1.03119	7.67896	-1.46045	5.472	0.64094
						0	0.000821845	1.03119	7.67896	-1.46045	5.5296	0.637226
						0	0.000821845	1.03119	7.67896	-1.46045	5.5872	0.633537
						0	0.000821845	1.03119	7.67896	-1.46045	5.6448	0.629873
						0	0.000821845	1.03119	7.67896	-1.46045	5.7024	0.626234
						0	0.000821845	1.03119	7.67896	-1.46045	5.76	0.622621
						0	0.000821845	1.03119	7.67896	-1.46045	5.8176	0.619032
						0	0.000821845	1.03119	7.67896	-1.46045	5.8752	0.615469
						0	0.000821845	1.03119	7.67896	-1.46045	5.9328	0.611931
						0	0.000821845	1.03119	7.67896	-1.46045	5.9904	0.608417
						0	0.000821845	1.03119	7.67896	-1.46045	6.048	0.604929
						0	0.000821845	1.03119	7.67896	-1.46045	6.1056	0.601465
						0	0.000821845	1.03119	7.67896	-1.46045	6.1632	0.598026
						0	0.000821845	1.03119	7.67896	-1.46045	6.2208	0.594611
						0	0.000821845	1.03119	7.67896	-1.46045	6.2784	0.591221
						0	0.000821845	1.03119	7.67896	-1.46045	6.336	0.587856
						0	0.000821845	1.03119	7.67896	-1.46045	6.3936	0.584514
						0	0.000821845	1.03119	7.67896	-1.46045	6.4512	0.581197
						0	0.000821845	1.03119	7.67896	-1.46045	6.5088	0.577904
						0	0.000821845	1.03119	7.67896	-1.46045	6.5664	0.574635
						0	0.000821845	1.03119	7.67896	-1.46045	6.624	0.57139
						0	0.000821845	1.03119	7.67896	-1.46045	6.6816	0.568168
						0	0.000821845	1.03119	7.67896	-1.46045	6.7392	0.56497
						0	0.000821845	1.03119	7.67896	-1.46045	6.7968	0.561795
						0	0.000821845	1.03119	7.67896	-1.46045	6.8544	0.558644
						0	0.000821845	1.03119	7.67896	-1.46045	6.912	0.555516
						0	0.000821845	1.03119	7.67896	-1.46045	6.9696	0.552411
						0	0.000821845	1.03119	7.67896	-1.46045	7.0272	0.549328
						0	0.000821845	1.03119	7.67896	-1.46045	7.0848	0.546269
						0	0.000821845	1.03119	7.67896	-1.46045	7.1424	0.543232
						0	0.000821845	1.03119	7.67896	-1.46045	7.2	0.540218
						0	0.000821845	1.03119	7.67896	-1.46045	7.2576	0.537226
						0	0.000821845	1.03119	7.67896	-1.46045	7.3152	0.534257
						0	0.000821845	1.03119	7.67896	-1.46045	7.3728	0.531309
						0	0.000821845	1.03119	7.67896	-1.46045	7.4304	0.528384
						0	0.000821845	1.03119	7.67896	-1.46045	7.488	0.52548
						0	0.000821845	1.03119	7.67896	-1.46045	7.5456	0.522598
						0	0.000821845	1.03119	7.67896	-1.46045	7.6032	0.519738
						0	0.000821845	1.03119	7.67896	-1.46045	7.6608	0.516898
						0	0.000821845	1.03119	7.67896	-1.46045	7.7184	0.51408
						0	0.000821845	1.03119	7.67896	-1.46045	7.776	0.511283
						0	0.000821845	1.03119	7.67896	-1.46045	7.8336	0.508507
						0	0.000821845	1.03119	7.67896	-1.46045	7.8912	0.505752
						0	0.000821845	1.03119	7.67896	-1.46045	7.9488	0.503018
						0	0.000821845	1.03119	7.67896	-1.46045	8.0064	0.500303
						0	0.000821845	1.03119	7.67896	-1.46045	8.064	0.49761
						0	0.000821845	1.03119	7.67896	-1.46045	8.1216	0.494936
						0	0.000821845	1.03119	7.67896	-1.46045	8.1792	0.492282
						0	0.000821845	1.03119	7.67896	-1.46045	8.2368	0.489648
						0	0.000821845	1.03119	7.67896	-1.46045	8.2944	0.487034
						0	0.000821845	1.03119	7.67896	-1.46045	8.352	0.48444
						0	0.000821845	1.03119	7.67896	-1.46045	8.4096	0.481865
						0	0.000821845	1.03119	7.67896	-1.46045	8.4672	0.479309
						0	0.000821845	1.03119	7.67896	-1.46045	8.5248	0.476772
						0	0.000821845	1.03119	7.67896	-1.46045	8.5824	0.474255
						0	0.000821845	1.03119	7.67896	-1.46045	8.64	0.471756
						0	0.000821845	1.03119	7.67896	-1.46045	8.6976	0.469276
						0	0.000821845	1.03119	7.67896	-1.46045	8.7552	0.466814
						0	0.000821845	1.03119	7.67896	-1.46045	8.8128	0.464371
						0	0.000821845	1.03119	7.67896	-1.46045	8.8704	0.461946
						0	0.000821845	1.03119	7.67896	-1.46045	8.928	0.459539
						0	0.000821845	1.03119	7.67896	-1.46045	8.9856	0.45715
						0	0.000821845	1.03119	7.67896	-1.46045	9.0432	0.454779
						0	0.000821845	1.03119	7.67896	-1.46045	9.1008	0.452425
						0	0.000821845	1.03119	7.67896	-1.46045	9.1584	0.450089
						0	0.000821845	1.03119	7.67896	-1.46045	9.216	0.44777
						0	0.000821845	1.03119	7.67896	-1.46045	9.2736	0.445469
						0	0.000821845	1.03119	7.67896	-1.46045	9.3312	0.443185
						0	0.000821845	1.03119	7.67896	-1.46045	9.3888	0.440917
						0	0.000821845	1.03119	7.67896	-1.46045	9.4464	0.438667
						0	0.000821845	1.03119	7.67896	-1.46045	9.504	0.436433
						0	0.000821845	1.03119	7.67896	-1.46045	9.5616	0.434215
						0	0.000821845	1.03119	7.67896	-1.46045	9.6192	0.432014
						0	0.000821845	1.03119	7.67896	-1.46045	9.6768	0.42983
						0	0.000821845	1.03119	7.67896	-1.46045	9.7344	0.427661
						0	0.000821845	1.03119	7.67896	-1.46045	9.792	0.425509
						0	0.000821845	1.03119	7.67896	-1.46045	9.8496	0.423372
						0	0.000821845	1.03119	7.67896	-1.46045	9.9072	0.421251
						0	0.000821845	1.03119	7.67896	-1.46045	9.9648	0.419145
						0	0.000821845	1.03119	7.67896	-1.46045	10.0224	0.417055
						0	0.000821845	1.03119	7.67896	-1.46045	10.08	0.414981
						0	0.000821845	1.03119	7.67896	-1.46045	10.1376	0.412921
						0	0.000821845	1.03119	7.67896	-1.46045	10.1952	0.410877
						0	0.000821845	1.03119	7.67896	-1.46045	10.2528	0.408847
						0	0.000821845	1.03119	7.67896	-1.46045	10.3104	0.406833
						0	0.000821845	1.03119	7.67896	-1.46045	10.368	0.404833
						0	0.000821845	1.03119	7.67896	-1.46045	10.4256	0.402847
						0	0.000821845	1.03119	7.67896	-1.46045	10.4832	0.400876
						0	0.000821845	1.03119	7.67896	-1.46045	10.5408	0.39892
						0	0.000821845	1.03119	7.67896	-1.46045	10.5984	0.396977
						0	0.000821845	1.03119	7.67896	-1.46045	10.656	0.395049
						0	0.000821845	1.03119	7.67896	-1.46045	10.7136	0.393134
						0	0.000821845	1.03119	7.67896	-1.46045	10.7712	0.391234
						0	0.000821845	1.03119	7.67896	-1.46045	10.8288	0.389347
						0	0.000821845	1.03119	7.67896	-1.46045	10.8864	0.387473
						0	0.000821845	1.03119	7.67896	-1.46045	10.944	0.385613
						0	0.000821845	1.03119	7.67896	-1.46045	11.0016	0.383767
						0	0.000821845	1.03119	7.67896	-1.46045	11.0592	0.381934
						0	0.000821845	1.03119	7.67896	-1.46045	11.1168	0.380114
						0	0.000821845	1.03119	7.67896	-1.46045	11.1744	0.378306
						0	0.000821845	1.03119	7.67896	-1.46045	11.232	0.376512
						0	0.000821845	1.03119	7.67896	-1.46045	11.2896	0.374731
						0	0.000821845	1.03119	7.67896	-1.46045	11.3472	0.372962
						0	0.000821845	1.03119	7.67896	-1.46045	11.4048	0.371206
						0	0.000821845	1.03119	7.67896	-1.46045	11.4624	0.369462
						0	0.000821845	1.03119	7.67896	-1.46045	11.52	0.367731
						0	0.000821845	1.03119	7.67896	-1.46045	11.5776	0.366012
						0	0.000821845	1.03119	7.67896	-1.46045	11.6352	0.364305
						0	0.000821845	1.03119	7.67896	-1.46045	11.6928	0.36261
						0	0.000821845	1.03119	7.67896	-1.46045	11.7504	0.360927
						0	0.000821845	1.03119	7.67896	-1.46045	11.808	0.359256
						0	0.000821845	1.03119	7.67896	-1.46045	11.8656	0.357597
						0	0.000821845	1.03119	7.67896	-1.46045	11.9232	0.355949
						0	0.000821845	1.03119	7.67896	-1.46045	11.9808	0.354313
						0	0.000821845	1.03119	7.67896	-1.46045	12.0384	0.352688
						0	0.000821845	1.03119	7.67896	-1.46045	12.096	0.351074
						0	0.000821845	1.03119	7.67896	-1.46045	12.1536	0.349472
						0	0.000821845	1.03119	7.67896	-1.46045	12.2112	0.347881
						0	0.000821845	1.03119	7.67896	-1.46045	12.2688	0.346301
						0	0.000821845	1.03119	7.67896	-1.46045	12.3264	0.344732
						0	0.000821845	1.03119	7.67896	-1.46045	12.384	0.343174
						0	0.000821845	1.03119	7.67896	-1.46045	12.4416	0.341626
						0	0.000821845	1.03119	7.67896	-1.46045	12.4992	0.340089
						0	0.000821845	1.03119	7.67896	-1.46045	12.5568	0.338563
						0	0.000821845	1.03119	7.67896	-1.46045	12.6144	0.337047
						0	0.000821845	1.03119	7.67896	-1.46045	12.672	0.335542
						0	0.000821845	1.03119	7.67896	-1.46045	12.7296	0.334047
						0	0.000821845	1.03119	7.67896	-1.46045	12.7872	0.332562
						0	0.000821845	1.03119	7.67896	-1.46045	12.8448	0.331087
						0	0.000821845	1.03119	7.67896	-1.46045	12.9024	0.329623
						0	0.000821845	1.03119	7.67896	-1.46045	12.96	0.328168
						0	0.000821845	1.03119	7.67896	-1.46045	13.0176	0.326723
						0	0.000821845	1.03119	7.67896	-1.46045	13.0752	0.325288
						0	0.000821845	1.03119	7.67896	-1.46045	13.1328	0.323863
						0	0.000821845	1.03119	7.67896	-1.46045	13.1904	0.322447
						0	0.000821845	1.03119	7.67896	-1.46045	13.248	0.321041
						0	0.000821845	1.03119	7.67896	-1.46045	13.3056	0.319644
						0	0.000821845	1.03119	7.67896	-1.46045	13.3632	0.318257
						0	0.000821845	1.03119	7.67896	-1.46045	13.4208	0.316879
						0	0.000821845	1.03119	7.67896	-1.46045	13.4784	0.31551
						0	0.000821845	1.03119	7.67896	-1.46045	13.536	0.314151
						0	0.000821845	1.03119	7.67896	-1.46045	13.5936	0.3128
						0	0.000821845	1.03119	7.67896	-1.46045	13.6512	0.311459
						0	0.000821845	1.03119	7.67896	-1.46045	13.7088	0.310126
						0	0.000821845	1.03119	7.67896	-1.46045	13.7664	0.308802
						0	0.000821845	1.03119	7.67896	-1.46045	13.824	0.307487
						0	0.000821845	1.03119	7.67896	-1.46045	13.8816	0.306181
						0	0.000821845	1.03119	7.67896	-1.46045	13.9392	0.304883
						0	0.000821845	1.03119	7.67896	-1.46045	13.9968	0.303594
						0	0.000821845	1.03119	7.67896	-1.46045	14.0544	0.302313
						0	0.000821845	1.03119	7.67896	-1.46045	14.112	0.301041
						0	0.000821845	1.03119	7.67896	-1.46045	14.1696	0.299777
						0	0.000821845	1.03119	7.67896	-1.46045	14.2272	0.298521
						0	0.000821845	1.03119	7.67896	-1.46045	14.2848	0.297273
						0	0.000821845	1.03119	7.67896	-1.46045	14.3424	0.296034
						0	0.000821845	1.03119	7.67896	-1.46045	14.4	0.294802
						0	0.000821845	1.03119	7.67896	-1.46045	14.4576	0.293579
						0	0.000821845	1.03119	7.67896	-1.46045	14.5152	0.292363
						0	0.000821845	1.03119	7.67896	-1.46045	14.5728	0.291156
						0	0.000821845	1.03119	7.67896	-1.46045	14.6304	0.289956
						0	0.000821845	1.03119	7.67896	-1.46045	14.688	0.288764
						0	0.000821845	1.03119	7.67896	-1.46045	14.7456	0.287579
						0	0.000821845	1.03119	7.67896	-1.46045	14.8032	0.286403
						0	0.000821845	1.03119	7.67896	-1.46045	14.8608	0.285233
						0	0.000821845	1.03119	7.67896	-1.46045	14.9184	0.284072
						0	0.000821845	1.03119	7.67896	-1.46045	14.976	0.282917
						0	0.000821845	1.03119	7.67896	-1.46045	15.0336	0.28177
						0	0.000821845	1.03119	7.67896	-1.46045	15.0912	0.28063
						0	0.000821845	1.03119	7.67896	-1.46045	15.1488	0.279498
						0	0.000821845	1.03119	7.67896	-1.46045	15.2064	0.278372
						0	0.000821845	1.03119	7.67896	-1.46045	15.264	0.277254
						0	0.000821845	1.03119	7.67896	-1.46045	15.3216	0.276143
						0	0.000821845	1.03119	7.67896	-1.46045	15.3792	0.275039
						0	0.000821845	1.03119	7.67896	-1.46045	15.4368	0.273941
						0	0.000821845	1.03119	7.67896	-1.46045	15.4944	0.272851
						0	0.000821845	1.03119	7.67896	-1.46045	15.552	0.271767
						0	0.000821845	1.03119	7.67896	-1.46045	15.6096	0.270691
						0	0.000821845	1.03119	7.67896	-1.46045	15.6672	0.26962
						0	0.000821845	1.03119	7.67896	-1.46045	15.7248	0.268557
						0	0.000821845	1.03119	7.67896	-1.46045	15.7824	0.2675
						0	0.000821845	1.03119	7.67896	-1.46045	15.84	0.26645
						0	0.000821845	1.03119	7.67896	-1.46045	15.8976	0.265406
						0	0.000821845	1.03119	7.67896	-1.46045	15.9552	0.264369
						0	0.000821845	1.03119	7.67896	-1.46045	16.0128	0.263338
						0	0.000821845	1.03119	7.67896	-1.46045	16.0704	0.262313
						0	0.000821845	1.03119	7.67896	-1.46045	16.128	0.261295
						0	0.000821845	1.03119	7.67896	-1.46045	16.1856	0.260283
						0	0.000821845	1.03119	7.67896	-1.46045	16.2432	0.259277
						0	0.000821845	1.03119	7.67896	-1.46045	16.3008	0.258277
						0	0.000821845	1.03119	7.67896	-1.46045	16.3584	0.257284
						0	0.000821845	1.03119	7.67896	-1.46045	16.416	0.256296
						0	0.000821845	1.03119	7.67896	-1.46045	16.4736	0.255315
						0	0.000821845	1.03119	7.67896	-1.46045	16.5312	0.254339
						0	0.000821845	1.03119	7.67896	-1.46045	16.5888	0.253369
						0	0.000821845	1.03119	7.67896	-1.46045	16.6464	0.252406
						0	0.000821845	1.03119	7.67896	-1.46045	16.704	0.251448
						0	0.000821845	1.03119	7.67896	-1.46045	16.7616	0.250495
						0	0.000821845	1.03119	7.67896	-1.46045	16.8192	0.249549
						0	0.000821845	1.03119	7.67896	-1.46045	16.8768	0.248608
						0	0.000821845	1.03119	7.67896	-1.46045	16.9344	0.247673
						0	0.000821845	1.03119	7.67896	-1.46045	16.992	0.246743
						0	0.000821845	1.03119	7.67896	-1.46045	17.0496	0.245819
						0	0.000821845	1.03119	7.67896	-1.46045	17.1072	0.2449
						0	0.000821845	1.03119	7.67896	-1.46045	17.1648	0.243987
						0	0.000821845	1.03119	7.67896	-1.46045	17.2224	0.243079
						0	0.000821845	1.03119	7.67896	-1.46045	17.28	0.242177
						0	0.000821845	1.03119	7.67896	-1.46045	17.3376	0.24128
						0	0.000821845	1.03119	7.67896	-1.46045	17.3952	0.240388
						0	0.000821845	1.03119	7.67896	-1.46045	17.4528	0.239501
						0	0.000821845	1.03119	7.67896	-1.46045	17.5104	0.23862
						0	0.000821845	1.03119	7.67896	-1.46045	17.568	0.237744
						0	0.000821845	1.03119	7.67896	-1.46045	17.6256	0.236873
						0	0.000821845	1.03119	7.67896	-1.46045	17.6832	0.236007
						0	0.000821845	1.03119	7.67896	-1.46045	17.7408	0.235146
						0	0.000821845	1.03119	7.67896	-1.46045	17.7984	0.23429
						0	0.000821845	1.03119	7.67896	-1.46045	17.856	0.233439
						0	0.000821845	1.03119	7.67896	-1.46045	17.9136	0.232593
						0	0.000821845	1.03119	7.67896	-1.46045	17.9712	0.231752
						0	0.000821845	1.03119	7.67896	-1.46045	18.0288	0.230916
						0	0.000821845	1.03119	7.67896	-1.46045	18.0864	0.230084
						0	0.000821845	1.03119	7.67896	-1.46045	18.144	0.229257
						0	0.000821845	1.03119	7.67896	-1.46045	18.2016	0.228436
						0	0.000821845	1.03119	7.67896	-1.46045	18.2592	0.227618
						0	0.000821845	1.03119	7.67896	-1.46045	18.3168	0.226806
						0	0.000821845	1.03119	7.67896	-1.46045	18.3744	0.225998
						0	0.000821845	1.03119	7.67896	-1.46045	18.432	0.225195
						0	0.000821845	1.03119	7.67896	-1.46045	18.4896	0.224396
						0	0.000821845	1.03119	7.67896	-1.46045	18.5472	0.223602
						0	0.000821845	1.03119	7.67896	-1.46045	18.6048	0.222812
						0	0.000821845	1.03119	7.67896	-1.46045	18.6624	0.222027
						0	0.000821845	1.03119	7.67896	-1.46045	18.72	0.221246
						0	0.000821845	1.03119	7.67896	-1.46045	18.7776	0.220469
						0	0.000821845	1.03119	7.67896	-1.46045	18.8352	0.219697
						0	0.000821845	1.03119	7.67896	-1.46045	18.8928	0.21893
						0	0.000821845	1.03119	7.67896	-1.46045	18.9504	0.218166
						0	0.000821845	1.03119	7.67896	-1.46045	19.008	0.217407
						0	0.000821845	1.03119	7.67896	-1.46045	19.0656	0.216652
						0	0.000821845	1.03119	7.67896	-1.46045	19.1232	0.215901
						0	0.000821845	1.03119	7.67896	-1.46045	19.1808	0.215155
						0	0.000821845	1.03119	7.67896	-1.46045	19.2384	0.214412
						0	0.000821845	1.03119	7.67896	-1.46045	19.296	0.213674
						0	0.000821845	1.03119	7.67896	-1.46045	19.3536	0.21294
						0	0.000821845	1.03119	7.67896	-1.46045	19.4112	0.21221
						0	0.000821845	1.03119	7.67896	-1.46045	19.4688	0.211484
						0	0.000821845	1.03119	7.67896	-1.46045	19.5264	0.210761
						0	0.000821845	1.03119	7.67896	-1.46045	19.584	0.210043
						0	0.000821845	1.03119	7.67896	-1.46045	19.6416	0.209329
						0	0.000821845	1.03119	7.67896	-1.46045	19.6992	0.208619
						0	0.000821845	1.03119	7.67896	-1.46045	19.7568	0.207912
						0	0.000821845	1.03119	7.67896	-1.46045	19.8144	0.20721
						0	0.000821845	1.03119	7.67896	-1.46045	19.872	0.206511
						0	0.000821845	1.03119	7.67896	-1.46045	19.9296	0.205816
						0	0.000821845	1.03119	7.67896	-1.46045	19.9872	0.205124
						0	0.000821845	1.03119	7.67896	-1.46045	20.0448	0.204437
						0	0.000821845	1.03119	7.67896	-1.46045	20.1024	0.203753
						0	0.000821845	1.03119	7.67896	-1.46045	20.16	0.203073
						0	0.000821845	1.03119	7.67896	-1.46045	20.2176	0.202397
						0	0.000821845	1.03119	7.67896	-1.46045	20.2752	0.201724
						0	0.000821845	1.03119	7.67896	-1.46045	20.3328	0.201055
						0	0.000821845	1.03119	7.67896	-1.46045	20.3904	0.200389
						0	0.000821845	1.03119	7.67896	-1.46045	20.448	0.199727
						0	0.000821845	1.03119	7.67896	-1.46045	20.5056	0.199068
						0	0.000821845	1.03119	7.67896	-1.46045	20.5632	0.198413
						0	0.000821845	1.03119	7.67896	-1.46045	20.6208	0.197762
						0	0.000821845	1.03119	7.67896	-1.46045	20.6784	0.197114
						0	0.000821845	1.03119	7.67896	-1.46045	20.736	0.196469
						0	0.000821845	1.03119	7.67896	-1.46045	20.7936	0.195828
						0	0.000821845	1.03119	7.67896	-1.46045	20.8512	0.19519
						0	0.000821845	1.03119	7.67896	-1.46045	20.9088	0.194555
						0	0.000821845	1.03119	7.67896	-1.46045	20.9664	0.193924
						0	0.000821845	1.03119	7.67896	-1.46045	21.024	0.193296
						0	0.000821845	1.03119	7.67896	-1.46045	21.0816	0.192671
						0	0.000821845	1.03119	7.67896	-1.46045	21.1392	0.19205
						0	0.000821845	1.03119	7.67896	-1.46045	21.1968	0.191432
						0	0.000821845	1.03119	7.67896	-1.46045	21.2544	0.190817
						0	0.000821845	1.03119	7.67896	-1.46045	21.312	0.190205
						0	0.000821845	1.03119	7.67896	-1.46045	21.3696	0.189597
						0	0.000821845	1.03119	7.67896	-1.46045	21.4272	0.188991
						0	0.000821845	1.03119	7.67896	-1.46045	21.4848	0.188389
						0	0.000821845	1.03119	7.67896	-1.46045	21.5424	0.18779
						0	0.000821845	1.03119	7.67896	-1.46045	21.6	0.187194
						0	0.000821845	1.03119	7.67896	-1.46045	21.6576	0.186601
						0	0.000821845	1.03119	7.67896	-1.46045	21.7152	0.186011
						0	0.000821845	1.03119	7.67896	-1.46045	21.7728	0.185424
						0	0.000821845	1.03119	7.67896	-1.46045	21.8304	0.18484
						0	0.000821845	1.03119	7.67896	-1.46045	21.888	0.184259
						0	0.000821845	1.03119	7.67896	-1.46045	21.9456	0.183681
						0	0.000821845	1.03119	7.67896	-1.46045	22.0032	0.183106
						0	0.000821845	1.03119	7.67896	-1.46045	22.0608	0.182534
						0	0.000821845	1.03119	7.67896	-1.46045	22.1184	0.181964
						0	0.000821845	1.03119	7.67896	-1.46045	22.176	0.181398
						0	0.000821845	1.03119	7.67896	-1.46045	22.2336	0.180834
						0	0.000821845	1.03119	7.67896	-1.46045	22.2912	0.180274
						0	0.000821845	1.03119	7.67896	-1.46045	22.3488	0.179716
						0	0.000821845	1.03119	7.67896	-1.46045	22.4064	0.179161
						0	0.000821845	1.03119	7.67896	-1.46045	22.464	0.178609
						0	0.000821845	1.03119	7.67896	-1.46045	22.5216	0.178059
						0	0.000821845	1.03119	7.67896	-1.46045	22.5792	0.177512
						0	0.000821845	1.03119	7.67896	-1.46045	22.6368	0.176968
						0	0.000821845	1.03119	7.67896	-1.46045	22.6944	0.176427
						0	0.000821845	1.03119	7.67896	-1.46045	22.752	0.175888
						0	0.000821845	1.03119	7.67896	-1.46045	22.8096	0.175352
						0	0.000821845	1.03119	7.67896	-1.46045	22.8672	0.174819
						0	0.000821845	1.03119	7.67896	-1.46045	22.9248	0.174288
						0	0.000821845	1.03119	7.67896	-1.46045	22.9824	0.17376
						0	0.000821845	1.03119	7.67896	-1.46045	23.04	0.173235
						0	0.000821845	1.03119	7.67896	-1.46045	23.0976	0.172712
						0	0.000821845	1.03119	7.67896	-1.46045	23.1552	0.172192
						0	0.000821845	1.03119	7.67896	-1.46045	23.2128	0.171674
						0	0.000821845	1.03119	7.67896	-1.46045	23.2704	0.171159
						0	0.000821845	1.03119	7.67896	-1.46045	23.328	0.170646
						0	0.000821845	1.03119	7.67896	-1.46045	23.3856	0.170136
						0	0.000821845	1.03119	7.67896	-1.46045	23.4432	0.169628
						0	0.000821845	1.03119	7.67896	-1.46045	23.5008	0.169123
						0	0.000821845	1.03119	7.67896	-1.46045	23.5584	0.16862
						0	0.000821845	1.03119	7.67896	-1.46045	23.616	0.168119
						0	0.000821845	1.03119	7.67896	-1.46045	23.6736	0.167622
						0	0.000821845	1.03119	7.67896	-1.46045	23.7312	0.167126
						0	0.000821845	1.03119	7.67896	-1.46045	23.7888	0.166633
						0	0.000821845	1.03119	7.67896	-1.46045	23.8464	0.166142
						0	0.000821845	1.03119	7.67896	-1.46045	23.904	0.165654
						0	0.000821845	1.03119	7.67896	-1.46045	23.9616	0.165167
						0	0.000821845	1.03119	7.67896	-1.46045	24.0192	0.164684
						0	0.000821845	1.03119	7.67896	-1.46045	24.0768	0.164202
						0	0.000821845	1.03119	7.67896	-1.46045	24.1344	0.163723
						0	0.000821845	1.03119	7.67896	-1.46045	24.192	0.163246
						0	0.000821845	1.03119	7.67896	-1.46045	24.2496	0.162772
						0	0.000821845	1.03119	7.67896	-1.46045	24.3072	0.162299
						0	0.000821845	1.03119	7.67896	-1.46045	24.3648	0.161829
						0	0.000821845	1.03119	7.67896	-1.46045	24.4224	0.161361
						0	0.000821845	1.03119	7.67896	-1.46045	24.48	0.160895
						0	0.000821845	1.03119	7.67896	-1.46045	24.5376	0.160432
						0	0.000821845	1.03119	7.67896	-1.46045	24.5952	0.159971
						0	0.000821845	1.03119	7.67896	-1.46045	24.6528	0.159511
						0	0.000821845	1.03119	7.67896	-1.46045	24.7104	0.159054
						0	0.000821845	1.03119	7.67896	-1.46045	24.768	0.158599
						0	0.000821845	1.03119	7.67896	-1.46045	24.8256	0.158147
						0	0.000821845	1.03119	7.67896	-1.46045	24.8832	0.157696
						0	0.000821845	1.03119	7.67896	-1.46045	24.9408	0.157247
						0	0.000821845	1.03119	7.67896	-1.46045	24.9984	0.156801
						0	0.000821845	1.03119	7.67896	-1.46045	25.056	0.156357
						0	0.000821845	1.03119	7.67896	-1.46045	25.1136	0.155914
						0	0.000821845	1.03119	7.67896	-1.46045	25.1712	0.155474
						0	0.000821845	1.03119	7.67896	-1.46045	25.2288	0.155036
						0	0.000821845	1.03119	7.67896	-1.46045	25.2864	0.1546
						0	0.000821845	1.03119	7.67896	-1.46045	25.344	0.154165
						0	0.000821845	1.03119	7.67896	-1.46045	25.4016	0.153733
						0	0.000821845	1.03119	7.67896	-1.46045	25.4592	0.153303
						0	0.000821845	1.03119	7.67896	-1.46045	25.5168	0.152875
						0	0.000821845	1.03119	7.67896	-1.46045	25.5744	0.152448
						0	0.000821845	1.03119	7.67896	-1.46045	25.632	0.152024
						0	0.000821845	1.03119	7.67896	-1.46045	25.6896	0.151601
						0	0.000821845	1.03119	7.67896	-1.46045	25.7472	0.151181
						0	0.000821845	1.03119	7.67896	-1.46045	25.8048	0.150762
						0	0.000821845	1.03119	7.67896	-1.46045	25.8624	0.150345
						0	0.000821845	1.03119	7.67896	-1.46045	25.92	0.149931
						0	0.000821845	1.03119	7.67896	-1.46045	25.9776	0.149518
						0	0.000821845	1.03119	7.67896	-1.46045	26.0352	0.149107
						0	0.000821845	1.03119	7.67896	-1.46045	26.0928	0.148697
						0	0.000821845	1.03119	7.67896	-1.46045	26.1504	0.14829
						0	0.000821845	1.03119	7.67896	-1.46045	26.208	0.147884
						0	0.000821845	1.03119	7.67896	-1.46045	26.2656	0.147481
						0	0.000821845	1.03119	7.67896	-1.46045	26.3232	0.147079
						0	0.000821845	1.03119	7.67896	-1.46045	26.3808	0.146679
						0	0.000821845	1.03119	7.67896	-1.46045	26.4384	0.14628
						0	0.000821845	1.03119	7.67896	-1.46045	26.496	0.145884
						0	0.000821845	1.03119	7.67896	-1.46045	26.5536	0.145489
						0	0.000821845	1.03119	7.67896	-1.46045	26.6112	0.145096
						0	0.000821845	1.03119	7.67896	-1.46045	26.6688	0.144704
						0	0.000821845	1.03119	7.67896	-1.46045	26.7264	0.144315
						0	0.000821845	1.03119	7.67896	-1.46045	26.784	0.143927
						0	0.000821845	1.03119	7.67896	-1.46045	26.8416	0.143541
						0	0.000821845	1.03119	7.67896	-1.46045	26.8992	0.143156
						0	0.000821845	1.03119	7.67896	-1.46045	26.9568	0.142773
						0	0.000821845	1.03119	7.67896	-1.46045	27.0144	0.142392
						0	0.000821845	1.03119	7.67896	-1.46045	27.072	0.142013
						0	0.000821845	1.03119	7.67896	-1.46045	27.1296	0.141635
						0	0.000821845	1.03119	7.67896	-1.46045	27.1872	0.141259
						0	0.000821845	1.03119	7.67896	-1.46045	27.2448	0.140884
						0	0.000821845	1.03119	7.67896	-1.46045	27.3024	0.140512
						0	0.000821845	1.03119	7.67896	-1.46045	27.36	0.14014
						0	0.000821845	1.03119	7.67896	-1.46045	27.4176	0.139771
						0	0.000821845	1.03119	7.67896	-1.46045	27.4752	0.139403
						0	0.000821845	1.03119	7.67896	-1.46045	27.5328	0.139036
						0	0.000821845	1.03119	7.67896	-1.46045	27.5904	0.138671
						0	0.000821845	1.03119	7.67896	-1.46045	27.648	0.138308
						0	0.000821845	1.03119	7.67896	-1.46045	27.7056	0.137946
						0	0.000821845	1.03119	7.67896	-1.46045	27.7632	0.137586
						0	0.000821845	1.03119	7.67896	-1.46045	27.8208	0.137228
						0	0.000821845	1.03119	7.67896	-1.46045	27.8784	0.13687
						0	0.000821845	1.03119	7.67896	-1.46045	27.936	0.136515
						0	0.000821845	1.03119	7.67896	-1.46045	27.9936	0.136161
						0	0.000821845	1.03119	7.67896	-1.46045	28.0512	0.135808
						0	0.000821845	1.03119	7.67896	-1.46045	28.1088	0.135457
						0	0.000821845	1.03119	7.67896	-1.46045	28.1664	0.135108
						0	0.000821845	1.03119	7.67896	-1.46045	28.224	0.13476
						0	0.000821845	1.03119	7.67896	-1.46045	28.2816	0.134413
						0	0.000821845	1.03119	7.67896	-1.46045	28.3392	0.134068
						0	0.000821845	1.03119	7.67896	-1.46045	28.3968	0.133724
						0	0.000821845	1.03119	7.67896	-1.46045	28.4544	0.133382
						0	0.000821845	1.03119	7.67896	-1.46045	28.512	0.133041
						0	0.000821845	1.03119	7.67896	-1.46045	28.5696	0.132702
						0	0.000821845	1.03119	7.67896	-1.46045	28.6272	0.132364
						0	0.000821845	1.03119	7.67896	-1.46045	28.6848	0.132028
						0	0.000821845	1.03119	7.67896	-1.46045	28.7424	0.131693
						0	0.000821845	1.03119	7.67896	-1.46045	28.8	0.131359
						0	0.000821845	1.03119	7.67896	-1.46045	28.8576	0.131027
						0	0.000821845	1.03119	7.67896	-1.46045	28.9152	0.130696
						0	0.000821845	1.03119	7.67896	-1.46045	28.9728	0.130366
						0	0.000821845	1.03119	7.67896	-1.46045	29.0304	0.130038
						0	0.000821845	1.03119	7.67896	-1.46045	29.088	0.129711
						0	0.000821845	1.03119	7.67896	-1.46045	29.1456	0.129386
						0	0.000821845	1.03119	7.67896	-1.46045	29.2032	0.129062
						0	0.000821845	1.03119	7.67896	-1.46045	29.2608	0.128739
						0	0.000821845	1.03119	7.67896	-1.46045	29.3184	0.128418
						0	0.000821845	1.03119	7.67896	-1.46045	29.376	0.128097
						0	0.000821845	1.03119	7.67896	-1.46045	29.4336	0.127779
						0	0.000821845	1.03119	7.67896	-1.46045	29.4912	0.127461
						0	0.000821845	1.03119	7.67896	-1.46045	29.5488	0.127145
						0	0.000821845	1.03119	7.67896	-1.46045	29.6064	0.12683
						0	0.000821845	1.03119	7.67896	-1.46045	29.664	0.126517
						0	0.000821845	1.03119	7.67896	-1.46045	29.7216	0.126204
						0	0.000821845	1.03119	7.67896	-1.46045	29.7792	0.125893
						0	0.000821845	1.03119	7.67896	-1.46045	29.8368	0.125583
						0	0.000821845	1.03119	7.67896	-1.46045	29.8944	0.125275
						0	0.000821845	1.03119	7.67896	-1.46045	29.952	0.124968
						0	0.000821845	1.03119	7.67896	-1.46045	30.0096	0.124661
						0	0.000821845	1.03119	7.67896	-1.46045	30.0672	0.124357
						0	0.000821845	1.03119	7.67896	-1.46045	30.1248	0.124053
						0	0.000821845	1.03119	7.67896	-1.46045	30.1824	0.123751
						0	0.000821845	1.03119	7.67896	-1.46045	30.24	0.12345
						0	0.000821845	1.03119	7.67896	-1.46045	30.2976	0.12315
						0	0.000821845	1.03119	7.67896	-1.46045	30.3552	0.122851
						0	0.000821845	1.03119	7.67896	-1.46045	30.4128	0.122553
						0	0.000821845	1.03119	7.67896	-1.46045	30.4704	0.122257
						0	0.000821845	1.03119	7.67896	-1.46045	30.528	0.121962
						0	0.000821845	1.03119	7.67896	-1.46045	30.5856	0.121668
						0	0.000821845	1.03119	7.67896	-1.46045	30.6432	0.121375
						0	0.000821845	1.03119	7.67896	-1.46045	30.7008	0.121084
						0	0.000821845	1.03119	7.67896	-1.46045	30.7584	0.120793
						0	0.000821845	1.03119	7.67896	-1.46045	30.816	0.120504
						0	0.000821845	1.03119	7.67896	-1.46045	30.8736	0.120216
						0	0.000821845	1.03119	7.67896	-1.46045	30.9312	0.119928
						0	0.000821845	1.03119	7.67896	-1.46045	30.9888	0.119643
						0	0.000821845	1.03119	7.67896	-1.46045	31.0464	0.119358
						0	0.000821845	1.03119	7.67896	-1.46045	31.104	0.119074
						0	0.000821845	1.03119	7.67896	-1.46045	31.1616	0.118792
						0	0.000821845	1.03119	7.67896	-1.46045	31.2192	0.11851
						0	0.000821845	1.03119	7.67896	-1.46045	31.2768	0.11823
						0	0.000821845	1.03119	7.67896	-1.46045	31.3344	0.117951
						0	0.000821845	1.03119	7.67896	-1.46045	31.392	0.117672
						0	0.000821845	1.03119	7.67896	-1.46045	31.4496	0.117395
						0	0.000821845	1.03119	7.67896	-1.46045	31.5072	0.117119
						0	0.000821845	1.03119	7.67896	-1.46045	31.5648	0.116844
						0	0.000821845	1.03119	7.67896	-1.46045	31.6224	0.116571
						0	0.000821845	1.03119	7.67896	-1.46045	31.68	0.116298
						0	0.000821845	1.03119	7.67896	-1.46045	31.7376	0.116026
						0	0.000821845	1.03119	7.67896	-1.46045	31.7952	0.115755
						0	0.000821845	1.03119	7.67896	-1.46045	31.8528	0.115486
						0	0.000821845	1.03119	7.67896	-1.46045	31.9104	0.115217
						0	0.000821845	1.03119	7.67896	-1.46045	31.968	0.114949
						0	0.000821845	1.03119	7.67896	-1.46045	32.0256	0.114683
						0	0.000821845	1.03119	7.67896	-1.46045	32.0832	0.114417
						0	0.000821845	1.03119	7.67896	-1.46045	32.1408	0.114153
						0	0.000821845	1.03119	7.67896	-1.46045	32.1984	0.113889
						0	0.000821845	1.03119	7.67896	-1.46045	32.256	0.113627
						0	0.000821845	1.03119	7.67896	-1.46045	32.3136	0.113365
						0	0.000821845	1.03119	7.67896	-1.46045	32.3712	0.113105
						0	0.000821845	1.03119	7.67896	-1.46045	32.4288	0.112845
						0	0.000821845	1.03119	7.67896	-1.46045	32.4864	0.112587
						0	0.000821845	1.03119	7.67896	-1.46045	32.544	0.112329
						0	0.000821845	1.03119	7.67896	-1.46045	32.6016	0.112073
						0	0.000821845	1.03119	7.67896	-1.46045	32.6592	0.111817
						0	0.000821845	1.03119	7.67896	-1.46045	32.7168	0.111563
						0	0.000821845	1.03119	7.67896	-1.46045	32.7744	0.111309
						0	0.000821845	1.03119	7.67896	-1.46045	32.832	0.111056
						0	0.000821845	1.03119	7.67896	-1.46045	32.8896	0.110805
						0	0.000821845	1.03119	7.67896	-1.46045	32.9472	0.110554
						0	0.000821845	1.03119	7.67896	-1.46045	33.0048	0.110304
						0	0.000821845	1.03119	7.67896	-1.46045	33.0624	0.110055
						0	0.000821845	1.03119	7.67896	-1.46045	33.12	0.109807
						0	0.000821845	1.03119	7.67896	-1.46045	33.1776	0.10956
						0	0.000821845	1.03119	7.67896	-1.46045	33.2352	0.109314
						0	0.000821845	1.03119	7.67896	-1.46045	33.2928	0.109069
						0	0.000821845	1.03119	7.67896	-1.46045	33.3504	0.108824
						0	0.000821845	1.03119	7.67896	-1.46045	33.408	0.108581
						0	0.000821845	1.03119	7.67896	-1.46045	33.4656	0.108338
						0	0.000821845	1.03119	7.67896	-1.46045	33.5232	0.108097
						0	0.000821845	1.03119	7.67896	-1.46045	33.5808	0.107856
						0	0.000821845	1.03119	7.67896	-1.46045	33.6384	0.107616
						0	0.000821845	1.03119	7.67896	-1.46045	33.696	0.107377
						0	0.000821845	1.03119	7.67896	-1.46045	33.7536	0.107139
						0	0.000821845	1.03119	7.67896	-1.46045	33.8112	0.106902
						0	0.000821845	1.03119	7.67896	-1.46045	33.8688	0.106666
						0	0.000821845	1.03119	7.67896	-1.46045	33.9264	0.10643
						0	0.000821845	1.03119	7.67896	-1.46045	33.984	0.106196
						0	0.000821845	1.03119	7.67896	-1.46045	34.0416	0.105962
						0	0.000821845	1.03119	7.67896	-1.46045	34.0992	0.105729
						0	0.000821845	1.03119	7.67896	-1.46045	34.1568	0.105497
						0	0.000821845	1.03119	7.67896	-1.46045	34.2144	0.105266
						0	0.000821845	1.03119	7.67896	-1.46045	34.272	0.105035
						0	0.000821845	1.03119	7.67896	-1.46045	34.3296	0.104806
						0	0.000821845	1.03119	7.67896	-1.46045	34.3872	0.104577
						0	0.000821845	1.03119	7.67896	-1.46045	34.4448	0.104349
						0	0.000821845	1.03119	7.67896	-1.46045	34.5024	0.104122
						0	0.000821845	1.03119	7.67896	-1.46045	34.56	0.103896
						0	0.000821845	1.03119	7.67896	-1.46045	34.6176	0.103671
						0	0.000821845	1.03119	7.67896	-1.46045	34.6752	0.103446
						0	0.000821845	1.03119	7.67896	-1.46045	34.7328	0.103222
						0	0.000821845	1.03119	7.67896	-1.46045	34.7904	0.102999
						0	0.000821845	1.03119	7.67896	-1.46045	34.848	0.102777
						0	0.000821845	1.03119	7.67896	-1.46045	34.9056	0.102556
						0	0.000821845	1.03119	7.67896	-1.46045	34.9632	0.102335
						0	0.000821845	1.03119	7.67896	-1.46045	35.0208	0.102116
						0	0.000821845	1.03119	7.67896	-1.46045	35.0784	0.101897
						0	0.000821845	1.03119	7.67896	-1.46045	35.136	0.101678
						0	0.000821845	1.03119	7.67896	-1.46045	35.1936	0.101461
						0	0.000821845	1.03119	7.67896	-1.46045	35.2512	0.101244
						0	0.000821845	1.03119	7.67896	-1.46045	35.3088	0.101028
						0	0.000821845	1.03119	7.67896	-1.46045	35.3664	0.100813
						0	0.000821845	1.03119	7.67896	-1.46045	35.424	0.100599
						0	0.000821845	1.03119	7.67896	-1.46045	35.4816	0.100385
						0	0.000821845	1.03119	7.67896	-1.46045	35.5392	0.100172
						0	0.000821845	1.03119	7.67896	-1.46045	35.5968	0.0999602
						0	0.000821845	1.03119	7.67896	-1.46045	35.6544	0.0997488
						0	0.000821845	1.03119	7.67896	-1.46045	35.712	0.0995382
						0	0.000821845	1.03119	7.67896	-1.46045	35.7696	0.0993283
						0	0.000821845	1.03119	7.67896	-1.46045	35.8272	0.0991192
						0	0.000821845	1.03119	7.67896	-1.46045	35.8848	0.0989108
						0	0.000821845	1.03119	7.67896	-1.46045	35.9424	0.0987031
						0	0.000821845	1.03119	7.67896	-1.46045	36	0.0984961
						25	0.0252067	0.987644	4.61171	-1.96171	0.0576	0.987466
						25	0.0252067	0.987644	4.61171	-1.96171	0.1152	0.986953
						25	0.0252067	0.987644	4.61171	-1.96171	0.1728	0.986114
						25	0.0252067	0.987644	4.61171	-1.96171	0.2304	0.984957
						25	0.0252067	0.987644	4.61171	-1.96171	0.288	0.983488
						25	0.0252067	0.987644	4.61171	-1.96171	0.3456	0.981712
						25	0.0252067	0.987644	4.61171	-1.96171	0.4032	0.979635
						25	0.0252067	0.987644	4.61171	-1.96171	0.4608	0.977262
						25	0.0252067	0.987644	4.61171	-1.96171	0.5184	0.9746
						25	0.0252067	0.987644	4.61171	-1.96171	0.576	0.971655
						25	0.0252067	0.987644	4.61171	-1.96171	0.6336	0.968434
						25	0.0252067	0.987644	4.61171	-1.96171	0.6912	0.964943
						25	0.0252067	0.987644	4.61171	-1.96171	0.7488	0.961189
						25	0.0252067	0.987644	4.61171	-1.96171	0.8064	0.95718
						25	0.0252067	0.987644	4.61171	-1.96171	0.864	0.952925
						25	0.0252067	0.987644	4.61171	-1.96171	0.9216	0.94843
						25	0.0252067	0.987644	4.61171	-1.96171	0.9792	0.943703
						25	0.0252067	0.987644	4.61171	-1.96171	1.0368	0.938754
						25	0.0252067	0.987644	4.61171	-1.96171	1.0944	0.933591
						25	0.0252067	0.987644	4.61171	-1.96171	1.152	0.928222
						25	0.0252067	0.987644	4.61171	-1.96171	1.2096	0.922657
						25	0.0252067	0.987644	4.61171	-1.96171	1.2672	0.916904
						25	0.0252067	0.987644	4.61171	-1.96171	1.3248	0.910972
						25	0.0252067	0.987644	4.61171	-1.96171	1.3824	0.90487
						25	0.0252067	0.987644	4.61171	-1.96171	1.44	0.898607
						25	0.0252067	0.987644	4.61171	-1.96171	1.4976	0.892192
						25	0.0252067	0.987644	4.61171	-1.96171	1.5552	0.885635
						25	0.0252067	0.987644	4.61171	-1.96171	1.6128	0.878943
						25	0.0252067	0.987644	4.61171	-1.96171	1.6704	0.872127
						25	0.0252067	0.987644	4.61171	-1.96171	1.728	0.865194
						25	0.0252067	0.987644	4.61171	-1.96171	1.7856	0.858153
						25	0.0252067	0.987644	4.61171	-1.96171	1.8432	0.851013
						25	0.0252067	0.987644	4.61171	-1.96171	1.9008	0.843782
						25	0.0252067	0.987644	4.61171	-1.96171	1.9584	0.836468
						25	0.0252067	0.987644	4.61171	-1.96171	2.016	0.82908
						25	0.0252067	0.987644	4.61171	-1.96171	2.0736	0.821624
						25	0.0252067	0.987644	4.61171	-1.96171	2.1312	0.81411
						25	0.0252067	0.987644	4.61171	-1.96171	2.1888	0.806543
						25	0.0252067	0.987644	4.61171	-1.96171	2.2464	0.798932
						25	0.0252067	0.987644	4.61171	-1.96171	2.304	0.791284
						25	0.0252067	0.987644	4.61171	-1.96171	2.3616	0.783604
						25	0.0252067	0.987644	4.61171	-1.96171	2.4192	0.7759
						25	0.0252067	0.987644	4.61171	-1.96171	2.4768	0.768178
						25	0.0252067	0.987644	4.61171	-1.96171	2.5344	0.760444
						25	0.0252067	0.987644	4.61171	-1.96171	2.592	0.752703
						25	0.0252067	0.987644	4.61171	-1.96171	2.6496	0.744962
						25	0.0252067	0.987644	4.61171	-1.96171	2.7072	0.737225
						25	0.0252067	0.987644	4.61171	-1.96171	2.7648	0.729499
						25	0.0252067	0.987644	4.61171	-1.96171	2.8224	0.721786
						25	0.0252067	0.987644	4.61171	-1.96171	2.88	0.714093
						25	0.0252067	0.987644	4.61171	-1.96171	2.9376	0.706424
						25	0.0252067	0.987644	4.61171	-1.96171	2.9952	0.698782
						25	0.0252067	0.987644	4.61171	-1.96171	3.0528	0.691172
						25	0.0252067	0.987644	4.61171	-1.96171	3.1104	0.683597
						25	0.0252067	0.987644	4.61171	-1.96171	3.168	0.676061
						25	0.0252067	0.987644	4.61171	-1.96171	3.2256	0.668567
						25	0.0252067	0.987644	4.61171	-1.96171	3.2832	0.661118
						25	0.0252067	0.987644	4.61171	-1.96171	3.3408	0.653718
						25	0.0252067	0.987644	4.61171	-1.96171	3.3984	0.646368
						25	0.0252067	0.987644	4.61171	-1.96171	3.456	0.639071
						25	0.0252067	0.987644	4.61171	-1.96171	3.5136	0.63183
						25	0.0252067	0.987644	4.61171	-1.96171	3.5712	0.624647
						25	0.0252067	0.987644	4.61171	-1.96171	3.6288	0.617524
						25	0.0252067	0.987644	4.61171	-1.96171	3.6864	0.610462
						25	0.0252067	0.987644	4.61171	-1.96171	3.744	0.603464
						25	0.0252067	0.987644	4.61171	-1.96171	3.8016	0.59653
						25	0.0252067	0.987644	4.61171	-1.96171	3.8592	0.589663
						25	0.0252067	0.987644	4.61171	-1.96171	3.9168	0.582862
						25	0.0252067	0.987644	4.61171	-1.96171	3.9744	0.576131
						25	0.0252067	0.987644	4.61171	-1.96171	4.032	0.569468
						25	0.0252067	0.987644	4.61171	-1.96171	4.0896	0.562876
						25	0.0252067	0.987644	4.61171	-1.96171	4.1472	0.556356
						25	0.0252067	0.987644	4.61171	-1.96171	4.2048	0.549907
						25	0.0252067	0.987644	4.61171	-1.96171	4.2624	0.54353
						25	0.0252067	0.987644	4.61171	-1.96171	4.32	0.537226
						25	0.0252067	0.987644	4.61171	-1.96171	4.3776	0.530995
						25	0.0252067	0.987644	4.61171	-1.96171	4.4352	0.524837
						25	0.0252067	0.987644	4.61171	-1.96171	4.4928	0.518753
						25	0.0252067	0.987644	4.61171	-1.96171	4.5504	0.512742
						25	0.0252067	0.987644	4.61171	-1.96171	4.608	0.506805
						25	0.0252067	0.987644	4.61171	-1.96171	4.6656	0.500942
						25	0.0252067	0.987644	4.61171	-1.96171	4.7232	0.495152
						25	0.0252067	0.987644	4.61171	-1.96171	4.7808	0.489436
						25	0.0252067	0.987644	4.61171	-1.96171	4.8384	0.483793
						25	0.0252067	0.987644	4.61171	-1.96171	4.896	0.478222
						25	0.0252067	0.987644	4.61171	-1.96171	4.9536	0.472725
						25	0.0252067	0.987644	4.61171	-1.96171	5.0112	0.467299
						25	0.0252067	0.987644	4.61171	-1.96171	5.0688	0.461946
						25	0.0252067	0.987644	4.61171	-1.96171	5.1264	0.456663
						25	0.0252067	0.987644	4.61171	-1.96171	5.184	0.451452
						25	0.0252067	0.987644	4.61171	-1.96171	5.2416	0.446311
						25	0.0252067	0.987644	4.61171	-1.96171	5.2992	0.44124
						25	0.0252067	0.987644	4.61171	-1.96171	5.3568	0.436238
						25	0.0252067	0.987644	4.61171	-1.96171	5.4144	0.431305
						25	0.0252067	0.987644	4.61171	-1.96171	5.472	0.42644
						25	0.0252067	0.987644	4.61171	-1.96171	5.5296	0.421642
						25	0.0252067	0.987644	4.61171	-1.96171	5.5872	0.416912
						25	0.0252067	0.987644	4.61171	-1.96171	5.6448	0.412247
						25	0.0252067	0.987644	4.61171	-1.96171	5.7024	0.407648
						25	0.0252067	0.987644	4.61171	-1.96171	5.76	0.403113
						25	0.0252067	0.987644	4.61171	-1.96171	5.8176	0.398642
						25	0.0252067	0.987644	4.61171	-1.96171	5.8752	0.394235
						25	0.0252067	0.987644	4.61171	-1.96171	5.9328	0.38989
						25	0.0252067	0.987644	4.61171	-1.96171	5.9904	0.385607
						25	0.0252067	0.987644	4.61171	-1.96171	6.048	0.381385
						25	0.0252067	0.987644	4.61171	-1.96171	6.1056	0.377223
						25	0.0252067	0.987644	4.61171	-1.96171	6.1632	0.373121
						25	0.0252067	0.987644	4.61171	-1.96171	6.2208	0.369077
						25	0.0252067	0.987644	4.61171	-1.96171	6.2784	0.365092
						25	0.0252067	0.987644	4.61171	-1.96171	6.336	0.361164
						25	0.0252067	0.987644	4.61171	-1.96171	6.3936	0.357292
						25	0.0252067	0.987644	4.61171	-1.96171	6.4512	0.353476
						25	0.0252067	0.987644	4.61171	-1.96171	6.5088	0.349714
						25	0.0252067	0.987644	4.61171	-1.96171	6.5664	0.346007
						25	0.0252067	0.987644	4.61171	-1.96171	6.624	0.342353
						25	0.0252067	0.987644	4.61171	-1.96171	6.6816	0.338752
						25	0.0252067	0.987644	4.61171	-1.96171	6.7392	0.335203
						25	0.0252067	0.987644	4.61171	-1.96171	6.7968	0.331705
						25	0.0252067	0.987644	4.61171	-1.96171	6.8544	0.328257
						25	0.0252067	0.987644	4.61171	-1.96171	6.912	0.324859
						25	0.0252067	0.987644	4.61171	-1.96171	6.9696	0.32151
						25	0.0252067	0.987644	4.61171	-1.96171	7.0272	0.318209
						25	0.0252067	0.987644	4.61171	-1.96171	7.0848	0.314956
						25	0.0252067	0.987644	4.61171	-1.96171	7.1424	0.311749
						25	0.0252067	0.987644	4.61171	-1.96171	7.2	0.308589
						25	0.0252067	0.987644	4.61171	-1.96171	7.2576	0.305474
						25	0.0252067	0.987644	4.61171	-1.96171	7.3152	0.302403
						25	0.0252067	0.987644	4.61171	-1.96171	7.3728	0.299376
						25	0.0252067	0.987644	4.61171	-1.96171	7.4304	0.296393
						25	0.0252067	0.987644	4.61171	-1.96171	7.488	0.293452
						25	0.0252067	0.987644	4.61171	-1.96171	7.5456	0.290553
						25	0.0252067	0.987644	4.61171	-1.96171	7.6032	0.287696
						25	0.0252067	0.987644	4.61171	-1.96171	7.6608	0.284879
						25	0.0252067	0.987644	4.61171	-1.96171	7.7184	0.282102
						25	0.0252067	0.987644	4.61171	-1.96171	7.776	0.279365
						25	0.0252067	0.987644	4.61171	-1.96171	7.8336	0.276666
						25	0.0252067	0.987644	4.61171	-1.96171	7.8912	0.274006
						25	0.0252067	0.987644	4.61171	-1.96171	7.9488	0.271383
						25	0.0252067	0.987644	4.61171	-1.96171	8.0064	0.268797
						25	0.0252067	0.987644	4.61171	-1.96171	8.064	0.266247
						25	0.0252067	0.987644	4.61171	-1.96171	8.1216	0.263733
						25	0.0252067	0.987644	4.61171	-1.96171	8.1792	0.261255
						25	0.0252067	0.987644	4.61171	-1.96171	8.2368	0.258811
						25	0.0252067	0.987644	4.61171	-1.96171	8.2944	0.256401
						25	0.0252067	0.987644	4.61171	-1.96171	8.352	0.254025
						25	0.0252067	0.987644	4.61171	-1.96171	8.4096	0.251681
						25	0.0252067	0.987644	4.61171	-1.96171	8.4672	0.249371
						25	0.0252067	0.987644	4.61171	-1.96171	8.5248	0.247092
						25	0.0252067	0.987644	4.61171	-1.96171	8.5824	0.244845
						25	0.0252067	0.987644	4.61171	-1.96171	8.64	0.242628
						25	0.0252067	0.987644	4.61171	-1.96171	8.6976	0.240442
						25	0.0252067	0.987644	4.61171	-1.96171	8.7552	0.238286
						25	0.0252067	0.987644	4.61171	-1.96171	8.8128	0.23616
						25	0.0252067	0.987644	4.61171	-1.96171	8.8704	0.234062
						25	0.0252067	0.987644	4.61171	-1.96171	8.928	0.231993
						25	0.0252067	0.987644	4.61171	-1.96171	8.9856	0.229952
						25	0.0252067	0.987644	4.61171	-1.96171	9.0432	0.227939
						25	0.0252067	0.987644	4.61171	-1.96171	9.1008	0.225953
						25	0.0252067	0.987644	4.61171	-1.96171	9.1584	0.223994
						25	0.0252067	0.987644	4.61171	-1.96171	9.216	0.222061
						25	0.0252067	0.987644	4.61171	-1.96171	9.2736	0.220154
						25	0.0252067	0.987644	4.61171	-1.96171	9.3312	0.218272
						25	0.0252067	0.987644	4.61171	-1.96171	9.3888	0.216416
						25	0.0252067	0.987644	4.61171	-1.96171	9.4464	0.214584
						25	0.0252067	0.987644	4.61171	-1.96171	9.504	0.212777
						25	0.0252067	0.987644	4.61171	-1.96171	9.5616	0.210993
						25	0.0252067	0.987644	4.61171	-1.96171	9.6192	0.209233
						25	0.0252067	0.987644	4.61171	-1.96171	9.6768	0.207496
						25	0.0252067	0.987644	4.61171	-1.96171	9.7344	0.205782
						25	0.0252067	0.987644	4.61171	-1.96171	9.792	0.204091
						25	0.0252067	0.987644	4.61171	-1.96171	9.8496	0.202421
						25	0.0252067	0.987644	4.61171	-1.96171	9.9072	0.200773
						25	0.0252067	0.987644	4.61171	-1.96171	9.9648	0.199147
						25	0.0252067	0.987644	4.61171	-1.96171	10.0224	0.197541
						25	0.0252067	0.987644	4.61171	-1.96171	10.08	0.195957
						25	0.0252067	0.987644	4.61171	-1.96171	10.1376	0.194392
						25	0.0252067	0.987644	4.61171	-1.96171	10.1952	0.192848
						25	0.0252067	0.987644	4.61171	-1.96171	10.2528	0.191323
						25	0.0252067	0.987644	4.61171	-1.96171	10.3104	0.189818
						25	0.0252067	0.987644	4.61171	-1.96171	10.368	0.188332
						25	0.0252067	0.987644	4.61171	-1.96171	10.4256	0.186865
						25	0.0252067	0.987644	4.61171	-1.96171	10.4832	0.185417
						25	0.0252067	0.987644	4.61171	-1.96171	10.5408	0.183986
						25	0.0252067	0.987644	4.61171	-1.96171	10.5984	0.182574
						25	0.0252067	0.987644	4.61171	-1.96171	10.656	0.181179
						25	0.0252067	0.987644	4.61171	-1.96171	10.7136	0.179802
						25	0.0252067	0.987644	4.61171	-1.96171	10.7712	0.178442
						25	0.0252067	0.987644	4.61171	-1.96171	10.8288	0.177099
						25	0.0252067	0.987644	4.61171	-1.96171	10.8864	0.175772
						25	0.0252067	0.987644	4.61171	-1.96171	10.944	0.174462
						25	0.0252067	0.987644	4.61171	-1.96171	11.0016	0.173168
						25	0.0252067	0.987644	4.61171	-1.96171	11.0592	0.17189
						25	0.0252067	0.987644	4.61171	-1.96171	11.1168	0.170628
						25	0.0252067	0.987644	4.61171	-1.96171	11.1744	0.169381
						25	0.0252067	0.987644	4.61171	-1.96171	11.232	0.168149
						25	0.0252067	0.987644	4.61171	-1.96171	11.2896	0.166932
						25	0.0252067	0.987644	4.61171	-1.96171	11.3472	0.165729
						25	0.0252067	0.987644	4.61171	-1.96171	11.4048	0.164542
						25	0.0252067	0.987644	4.61171	-1.96171	11.4624	0.163368
						25	0.0252067	0.987644	4.61171	-1.96171	11.52	0.162209
						25	0.0252067	0.987644	4.61171	-1.96171	11.5776	0.161063
						25	0.0252067	0.987644	4.61171	-1.96171	11.6352	0.159931
						25	0.0252067	0.987644	4.61171	-1.96171	11.6928	0.158812
						25	0.0252067	0.987644	4.61171	-1.96171	11.7504	0.157707
						25	0.0252067	0.987644	4.61171	-1.96171	11.808	0.156615
						25	0.0252067	0.987644	4.61171	-1.96171	11.8656	0.155536
						25	0.0252067	0.987644	4.61171	-1.96171	11.9232	0.154469
						25	0.0252067	0.987644	4.61171	-1.96171	11.9808	0.153414
						25	0.0252067	0.987644	4.61171	-1.96171	12.0384	0.152373
						25	0.0252067	0.987644	4.61171	-1.96171	12.096	0.151343
						25	0.0252067	0.987644	4.61171	-1.96171	12.1536	0.150325
						25	0.0252067	0.987644	4.61171	-1.96171	12.2112	0.149319
						25	0.0252067	0.987644	4.61171	-1.96171	12.2688	0.148324
						25	0.0252067	0.987644	4.61171	-1.96171	12.3264	0.147341
						25	0.0252067	0.987644	4.61171	-1.96171	12.384	0.146369
						25	0.0252067	0.987644	4.61171	-1.96171	12.4416	0.145408
						25	0.0252067	0.987644	4.61171	-1.96171	12.4992	0.144458
						25	0.0252067	0.987644	4.61171	-1.96171	12.5568	0.143519
						25	0.0252067	0.987644	4.61171	-1.96171	12.6144	0.142591
						25	0.0252067	0.987644	4.61171	-1.96171	12.672	0.141673
						25	0.0252067	0.987644	4.61171	-1.96171	12.7296	0.140765
						25	0.0252067	0.987644	4.61171	-1.96171	12.7872	0.139867
						25	0.0252067	0.987644	4.61171	-1.96171	12.8448	0.13898
						25	0.0252067	0.987644	4.61171	-1.96171	12.9024	0.138102
						25	0.0252067	0.987644	4.61171	-1.96171	12.96	0.137234
						25	0.0252067	0.987644	4.61171	-1.96171	13.0176	0.136376
						25	0.0252067	0.987644	4.61171	-1.96171	13.0752	0.135527
						25	0.0252067	0.987644	4.61171	-1.96171	13.1328	0.134688
						25	0.0252067	0.987644	4.61171	-1.96171	13.1904	0.133858
						25	0.0252067	0.987644	4.61171	-1.96171	13.248	0.133036
						25	0.0252067	0.987644	4.61171	-1.96171	13.3056	0.132224
						25	0.0252067	0.987644	4.61171	-1.96171	13.3632	0.131421
						25	0.0252067	0.987644	4.61171	-1.96171	13.4208	0.130626
						25	0.0252067	0.987644	4.61171	-1.96171	13.4784	0.12984
						25	0.0252067	0.987644	4.61171	-1.96171	13.536	0.129063
						25	0.0252067	0.987644	4.61171	-1.96171	13.5936	0.128293
						25	0.0252067	0.987644	4.61171	-1.96171	13.6512	0.127532
						25	0.0252067	0.987644	4.61171	-1.96171	13.7088	0.126779
						25	0.0252067	0.987644	4.61171	-1.96171	13.7664	0.126035
						25	0.0252067	0.987644	4.61171	-1.96171	13.824	0.125298
						25	0.0252067	0.987644	4.61171	-1.96171	13.8816	0.124568
						25	0.0252067	0.987644	4.61171	-1.96171	13.9392	0.123847
						25	0.0252067	0.987644	4.61171	-1.96171	13.9968	0.123133
						25	0.0252067	0.987644	4.61171	-1.96171	14.0544	0.122427
						25	0.0252067	0.987644	4.61171	-1.96171	14.112	0.121728
						25	0.0252067	0.987644	4.61171	-1.96171	14.1696	0.121036
						25	0.0252067	0.987644	4.61171	-1.96171	14.2272	0.120352
						25	0.0252067	0.987644	4.61171	-1.96171	14.2848	0.119674
						25	0.0252067	0.987644	4.61171	-1.96171	14.3424	0.119004
						25	0.0252067	0.987644	4.61171	-1.96171	14.4	0.11834
						25	0.0252067	0.987644	4.61171	-1.96171	14.4576	0.117683
						25	0.0252067	0.987644	4.61171	-1.96171	14.5152	0.117034
						25	0.0252067	0.987644	4.61171	-1.96171	14.5728	0.11639
						25	0.0252067	0.987644	4.61171	-1.96171	14.6304	0.115753
						25	0.0252067	0.987644	4.61171	-1.96171	14.688	0.115123
						25	0.0252067	0.987644	4.61171	-1.96171	14.7456	0.114499
						25	0.0252067	0.987644	4.61171	-1.96171	14.8032	0.113882
						25	0.0252067	0.987644	4.61171	-1.96171	14.8608	0.11327
						25	0.0252067	0.987644	4.61171	-1.96171	14.9184	0.112665
						25	0.0252067	0.987644	4.61171	-1.96171	14.976	0.112066
						25	0.0252067	0.987644	4.61171	-1.96171	15.0336	0.111472
						25	0.0252067	0.987644	4.61171	-1.96171	15.0912	0.110885
						25	0.0252067	0.987644	4.61171	-1.96171	15.1488	0.110304
						25	0.0252067	0.987644	4.61171	-1.96171	15.2064	0.109728
						25	0.0252067	0.987644	4.61171	-1.96171	15.264	0.109158
						25	0.0252067	0.987644	4.61171	-1.96171	15.3216	0.108593
						25	0.0252067	0.987644	4.61171	-1.96171	15.3792	0.108034
						25	0.0252067	0.987644	4.61171	-1.96171	15.4368	0.107481
						25	0.0252067	0.987644	4.61171	-1.96171	15.4944	0.106933
						25	0.0252067	0.987644	4.61171	-1.96171	15.552	0.10639
						25	0.0252067	0.987644	4.61171	-1.96171	15.6096	0.105853
						25	0.0252067	0.987644	4.61171	-1.96171	15.6672	0.10532
						25	0.0252067	0.987644	4.61171	-1.96171	15.7248	0.104793
						25	0.0252067	0.987644	4.61171	-1.96171	15.7824	0.104271
						25	0.0252067	0.987644	4.61171	-1.96171	15.84	0.103754
						25	0.0252067	0.987644	4.61171	-1.96171	15.8976	0.103242
						25	0.0252067	0.987644	4.61171	-1.96171	15.9552	0.102735
						25	0.0252067	0.987644	4.61171	-1.96171	16.0128	0.102232
						25	0.0252067	0.987644	4.61171	-1.96171	16.0704	0.101735
						25	0.0252067	0.987644	4.61171	-1.96171	16.128	0.101242
						25	0.0252067	0.987644	4.61171	-1.96171	16.1856	0.100753
						25	0.0252067	0.987644	4.61171	-1.96171	16.2432	0.10027
						25	0.0252067	0.987644	4.61171	-1.96171	16.3008	0.0997905
						25	0.0252067	0.987644	4.61171	-1.96171	16.3584	0.0993158
						25	0.0252067	0.987644	4.61171	-1.96171	16.416	0.0988455
						25	0.0252067	0.987644	4.61171	-1.96171	16.4736	0.0983796
						25	0.0252067	0.987644	4.61171	-1.96171	16.5312	0.097918
						25	0.0252067	0.987644	4.61171	-1.96171	16.5888	0.0974607
						25	0.0252067	0.987644	4.61171	-1.96171	16.6464	0.0970076
						25	0.0252067	0.987644	4.61171	-1.96171	16.704	0.0965586
						25	0.0252067	0.987644	4.61171	-1.96171	16.7616	0.0961138
						25	0.0252067	0.987644	4.61171	-1.96171	16.8192	0.095673
						25	0.0252067	0.987644	4.61171	-1.96171	16.8768	0.0952363
						25	0.0252067	0.987644	4.61171	-1.96171	16.9344	0.0948035
						25	0.0252067	0.987644	4.61171	-1.96171	16.992	0.0943747
						25	0.0252067	0.987644	4.61171	-1.96171	17.0496	0.0939497
						25	0.0252067	0.987644	4.61171	-1.96171	17.1072	0.0935286
						25	0.0252067	0.987644	4.61171	-1.96171	17.1648	0.0931112
						25	0.0252067	0.987644	4.61171	-1.96171	17.2224	0.0926976
						25	0.0252067	0.987644	4.61171	-1.96171	17.28	0.0922877
						25	0.0252067	0.987644	4.61171	-1.96171	17.3376	0.0918815
						25	0.0252067	0.987644	4.61171	-1.96171	17.3952	0.0914788
						25	0.0252067	0.987644	4.61171	-1.96171	17.4528	0.0910798
						25	0.0252067	0.987644	4.61171	-1.96171	17.5104	0.0906842
						25	0.0252067	0.987644	4.61171	-1.96171	17.568	0.0902922
						25	0.0252067	0.987644	4.61171	-1.96171	17.6256	0.0899036
						25	0.0252067	0.987644	4.61171	-1.96171	17.6832	0.0895184
						25	0.0252067	0.987644	4.61171	-1.96171	17.7408	0.0891366
						25	0.0252067	0.987644	4.61171	-1.96171	17.7984	0.0887581
						25	0.0252067	0.987644	4.61171	-1.96171	17.856	0.0883829
						25	0.0252067	0.987644	4.61171	-1.96171	17.9136	0.088011
						25	0.0252067	0.987644	4.61171	-1.96171	17.9712	0.0876423
						25	0.0252067	0.987644	4.61171	-1.96171	18.0288	0.0872768
						25	0.0252067	0.987644	4.61171	-1.96171	18.0864	0.0869145
						25	0.0252067	0.987644	4.61171	-1.96171	18.144	0.0865552
						25	0.0252067	0.987644	4.61171	-1.96171	18.2016	0.086199
						25	0.0252067	0.987644	4.61171	-1.96171	18.2592	0.0858459
						25	0.0252067	0.987644	4.61171	-1.96171	18.3168	0.0854958
						25	0.0252067	0.987644	4.61171	-1.96171	18.3744	0.0851487
						25	0.0252067	0.987644	4.61171	-1.96171	18.432	0.0848045
						25	0.0252067	0.987644	4.61171	-1.96171	18.4896	0.0844632
						25	0.0252067	0.987644	4.61171	-1.96171	18.5472	0.0841248
						25	0.0252067	0.987644	4.61171	-1.96171	18.6048	0.0837892
						25	0.0252067	0.987644	4.61171	-1.96171	18.6624	0.0834565
						25	0.0252067	0.987644	4.61171	-1.96171	18.72	0.0831266
						25	0.0252067	0.987644	4.61171	-1.96171	18.7776	0.0827994
						25	0.0252067	0.987644	4.61171	-1.96171	18.8352	0.0824749
						25	0.0252067	0.987644	4.61171	-1.96171	18.8928	0.0821531
						25	0.0252067	0.987644	4.61171	-1.96171	18.9504	0.081834
						25	0.0252067	0.987644	4.61171	-1.96171	19.008	0.0815175
						25	0.0252067	0.987644	4.61171	-1.96171	19.0656	0.0812037
						25	0.0252067	0.987644	4.61171	-1.96171	19.1232	0.0808924
						25	0.0252067	0.987644	4.61171	-1.96171	19.1808	0.0805837
						25	0.0252067	0.987644	4.61171	-1.96171	19.2384	0.0802775
						25	0.0252067	0.987644	4.61171	-1.96171	19.296	0.0799738
						25	0.0252067	0.987644	4.61171	-1.96171	19.3536	0.0796726
						25	0.0252067	0.987644	4.61171	-1.96171	19.4112	0.0793738
						25	0.0252067	0.987644	4.61171	-1.96171	19.4688	0.0790774
						25	0.0252067	0.987644	4.61171	-1.96171	19.5264	0.0787835
						25	0.0252067	0.987644	4.61171	-1.96171	19.584	0.0784919
						25	0.0252067	0.987644	4.61171	-1.96171	19.6416	0.0782026
						25	0.0252067	0.987644	4.61171	-1.96171	19.6992	0.0779157
						25	0.0252067	0.987644	4.61171	-1.96171	19.7568	0.077631
						25	0.0252067	0.987644	4.61171	-1.96171	19.8144	0.0773487
						25	0.0252067	0.987644	4.61171	-1.96171	19.872	0.0770686
						25	0.0252067	0.987644	4.61171	-1.96171	19.9296	0.0767907
						25	0.0252067	0.987644	4.61171	-1.96171	19.9872	0.076515
						25	0.0252067	0.987644	4.61171	-1.96171	20.0448	0.0762415
						25	0.0252067	0.987644	4.61171	-1.96171	20.1024	0.0759701
						25	0.0252067	0.987644	4.61171	-1.96171	20.16	0.0757009
						25	0.0252067	0.987644	4.61171	-1.96171	20.2176	0.0754338
						25	0.0252067	0.987644	4.61171	-1.96171	20.2752	0.0751687
						25	0.0252067	0.987644	4.61171	-1.96171	20.3328	0.0749058
						25	0.0252067	0.987644	4.61171	-1.96171	20.3904	0.0746449
						25	0.0252067	0.987644	4.61171	-1.96171	20.448	0.074386
						25	0.0252067	0.987644	4.61171	-1.96171	20.5056	0.0741291
						25	0.0252067	0.987644	4.61171	-1.96171	20.5632	0.0738742
						25	0.0252067	0.987644	4.61171	-1.96171	20.6208	0.0736213
						25	0.0252067	0.987644	4.61171	-1.96171	20.6784	0.0733703
						25	0.0252067	0.987644	4.61171	-1.96171	20.736	0.0731213
						25	0.0252067	0.987644	4.61171	-1.96171	20.7936	0.0728741
						25	0.0252067	0.987644	4.61171	-1.96171	20.8512	0.0726289
						25	0.0252067	0.987644	4.61171	-1.96171	20.9088	0.0723855
						25	0.0252067	0.987644	4.61171	-1.96171	20.9664	0.0721439
						25	0.0252067	0.987644	4.61171	-1.96171	21.024	0.0719042
						25	0.0252067	0.987644	4.61171	-1.96171	21.0816	0.0716663
						25	0.0252067	0.987644	4.61171	-1.96171	21.1392	0.0714302
						25	0.0252067	0.987644	4.61171	-1.96171	21.1968	0.0711959
						25	0.0252067	0.987644	4.61171	-1.96171	21.2544	0.0709633
						25	0.0252067	0.987644	4.61171	-1.96171	21.312	0.0707325
						25	0.0252067	0.987644	4.61171	-1.96171	21.3696	0.0705034
						25	0.0252067	0.987644	4.61171	-1.96171	21.4272	0.070276
						25	0.0252067	0.987644	4.61171	-1.96171	21.4848	0.0700503
						25	0.0252067	0.987644	4.61171	-1.96171	21.5424	0.0698263
						25	0.0252067	0.987644	4.61171	-1.96171	21.6	0.069604
						25	0.0252067	0.987644	4.61171	-1.96171	21.6576	0.0693832
						25	0.0252067	0.987644	4.61171	-1.96171	21.7152	0.0691641
						25	0.0252067	0.987644	4.61171	-1.96171	21.7728	0.0689467
						25	0.0252067	0.987644	4.61171	-1.96171	21.8304	0.0687308
						25	0.0252067	0.987644	4.61171	-1.96171	21.888	0.0685165
						25	0.0252067	0.987644	4.61171	-1.96171	21.9456	0.0683037
						25	0.0252067	0.987644	4.61171	-1.96171	22.0032	0.0680925
						25	0.0252067	0.987644	4.61171	-1.96171	22.0608	0.0678829
						25	0.0252067	0.987644	4.61171	-1.96171	22.1184	0.0676747
						25	0.0252067	0.987644	4.61171	-1.96171	22.176	0.0674681
						25	0.0252067	0.987644	4.61171	-1.96171	22.2336	0.067263
						25	0.0252067	0.987644	4.61171	-1.96171	22.2912	0.0670593
						25	0.0252067	0.987644	4.61171	-1.96171	22.3488	0.0668571
						25	0.0252067	0.987644	4.61171	-1.96171	22.4064	0.0666564
						25	0.0252067	0.987644	4.61171	-1.96171	22.464	0.0664571
						25	0.0252067	0.987644	4.61171	-1.96171	22.5216	0.0662592
						25	0.0252067	0.987644	4.61171	-1.96171	22.5792	0.0660627
						25	0.0252067	0.987644	4.61171	-1.96171	22.6368	0.0658676
						25	0.0252067	0.987644	4.61171	-1.96171	22.6944	0.0656739
						25	0.0252067	0.987644	4.61171	-1.96171	22.752	0.0654816
						25	0.0252067	0.987644	4.61171	-1.96171	22.8096	0.0652906
						25	0.0252067	0.987644	4.61171	-1.96171	22.8672	0.065101
						25	0.0252067	0.987644	4.61171	-1.96171	22.9248	0.0649127
						25	0.0252067	0.987644	4.61171	-1.96171	22.9824	0.0647257
						25	0.0252067	0.987644	4.61171	-1.96171	23.04	0.0645401
						25	0.0252067	0.987644	4.61171	-1.96171	23.0976	0.0643557
						25	0.0252067	0.987644	4.61171	-1.96171	23.1552	0.0641726
						25	0.0252067	0.987644	4.61171	-1.96171	23.2128	0.0639908
						25	0.0252067	0.987644	4.61171	-1.96171	23.2704	0.0638102
						25	0.0252067	0.987644	4.61171	-1.96171	23.328	0.0636309
						25	0.0252067	0.987644	4.61171	-1.96171	23.3856	0.0634528
						25	0.0252067	0.987644	4.61171	-1.96171	23.4432	0.063276
						25	0.0252067	0.987644	4.61171	-1.96171	23.5008	0.0631004
						25	0.0252067	0.987644	4.61171	-1.96171	23.5584	0.062926
						25	0.0252067	0.987644	4.61171	-1.96171	23.616	0.0627527
						25	0.0252067	0.987644	4.61171	-1.96171	23.6736	0.0625807
						25	0.0252067	0.987644	4.61171	-1.96171	23.7312	0.0624098
						25	0.0252067	0.987644	4.61171	-1.96171	23.7888	0.0622401
						25	0.0252067	0.987644	4.61171	-1.96171	23.8464	0.0620715
						25	0.0252067	0.987644	4.61171	-1.96171	23.904	0.0619041
						25	0.0252067	0.987644	4.61171	-1.96171	23.9616	0.0617378
						25	0.0252067	0.987644	4.61171	-1.96171	24.0192	0.0615726
						25	0.0252067	0.987644	4.61171	-1.96171	24.0768	0.0614086
						25	0.0252067	0.987644	4.61171	-1.96171	24.1344	0.0612456
						25	0.0252067	0.987644	4.61171	-1.96171	24.192	0.0610838
						25	0.0252067	0.987644	4.61171	-1.96171	24.2496	0.060923
						25	0.0252067	0.987644	4.61171	-1.96171	24.3072	0.0607633
						25	0.0252067	0.987644	4.61171	-1.96171	24.3648	0.0606046
						25	0.0252067	0.987644	4.61171	-1.96171	24.4224	0.060447
						25	0.0252067	0.987644	4.61171	-1.96171	24.48	0.0602904
						25	0.0252067	0.987644	4.61171	-1.96171	24.5376	0.0601349
						25	0.0252067	0.987644	4.61171	-1.96171	24.5952	0.0599804
						25	0.0252067	0.987644	4.61171	-1.96171	24.6528	0.059827
						25	0.0252067	0.987644	4.61171	-1.96171	24.7104	0.0596745
						25	0.0252067	0.987644	4.61171	-1.96171	24.768	0.059523
						25	0.0252067	0.987644	4.61171	-1.96171	24.8256	0.0593725
						25	0.0252067	0.987644	4.61171	-1.96171	24.8832	0.059223
						25	0.0252067	0.987644	4.61171	-1.96171	24.9408	0.0590745
						25	0.0252067	0.987644	4.61171	-1.96171	24.9984	0.058927
						25	0.0252067	0.987644	4.61171	-1.96171	25.056	0.0587804
						25	0.0252067	0.987644	4.61171	-1.96171	25.1136	0.0586347
						25	0.0252067	0.987644	4.61171	-1.96171	25.1712	0.05849
						25	0.0252067	0.987644	4.61171	-1.96171	25.2288	0.0583462
						25	0.0252067	0.987644	4.61171	-1.96171	25.2864	0.0582034
						25	0.0252067	0.987644	4.61171	-1.96171	25.344	0.0580614
						25	0.0252067	0.987644	4.61171	-1.96171	25.4016	0.0579204
						25	0.0252067	0.987644	4.61171	-1.96171	25.4592	0.0577803
						25	0.0252067	0.987644	4.61171	-1.96171	25.5168	0.0576411
						25	0.0252067	0.987644	4.61171	-1.96171	25.5744	0.0575027
						25	0.0252067	0.987644	4.61171	-1.96171	25.632	0.0573652
						25	0.0252067	0.987644	4.61171	-1.96171	25.6896	0.0572286
						25	0.0252067	0.987644	4.61171	-1.96171	25.7472	0.0570929
						25	0.0252067	0.987644	4.61171	-1.96171	25.8048	0.056958
						25	0.0252067	0.987644	4.61171	-1.96171	25.8624	0.056824
						25	0.0252067	0.987644	4.61171	-1.96171	25.92	0.0566908
						25	0.0252067	0.987644	4.61171	-1.96171	25.9776	0.0565585
						25	0.0252067	0.987644	4.61171	-1.96171	26.0352	0.056427
						25	0.0252067	0.987644	4.61171	-1.96171	26.0928	0.0562963
						25	0.0252067	0.987644	4.61171	-1.96171	26.1504	0.0561664
						25	0.0252067	0.987644	4.61171	-1.96171	26.208	0.0560373
						25	0.0252067	0.987644	4.61171	-1.96171	26.2656	0.0559091
						25	0.0252067	0.987644	4.61171	-1.96171	26.3232	0.0557816
						25	0.0252067	0.987644	4.61171	-1.96171	26.3808	0.0556549
						25	0.0252067	0.987644	4.61171	-1.96171	26.4384	0.055529
						25	0.0252067	0.987644	4.61171	-1.96171	26.496	0.0554039
						25	0.0252067	0.987644	4.61171	-1.96171	26.5536	0.0552795
						25	0.0252067	0.987644	4.61171	-1.96171	26.6112	0.055156
						25	0.0252067	0.987644	4.61171	-1.96171	26.6688	0.0550331
						25	0.0252067	0.987644	4.61171	-1.96171	26.7264	0.054911
						25	0.0252067	0.987644	4.61171	-1.96171	26.784	0.0547897
						25	0.0252067	0.987644	4.61171	-1.96171	26.8416	0.0546691
						25	0.0252067	0.987644	4.61171	-1.96171	26.8992	0.0545492
						25	0.0252067	0.987644	4.61171	-1.96171	26.9568	0.0544301
						25	0.0252067	0.987644	4.61171	-1.96171	27.0144	0.0543117
						25	0.0252067	0.987644	4.61171	-1.96171	27.072	0.054194
						25	0.0252067	0.987644	4.61171	-1.96171	27.1296	0.054077
						25	0.0252067	0.987644	4.61171	-1.96171	27.1872	0.0539607
						25	0.0252067	0.987644	4.61171	-1.96171	27.2448	0.0538451
						25	0.0252067	0.987644	4.61171	-1.96171	27.3024	0.0537302
						25	0.0252067	0.987644	4.61171	-1.96171	27.36	0.053616
						25	0.0252067	0.987644	4.61171	-1.96171	27.4176	0.0535025
						25	0.0252067	0.987644	4.61171	-1.96171	27.4752	0.0533897
						25	0.0252067	0.987644	4.61171	-1.96171	27.5328	0.0532775
						25	0.0252067	0.987644	4.61171	-1.96171	27.5904	0.053166
						25	0.0252067	0.987644	4.61171	-1.96171	27.648	0.0530551
						25	0.0252067	0.987644	4.61171	-1.96171	27.7056	0.0529449
						25	0.0252067	0.987644	4.61171	-1.96171	27.7632	0.0528354
						25	0.0252067	0.987644	4.61171	-1.96171	27.8208	0.0527265
						25	0.0252067	0.987644	4.61171	-1.96171	27.8784	0.0526182
						25	0.0252067	0.987644	4.61171	-1.96171	27.936	0.0525106
						25	0.0252067	0.987644	4.61171	-1.96171	27.9936	0.0524036
						25	0.0252067	0.987644	4.61171	-1.96171	28.0512	0.0522973
						25	0.0252067	0.987644	4.61171	-1.96171	28.1088	0.0521915
						25	0.0252067	0.987644	4.61171	-1.96171	28.1664	0.0520864
						25	0.0252067	0.987644	4.61171	-1.96171	28.224	0.0519819
						25	0.0252067	0.987644	4.61171	-1.96171	28.2816	0.051878
						25	0.0252067	0.987644	4.61171	-1.96171	28.3392	0.0517746
						25	0.0252067	0.987644	4.61171	-1.96171	28.3968	0.0516719
						25	0.0252067	0.987644	4.61171	-1.96171	28.4544	0.0515698
						25	0.0252067	0.987644	4.61171	-1.96171	28.512	0.0514683
						25	0.0252067	0.987644	4.61171	-1.96171	28.5696	0.0513673
						25	0.0252067	0.987644	4.61171	-1.96171	28.6272	0.051267
						25	0.0252067	0.987644	4.61171	-1.96171	28.6848	0.0511672
						25	0.0252067	0.987644	4.61171	-1.96171	28.7424	0.051068
						25	0.0252067	0.987644	4.61171	-1.96171	28.8	0.0509693
						25	0.0252067	0.987644	4.61171	-1.96171	28.8576	0.0508712
						25	0.0252067	0.987644	4.61171	-1.96171	28.9152	0.0507737
						25	0.0252067	0.987644	4.61171	-1.96171	28.9728	0.0506767
						25	0.0252067	0.987644	4.61171	-1.96171	29.0304	0.0505803
						25	0.0252067	0.987644	4.61171	-1.96171	29.088	0.0504844
						25	0.0252067	0.987644	4.61171	-1.96171	29.1456	0.0503891
						25	0.0252067	0.987644	4.61171	-1.96171	29.2032	0.0502942
						25	0.0252067	0.987644	4.61171	-1.96171	29.2608	0.0502
						25	0.0252067	0.987644	4.61171	-1.96171	29.3184	0.0501062
						25	0.0252067	0.987644	4.61171	-1.96171	29.376	0.050013
						25	0.0252067	0.987644	4.61171	-1.96171	29.4336	0.0499203
						25	0.0252067	0.987644	4.61171	-1.96171	29.4912	0.0498281
						25	0.0252067	0.987644	4.61171	-1.96171	29.5488	0.0497365
						25	0.0252067	0.987644	4.61171	-1.96171	29.6064	0.0496453
						25	0.0252067	0.987644	4.61171	-1.96171	29.664	0.0495547
						25	0.0252067	0.987644	4.61171	-1.96171	29.7216	0.0494645
						25	0.0252067	0.987644	4.61171	-1.96171	29.7792	0.0493749
						25	0.0252067	0.987644	4.61171	-1.96171	29.8368	0.0492857
						25	0.0252067	0.987644	4.61171	-1.96171	29.8944	0.049197
						25	0.0252067	0.987644	4.61171	-1.96171	29.952	0.0491089
						25	0.0252067	0.987644	4.61171	-1.96171	30.0096	0.0490212
						25	0.0252067	0.987644	4.61171	-1.96171	30.0672	0.048934
						25	0.0252067	0.987644	4.61171	-1.96171	30.1248	0.0488472
						25	0.0252067	0.987644	4.61171	-1.96171	30.1824	0.048761
						25	0.0252067	0.987644	4.61171	-1.96171	30.24	0.0486752
						25	0.0252067	0.987644	4.61171	-1.96171	30.2976	0.0485899
						25	0.0252067	0.987644	4.61171	-1.96171	30.3552	0.048505
						25	0.0252067	0.987644	4.61171	-1.96171	30.4128	0.0484206
						25	0.0252067	0.987644	4.61171	-1.96171	30.4704	0.0483367
						25	0.0252067	0.987644	4.61171	-1.96171	30.528	0.0482532
						25	0.0252067	0.987644	4.61171	-1.96171	30.5856	0.0481702
						25	0.0252067	0.987644	4.61171	-1.96171	30.6432	0.0480876
						25	0.0252067	0.987644	4.61171	-1.96171	30.7008	0.0480054
						25	0.0252067	0.987644	4.61171	-1.96171	30.7584	0.0479237
						25	0.0252067	0.987644	4.61171	-1.96171	30.816	0.0478425
						25	0.0252067	0.987644	4.61171	-1.96171	30.8736	0.0477616
						25	0.0252067	0.987644	4.61171	-1.96171	30.9312	0.0476812
						25	0.0252067	0.987644	4.61171	-1.96171	30.9888	0.0476013
						25	0.0252067	0.987644	4.61171	-1.96171	31.0464	0.0475217
						25	0.0252067	0.987644	4.61171	-1.96171	31.104	0.0474426
						25	0.0252067	0.987644	4.61171	-1.96171	31.1616	0.0473639
						25	0.0252067	0.987644	4.61171	-1.96171	31.2192	0.0472856
						25	0.0252067	0.987644	4.61171	-1.96171	31.2768	0.0472077
						25	0.0252067	0.987644	4.61171	-1.96171	31.3344	0.0471303
						25	0.0252067	0.987644	4.61171	-1.96171	31.392	0.0470532
						25	0.0252067	0.987644	4.61171	-1.96171	31.4496	0.0469766
						25	0.0252067	0.987644	4.61171	-1.96171	31.5072	0.0469003
						25	0.0252067	0.987644	4.61171	-1.96171	31.5648	0.0468245
						25	0.0252067	0.987644	4.61171	-1.96171	31.6224	0.046749
						25	0.0252067	0.987644	4.61171	-1.96171	31.68	0.046674
						25	0.0252067	0.987644	4.61171	-1.96171	31.7376	0.0465993
						25	0.0252067	0.987644	4.61171	-1.96171	31.7952	0.046525
						25	0.0252067	0.987644	4.61171	-1.96171	31.8528	0.0464511
						25	0.0252067	0.987644	4.61171	-1.96171	31.9104	0.0463776
						25	0.0252067	0.987644	4.61171	-1.96171	31.968	0.0463045
						25	0.0252067	0.987644	4.61171	-1.96171	32.0256	0.0462317
						25	0.0252067	0.987644	4.61171	-1.96171	32.0832	0.0461594
						25	0.0252067	0.987644	4.61171	-1.96171	32.1408	0.0460874
						25	0.0252067	0.987644	4.61171	-1.96171	32.1984	0.0460157
						25	0.0252067	0.987644	4.61171	-1.96171	32.256	0.0459445
						25	0.0252067	0.987644	4.61171	-1.96171	32.3136	0.0458736
						25	0.0252067	0.987644	4.61171	-1.96171	32.3712	0.045803
						25	0.0252067	0.987644	4.61171	-1.96171	32.4288	0.0457329
						25	0.0252067	0.987644	4.61171	-1.96171	32.4864	0.0456631
						25	0.0252067	0.987644	4.61171	-1.96171	32.544	0.0455936
						25	0.0252067	0.987644	4.61171	-1.96171	32.6016	0.0455245
						25	0.0252067	0.987644	4.61171	-1.96171	32.6592	0.0454557
						25	0.0252067	0.987644	4.61171	-1.96171	32.7168	0.0453873
						25	0.0252067	0.987644	4.61171	-1.96171	32.7744	0.0453193
						25	0.0252067	0.987644	4.61171	-1.96171	32.832	0.0452515
						25	0.0252067	0.987644	4.61171	-1.96171	32.8896	0.0451842
						25	0.0252067	0.987644	4.61171	-1.96171	32.9472	0.0451171
						25	0.0252067	0.987644	4.61171	-1.96171	33.0048	0.0450504
						25	0.0252067	0.987644	4.61171	-1.96171	33.0624	0.044984
						25	0.0252067	0.987644	4.61171	-1.96171	33.12	0.044918
						25	0.0252067	0.987644	4.61171	-1.96171	33.1776	0.0448523
						25	0.0252067	0.987644	4.61171	-1.96171	33.2352	0.0447869
						25	0.0252067	0.987644	4.61171	-1.96171	33.2928	0.0447219
						25	0.0252067	0.987644	4.61171	-1.96171	33.3504	0.0446571
						25	0.0252067	0.987644	4.61171	-1.96171	33.408	0.0445927
						25	0.0252067	0.987644	4.61171	-1.96171	33.4656	0.0445286
						25	0.0252067	0.987644	4.61171	-1.96171	33.5232	0.0444649
						25	0.0252067	0.987644	4.61171	-1.96171	33.5808	0.0444014
						25	0.0252067	0.987644	4.61171	-1.96171	33.6384	0.0443383
						25	0.0252067	0.987644	4.61171	-1.96171	33.696	0.0442754
						25	0.0252067	0.987644	4.61171	-1.96171	33.7536	0.0442129
						25	0.0252067	0.987644	4.61171	-1.96171	33.8112	0.0441507
						25	0.0252067	0.987644	4.61171	-1.96171	33.8688	0.0440888
						25	0.0252067	0.987644	4.61171	-1.96171	33.9264	0.0440272
						25	0.0252067	0.987644	4.61171	-1.96171	33.984	0.0439659
						25	0.0252067	0.987644	4.61171	-1.96171	34.0416	0.0439049
						25	0.0252067	0.987644	4.61171	-1.96171	34.0992	0.0438442
						25	0.0252067	0.987644	4.61171	-1.96171	34.1568	0.0437837
						25	0.0252067	0.987644	4.61171	-1.96171	34.2144	0.0437236
						25	0.0252067	0.987644	4.61171	-1.96171	34.272	0.0436638
						25	0.0252067	0.987644	4.61171	-1.96171	34.3296	0.0436042
						25	0.0252067	0.987644	4.61171	-1.96171	34.3872	0.043545
						25	0.0252067	0.987644	4.61171	-1.96171	34.4448	0.043486
						25	0.0252067	0.987644	4.61171	-1.96171	34.5024	0.0434273
						25	0.0252067	0.987644	4.61171	-1.96171	34.56	0.0433689
						25	0.0252067	0.987644	4.61171	-1.96171	34.6176	0.0433108
						25	0.0252067	0.987644	4.61171	-1.96171	34.6752	0.043253
						25	0.0252067	0.987644	4.61171	-1.96171	34.7328	0.0431954
						25	0.0252067	0.987644	4.61171	-1.96171	34.7904	0.0431381
						25	0.0252067	0.987644	4.61171	-1.96171	34.848	0.0430811
						25	0.0252067	0.987644	4.61171	-1.96171	34.9056	0.0430244
						25	0.0252067	0.987644	4.61171	-1.96171	34.9632	0.0429679
						25	0.0252067	0.987644	4.61171	-1.96171	35.0208	0.0429117
						25	0.0252067	0.987644	4.61171	-1.96171	35.0784	0.0428557
						25	0.0252067	0.987644	4.61171	-1.96171	35.136	0.0428001
						25	0.0252067	0.987644	4.61171	-1.96171	35.1936	0.0427446
						25	0.0252067	0.987644	4.61171	-1.96171	35.2512	0.0426895
						25	0.0252067	0.987644	4.61171	-1.96171	35.3088	0.0426346
						25	0.0252067	0.987644	4.61171	-1.96171	35.3664	0.04258
						25	0.0252067	0.987644	4.61171	-1.96171	35.424	0.0425256
						25	0.0252067	0.987644	4.61171	-1.96171	35.4816	0.0424715
						25	0.0252067	0.987644	4.61171	-1.96171	35.5392	0.0424176
						25	0.0252067	0.987644	4.61171	-1.96171	35.5968	0.042364
						25	0.0252067	0.987644	4.61171	-1.96171	35.6544	0.0423106
						25	0.0252067	0.987644	4.61171	-1.96171	35.712	0.0422575
						25	0.0252067	0.987644	4.61171	-1.96171	35.7696	0.0422046
						25	0.0252067	0.987644	4.61171	-1.96171	35.8272	0.042152
						25	0.0252067	0.987644	4.61171	-1.96171	35.8848	0.0420996
						25	0.0252067	0.987644	4.61171	-1.96171	35.9424	0.0420475
						25	0.0252067	0.987644	4.61171	-1.96171	36	0.0419956
						50	0.0502512	1.00823	3.60189	-2.69008	0.0576	1.00822
						50	0.0502512	1.00823	3.60189	-2.69008	0.1152	1.00814
						50	0.0502512	1.00823	3.60189	-2.69008	0.1728	1.00796
						50	0.0502512	1.00823	3.60189	-2.69008	0.2304	1.00764
						50	0.0502512	1.00823	3.60189	-2.69008	0.288	1.00716
						50	0.0502512	1.00823	3.60189	-2.69008	0.3456	1.00648
						50	0.0502512	1.00823	3.60189	-2.69008	0.4032	1.00559
						50	0.0502512	1.00823	3.60189	-2.69008	0.4608	1.00445
						50	0.0502512	1.00823	3.60189	-2.69008	0.5184	1.00305
						50	0.0502512	1.00823	3.60189	-2.69008	0.576	1.00136
						50	0.0502512	1.00823	3.60189	-2.69008	0.6336	0.999377
						50	0.0502512	1.00823	3.60189	-2.69008	0.6912	0.997069
						50	0.0502512	1.00823	3.60189	-2.69008	0.7488	0.994427
						50	0.0502512	1.00823	3.60189	-2.69008	0.8064	0.991435
						50	0.0502512	1.00823	3.60189	-2.69008	0.864	0.988082
						50	0.0502512	1.00823	3.60189	-2.69008	0.9216	0.984357
						50	0.0502512	1.00823	3.60189	-2.69008	0.9792	0.980252
						50	0.0502512	1.00823	3.60189	-2.69008	1.0368	0.975759
						50	0.0502512	1.00823	3.60189	-2.69008	1.0944	0.970874
						50	0.0502512	1.00823	3.60189	-2.69008	1.152	0.965593
						50	0.0502512	1.00823	3.60189	-2.69008	1.2096	0.959914
						50	0.0502512	1.00823	3.60189	-2.69008	1.2672	0.953839
						50	0.0502512	1.00823	3.60189	-2.69008	1.3248	0.947369
						50	0.0502512	1.00823	3.60189	-2.69008	1.3824	0.940509
						50	0.0502512	1.00823	3.60189	-2.69008	1.44	0.933264
						50	0.0502512	1.00823	3.60189	-2.69008	1.4976	0.925641
						50	0.0502512	1.00823	3.60189	-2.69008	1.5552	0.91765
						50	0.0502512	1.00823	3.60189	-2.69008	1.6128	0.909302
						50	0.0502512	1.00823	3.60189	-2.69008	1.6704	0.900609
						50	0.0502512	1.00823	3.60189	-2.69008	1.728	0.891584
						50	0.0502512	1.00823	3.60189	-2.69008	1.7856	0.882242
						50	0.0502512	1.00823	3.60189	-2.69008	1.8432	0.872599
						50	0.0502512	1.00823	3.60189	-2.69008	1.9008	0.862673
						50	0.0502512	1.00823	3.60189	-2.69008	1.9584	0.85248
						50	0.0502512	1.00823	3.60189	-2.69008	2.016	0.84204
						50	0.0502512	1.00823	3.60189	-2.69008	2.0736	0.831372
						50	0.0502512	1.00823	3.60189	-2.69008	2.1312	0.820495
						50	0.0502512	1.00823	3.60189	-2.69008	2.1888	0.80943
						50	0.0502512	1.00823	3.60189	-2.69008	2.2464	0.798197
						50	0.0502512	1.00823	3.60189	-2.69008	2.304	0.786815
						50	0.0502512	1.00823	3.60189	-2.69008	2.3616	0.775305
						50	0.0502512	1.00823	3.60189	-2.69008	2.4192	0.763688
						50	0.0502512	1.00823	3.60189	-2.69008	2.4768	0.751983
						50	0.0502512	1.00823	3.60189	-2.69008	2.5344	0.740209
						50	0.0502512	1.00823	3.60189	-2.69008	2.592	0.728386
						50	0.0502512	1.00823	3.60189	-2.69008	2.6496	0.716531
						50	0.0502512	1.00823	3.60189	-2.69008	2.7072	0.704663
						50	0.0502512	1.00823	3.60189	-2.69008	2.7648	0.692798
						50	0.0502512	1.00823	3.60189	-2.69008	2.8224	0.680954
						50	0.0502512	1.00823	3.60189	-2.69008	2.88	0.669145
						50	0.0502512	1.00823	3.60189	-2.69008	2.9376	0.657387
						50	0.0502512	1.00823	3.60189	-2.69008	2.9952	0.645693
						50	0.0502512	1.00823	3.60189	-2.69008	3.0528	0.634076
						50	0.0502512	1.00823	3.60189	-2.69008	3.1104	0.62255
						50	0.0502512	1.00823	3.60189	-2.69008	3.168	0.611124
						50	0.0502512	1.00823	3.60189	-2.69008	3.2256	0.59981
						50	0.0502512	1.00823	3.60189	-2.69008	3.2832	0.588617
						50	0.0502512	1.00823	3.60189	-2.69008	3.3408	0.577555
						50	0.0502512	1.00823	3.60189	-2.69008	3.3984	0.56663
						50	0.0502512	1.00823	3.60189	-2.69008	3.456	0.555851
						50	0.0502512	1.00823	3.60189	-2.69008	3.5136	0.545223
						50	0.0502512	1.00823	3.60189	-2.69008	3.5712	0.534753
						50	0.0502512	1.00823	3.60189	-2.69008	3.6288	0.524445
						50	0.0502512	1.00823	3.60189	-2.69008	3.6864	0.514304
						50	0.0502512	1.00823	3.60189	-2.69008	3.744	0.504332
						50	0.0502512	1.00823	3.60189	-2.69008	3.8016	0.494535
						50	0.0502512	1.00823	3.60189	-2.69008	3.8592	0.484913
						50	0.0502512	1.00823	3.60189	-2.69008	3.9168	0.475468
						50	0.0502512	1.00823	3.60189	-2.69008	3.9744	0.466203
						50	0.0502512	1.00823	3.60189	-2.69008	4.032	0.457118
						50	0.0502512	1.00823	3.60189	-2.69008	4.0896	0.448213
						50	0.0502512	1.00823	3.60189	-2.69008	4.1472	0.439489
						50	0.0502512	1.00823	3.60189	-2.69008	4.2048	0.430945
						50	0.0502512	1.00823	3.60189	-2.69008	4.2624	0.422581
						50	0.0502512	1.00823	3.60189	-2.69008	4.32	0.414396
						50	0.0502512	1.00823	3.60189	-2.69008	4.3776	0.406388
						50	0.0502512	1.00823	3.60189	-2.69008	4.4352	0.398556
						50	0.0502512	1.00823	3.60189	-2.69008	4.4928	0.390899
						50	0.0502512	1.00823	3.60189	-2.69008	4.5504	0.383414
						50	0.0502512	1.00823	3.60189	-2.69008	4.608	0.3761
						50	0.0502512	1.00823	3.60189	-2.69008	4.6656	0.368953
						50	0.0502512	1.00823	3.60189	-2.69008	4.7232	0.361973
						50	0.0502512	1.00823	3.60189	-2.69008	4.7808	0.355155
						50	0.0502512	1.00823	3.60189	-2.69008	4.8384	0.348498
						50	0.0502512	1.00823	3.60189	-2.69008	4.896	0.341999
						50	0.0502512	1.00823	3.60189	-2.69008	4.9536	0.335655
						50	0.0502512	1.00823	3.60189	-2.69008	5.0112	0.329462
						50	0.0502512	1.00823	3.60189	-2.69008	5.0688	0.323419
						50	0.0502512	1.00823	3.60189	-2.69008	5.1264	0.317523
						50	0.0502512	1.00823	3.60189	-2.69008	5.184	0.311769
						50	0.0502512	1.00823	3.60189	-2.69008	5.2416	0.306156
						50	0.0502512	1.00823	3.60189	-2.69008	5.2992	0.30068
						50	0.0502512	1.00823	3.60189	-2.69008	5.3568	0.295338
						50	0.0502512	1.00823	3.60189	-2.69008	5.4144	0.290128
						50	0.0502512	1.00823	3.60189	-2.69008	5.472	0.285046
						50	0.0502512	1.00823	3.60189	-2.69008	5.5296	0.280089
						50	0.0502512	1.00823	3.60189	-2.69008	5.5872	0.275254
						50	0.0502512	1.00823	3.60189	-2.69008	5.6448	0.270539
						50	0.0502512	1.00823	3.60189	-2.69008	5.7024	0.265941
						50	0.0502512	1.00823	3.60189	-2.69008	5.76	0.261456
						50	0.0502512	1.00823	3.60189	-2.69008	5.8176	0.257082
						50	0.0502512	1.00823	3.60189	-2.69008	5.8752	0.252816
						50	0.0502512	1.00823	3.60189	-2.69008	5.9328	0.248655
						50	0.0502512	1.00823	3.60189	-2.69008	5.9904	0.244598
						50	0.0502512	1.00823	3.60189	-2.69008	6.048	0.24064
						50	0.0502512	1.00823	3.60189	-2.69008	6.1056	0.23678
						50	0.0502512	1.00823	3.60189	-2.69008	6.1632	0.233015
						50	0.0502512	1.00823	3.60189	-2.69008	6.2208	0.229343
						50	0.0502512	1.00823	3.60189	-2.69008	6.2784	0.225761
						50	0.0502512	1.00823	3.60189	-2.69008	6.336	0.222266
						50	0.0502512	1.00823	3.60189	-2.69008	6.3936	0.218857
						50	0.0502512	1.00823	3.60189	-2.69008	6.4512	0.215532
						50	0.0502512	1.00823	3.60189	-2.69008	6.5088	0.212287
						50	0.0502512	1.00823	3.60189	-2.69008	6.5664	0.209121
						50	0.0502512	1.00823	3.60189	-2.69008	6.624	0.206032
						50	0.0502512	1.00823	3.60189	-2.69008	6.6816	0.203017
						50	0.0502512	1.00823	3.60189	-2.69008	6.7392	0.200076
						50	0.0502512	1.00823	3.60189	-2.69008	6.7968	0.197205
						50	0.0502512	1.00823	3.60189	-2.69008	6.8544	0.194403
						50	0.0502512	1.00823	3.60189	-2.69008	6.912	0.191667
						50	0.0502512	1.00823	3.60189	-2.69008	6.9696	0.188998
						50	0.0502512	1.00823	3.60189	-2.69008	7.0272	0.186391
						50	0.0502512	1.00823	3.60189	-2.69008	7.0848	0.183847
						50	0.0502512	1.00823	3.60189	-2.69008	7.1424	0.181362
						50	0.0502512	1.00823	3.60189	-2.69008	7.2	0.178936
						50	0.0502512	1.00823	3.60189	-2.69008	7.2576	0.176567
						50	0.0502512	1.00823	3.60189	-2.69008	7.3152	0.174253
						50	0.0502512	1.00823	3.60189	-2.69008	7.3728	0.171993
						50	0.0502512	1.00823	3.60189	-2.69008	7.4304	0.169786
						50	0.0502512	1.00823	3.60189	-2.69008	7.488	0.167629
						50	0.0502512	1.00823	3.60189	-2.69008	7.5456	0.165523
						50	0.0502512	1.00823	3.60189	-2.69008	7.6032	0.163464
						50	0.0502512	1.00823	3.60189	-2.69008	7.6608	0.161453
						50	0.0502512	1.00823	3.60189	-2.69008	7.7184	0.159488
						50	0.0502512	1.00823	3.60189	-2.69008	7.776	0.157567
						50	0.0502512	1.00823	3.60189	-2.69008	7.8336	0.15569
						50	0.0502512	1.00823	3.60189	-2.69008	7.8912	0.153854
						50	0.0502512	1.00823	3.60189	-2.69008	7.9488	0.152061
						50	0.0502512	1.00823	3.60189	-2.69008	8.0064	0.150307
						50	0.0502512	1.00823	3.60189	-2.69008	8.064	0.148592
						50	0.0502512	1.00823	3.60189	-2.69008	8.1216	0.146915
						50	0.0502512	1.00823	3.60189	-2.69008	8.1792	0.145275
						50	0.0502512	1.00823	3.60189	-2.69008	8.2368	0.143672
						50	0.0502512	1.00823	3.60189	-2.69008	8.2944	0.142103
						50	0.0502512	1.00823	3.60189	-2.69008	8.352	0.140569
						50	0.0502512	1.00823	3.60189	-2.69008	8.4096	0.139068
						50	0.0502512	1.00823	3.60189	-2.69008	8.4672	0.137599
						50	0.0502512	1.00823	3.60189	-2.69008	8.5248	0.136162
						50	0.0502512	1.00823	3.60189	-2.69008	8.5824	0.134756
						50	0.0502512	1.00823	3.60189	-2.69008	8.64	0.133379
						50	0.0502512	1.00823	3.60189	-2.69008	8.6976	0.132032
						50	0.0502512	1.00823	3.60189	-2.69008	8.7552	0.130714
						50	0.0502512	1.00823	3.60189	-2.69008	8.8128	0.129423
						50	0.0502512	1.00823	3.60189	-2.69008	8.8704	0.12816
						50	0.0502512	1.00823	3.60189	-2.69008	8.928	0.126923
						50	0.0502512	1.00823	3.60189	-2.69008	8.9856	0.125711
						50	0.0502512	1.00823	3.60189	-2.69008	9.0432	0.124525
						50	0.0502512	1.00823	3.60189	-2.69008	9.1008	0.123363
						50	0.0502512	1.00823	3.60189	-2.69008	9.1584	0.122225
						50	0.0502512	1.00823	3.60189	-2.69008	9.216	0.121111
						50	0.0502512	1.00823	3.60189	-2.69008	9.2736	0.120019
						50	0.0502512	1.00823	3.60189	-2.69008	9.3312	0.118949
						50	0.0502512	1.00823	3.60189	-2.69008	9.3888	0.1179
						50	0.0502512	1.00823	3.60189	-2.69008	9.4464	0.116873
						50	0.0502512	1.00823	3.60189	-2.69008	9.504	0.115867
						50	0.0502512	1.00823	3.60189	-2.69008	9.5616	0.11488
						50	0.0502512	1.00823	3.60189	-2.69008	9.6192	0.113913
						50	0.0502512	1.00823	3.60189	-2.69008	9.6768	0.112965
						50	0.0502512	1.00823	3.60189	-2.69008	9.7344	0.112036
						50	0.0502512	1.00823	3.60189	-2.69008	9.792	0.111125
						50	0.0502512	1.00823	3.60189	-2.69008	9.8496	0.110232
						50	0.0502512	1.00823	3.60189	-2.69008	9.9072	0.109356
						50	0.0502512	1.00823	3.60189	-2.69008	9.9648	0.108497
						50	0.0502512	1.00823	3.60189	-2.69008	10.0224	0.107655
						50	0.0502512	1.00823	3.60189	-2.69008	10.08	0.106828
						50	0.0502512	1.00823	3.60189	-2.69008	10.1376	0.106018
						50	0.0502512	1.00823	3.60189	-2.69008	10.1952	0.105223
						50	0.0502512	1.00823	3.60189	-2.69008	10.2528	0.104443
						50	0.0502512	1.00823	3.60189	-2.69008	10.3104	0.103677
						50	0.0502512	1.00823	3.60189	-2.69008	10.368	0.102926
						50	0.0502512	1.00823	3.60189	-2.69008	10.4256	0.102189
						50	0.0502512	1.00823	3.60189	-2.69008	10.4832	0.101466
						50	0.0502512	1.00823	3.60189	-2.69008	10.5408	0.100756
						50	0.0502512	1.00823	3.60189	-2.69008	10.5984	0.100059
						50	0.0502512	1.00823	3.60189	-2.69008	10.656	0.0993754
						50	0.0502512	1.00823	3.60189	-2.69008	10.7136	0.0987039
						50	0.0502512	1.00823	3.60189	-2.69008	10.7712	0.0980447
						50	0.0502512	1.00823	3.60189	-2.69008	10.8288	0.0973974
						50	0.0502512	1.00823	3.60189	-2.69008	10.8864	0.0967617
						50	0.0502512	1.00823	3.60189	-2.69008	10.944	0.0961376
						50	0.0502512	1.00823	3.60189	-2.69008	11.0016	0.0955246
						50	0.0502512	1.00823	3.60189	-2.69008	11.0592	0.0949225
						50	0.0502512	1.00823	3.60189	-2.69008	11.1168	0.0943311
						50	0.0502512	1.00823	3.60189	-2.69008	11.1744	0.0937502
						50	0.0502512	1.00823	3.60189	-2.69008	11.232	0.0931794
						50	0.0502512	1.00823	3.60189	-2.69008	11.2896	0.0926187
						50	0.0502512	1.00823	3.60189	-2.69008	11.3472	0.0920678
						50	0.0502512	1.00823	3.60189	-2.69008	11.4048	0.0915265
						50	0.0502512	1.00823	3.60189	-2.69008	11.4624	0.0909945
						50	0.0502512	1.00823	3.60189	-2.69008	11.52	0.0904717
						50	0.0502512	1.00823	3.60189	-2.69008	11.5776	0.0899579
						50	0.0502512	1.00823	3.60189	-2.69008	11.6352	0.0894529
						50	0.0502512	1.00823	3.60189	-2.69008	11.6928	0.0889565
						50	0.0502512	1.00823	3.60189	-2.69008	11.7504	0.0884685
						50	0.0502512	1.00823	3.60189	-2.69008	11.808	0.0879887
						50	0.0502512	1.00823	3.60189	-2.69008	11.8656	0.087517
						50	0.0502512	1.00823	3.60189	-2.69008	11.9232	0.0870532
						50	0.0502512	1.00823	3.60189	-2.69008	11.9808	0.0865972
						50	0.0502512	1.00823	3.60189	-2.69008	12.0384	0.0861487
						50	0.0502512	1.00823	3.60189	-2.69008	12.096	0.0857077
						50	0.0502512	1.00823	3.60189	-2.69008	12.1536	0.0852739
						50	0.0502512	1.00823	3.60189	-2.69008	12.2112	0.0848473
						50	0.0502512	1.00823	3.60189	-2.69008	12.2688	0.0844276
						50	0.0502512	1.00823	3.60189	-2.69008	12.3264	0.0840147
						50	0.0502512	1.00823	3.60189	-2.69008	12.384	0.0836086
						50	0.0502512	1.00823	3.60189	-2.69008	12.4416	0.083209
						50	0.0502512	1.00823	3.60189	-2.69008	12.4992	0.0828159
						50	0.0502512	1.00823	3.60189	-2.69008	12.5568	0.0824291
						50	0.0502512	1.00823	3.60189	-2.69008	12.6144	0.0820484
						50	0.0502512	1.00823	3.60189	-2.69008	12.672	0.0816738
						50	0.0502512	1.00823	3.60189	-2.69008	12.7296	0.0813051
						50	0.0502512	1.00823	3.60189	-2.69008	12.7872	0.0809423
						50	0.0502512	1.00823	3.60189	-2.69008	12.8448	0.0805851
						50	0.0502512	1.00823	3.60189	-2.69008	12.9024	0.0802335
						50	0.0502512	1.00823	3.60189	-2.69008	12.96	0.0798875
						50	0.0502512	1.00823	3.60189	-2.69008	13.0176	0.0795468
						50	0.0502512	1.00823	3.60189	-2.69008	13.0752	0.0792114
						50	0.0502512	1.00823	3.60189	-2.69008	13.1328	0.0788811
						50	0.0502512	1.00823	3.60189	-2.69008	13.1904	0.0785559
						50	0.0502512	1.00823	3.60189	-2.69008	13.248	0.0782357
						50	0.0502512	1.00823	3.60189	-2.69008	13.3056	0.0779204
						50	0.0502512	1.00823	3.60189	-2.69008	13.3632	0.0776099
						50	0.0502512	1.00823	3.60189	-2.69008	13.4208	0.077304
						50	0.0502512	1.00823	3.60189	-2.69008	13.4784	0.0770028
						50	0.0502512	1.00823	3.60189	-2.69008	13.536	0.0767061
						50	0.0502512	1.00823	3.60189	-2.69008	13.5936	0.0764138
						50	0.0502512	1.00823	3.60189	-2.69008	13.6512	0.0761259
						50	0.0502512	1.00823	3.60189	-2.69008	13.7088	0.0758423
						50	0.0502512	1.00823	3.60189	-2.69008	13.7664	0.0755629
						50	0.0502512	1.00823	3.60189	-2.69008	13.824	0.0752875
						50	0.0502512	1.00823	3.60189	-2.69008	13.8816	0.0750163
						50	0.0502512	1.00823	3.60189	-2.69008	13.9392	0.0747489
						50	0.0502512	1.00823	3.60189	-2.69008	13.9968	0.0744855
						50	0.0502512	1.00823	3.60189	-2.69008	14.0544	0.0742259
						50	0.0502512	1.00823	3.60189	-2.69008	14.112	0.0739701
						50	0.0502512	1.00823	3.60189	-2.69008	14.1696	0.0737179
						50	0.0502512	1.00823	3.60189	-2.69008	14.2272	0.0734694
						50	0.0502512	1.00823	3.60189	-2.69008	14.2848	0.0732244
						50	0.0502512	1.00823	3.60189	-2.69008	14.3424	0.072983
						50	0.0502512	1.00823	3.60189	-2.69008	14.4	0.0727449
						50	0.0502512	1.00823	3.60189	-2.69008	14.4576	0.0725102
						50	0.0502512	1.00823	3.60189	-2.69008	14.5152	0.0722789
						50	0.0502512	1.00823	3.60189	-2.69008	14.5728	0.0720507
						50	0.0502512	1.00823	3.60189	-2.69008	14.6304	0.0718258
						50	0.0502512	1.00823	3.60189	-2.69008	14.688	0.071604
						50	0.0502512	1.00823	3.60189	-2.69008	14.7456	0.0713853
						50	0.0502512	1.00823	3.60189	-2.69008	14.8032	0.0711696
						50	0.0502512	1.00823	3.60189	-2.69008	14.8608	0.0709569
						50	0.0502512	1.00823	3.60189	-2.69008	14.9184	0.0707472
						50	0.0502512	1.00823	3.60189	-2.69008	14.976	0.0705403
						50	0.0502512	1.00823	3.60189	-2.69008	15.0336	0.0703362
						50	0.0502512	1.00823	3.60189	-2.69008	15.0912	0.0701349
						50	0.0502512	1.00823	3.60189	-2.69008	15.1488	0.0699364
						50	0.0502512	1.00823	3.60189	-2.69008	15.2064	0.0697405
						50	0.0502512	1.00823	3.60189	-2.69008	15.264	0.0695472
						50	0.0502512	1.00823	3.60189	-2.69008	15.3216	0.0693566
						50	0.0502512	1.00823	3.60189	-2.69008	15.3792	0.0691685
						50	0.0502512	1.00823	3.60189	-2.69008	15.4368	0.0689829
						50	0.0502512	1.00823	3.60189	-2.69008	15.4944	0.0687998
						50	0.0502512	1.00823	3.60189	-2.69008	15.552	0.0686191
						50	0.0502512	1.00823	3.60189	-2.69008	15.6096	0.0684408
						50	0.0502512	1.00823	3.60189	-2.69008	15.6672	0.0682648
						50	0.0502512	1.00823	3.60189	-2.69008	15.7248	0.0680912
						50	0.0502512	1.00823	3.60189	-2.69008	15.7824	0.0679198
						50	0.0502512	1.00823	3.60189	-2.69008	15.84	0.0677506
						50	0.0502512	1.00823	3.60189	-2.69008	15.8976	0.0675837
						50	0.0502512	1.00823	3.60189	-2.69008	15.9552	0.0674189
						50	0.0502512	1.00823	3.60189	-2.69008	16.0128	0.0672562
						50	0.0502512	1.00823	3.60189	-2.69008	16.0704	0.0670956
						50	0.0502512	1.00823	3.60189	-2.69008	16.128	0.0669371
						50	0.0502512	1.00823	3.60189	-2.69008	16.1856	0.0667806
						50	0.0502512	1.00823	3.60189	-2.69008	16.2432	0.066626
						50	0.0502512	1.00823	3.60189	-2.69008	16.3008	0.0664735
						50	0.0502512	1.00823	3.60189	-2.69008	16.3584	0.0663228
						50	0.0502512	1.00823	3.60189	-2.69008	16.416	0.0661741
						50	0.0502512	1.00823	3.60189	-2.69008	16.4736	0.0660272
						50	0.0502512	1.00823	3.60189	-2.69008	16.5312	0.0658822
						50	0.0502512	1.00823	3.60189	-2.69008	16.5888	0.065739
						50	0.0502512	1.00823	3.60189	-2.69008	16.6464	0.0655976
						50	0.0502512	1.00823	3.60189	-2.69008	16.704	0.0654579
						50	0.0502512	1.00823	3.60189	-2.69008	16.7616	0.0653199
						50	0.0502512	1.00823	3.60189	-2.69008	16.8192	0.0651836
						50	0.0502512	1.00823	3.60189	-2.69008	16.8768	0.0650491
						50	0.0502512	1.00823	3.60189	-2.69008	16.9344	0.0649161
						50	0.0502512	1.00823	3.60189	-2.69008	16.992	0.0647848
						50	0.0502512	1.00823	3.60189	-2.69008	17.0496	0.0646551
						50	0.0502512	1.00823	3.60189	-2.69008	17.1072	0.0645269
						50	0.0502512	1.00823	3.60189	-2.69008	17.1648	0.0644003
						50	0.0502512	1.00823	3.60189	-2.69008	17.2224	0.0642752
						50	0.0502512	1.00823	3.60189	-2.69008	17.28	0.0641516
						50	0.0502512	1.00823	3.60189	-2.69008	17.3376	0.0640295
						50	0.0502512	1.00823	3.60189	-2.69008	17.3952	0.0639089
						50	0.0502512	1.00823	3.60189	-2.69008	17.4528	0.0637897
						50	0.0502512	1.00823	3.60189	-2.69008	17.5104	0.0636719
						50	0.0502512	1.00823	3.60189	-2.69008	17.568	0.0635555
						50	0.0502512	1.00823	3.60189	-2.69008	17.6256	0.0634405
						50	0.0502512	1.00823	3.60189	-2.69008	17.6832	0.0633268
						50	0.0502512	1.00823	3.60189	-2.69008	17.7408	0.0632144
						50	0.0502512	1.00823	3.60189	-2.69008	17.7984	0.0631034
						50	0.0502512	1.00823	3.60189	-2.69008	17.856	0.0629937
						50	0.0502512	1.00823	3.60189	-2.69008	17.9136	0.0628852
						50	0.0502512	1.00823	3.60189	-2.69008	17.9712	0.062778
						50	0.0502512	1.00823	3.60189	-2.69008	18.0288	0.062672
						50	0.0502512	1.00823	3.60189	-2.69008	18.0864	0.0625672
						50	0.0502512	1.00823	3.60189	-2.69008	18.144	0.0624637
						50	0.0502512	1.00823	3.60189	-2.69008	18.2016	0.0623613
						50	0.0502512	1.00823	3.60189	-2.69008	18.2592	0.0622601
						50	0.0502512	1.00823	3.60189	-2.69008	18.3168	0.06216
						50	0.0502512	1.00823	3.60189	-2.69008	18.3744	0.0620611
						50	0.0502512	1.00823	3.60189	-2.69008	18.432	0.0619633
						50	0.0502512	1.00823	3.60189	-2.69008	18.4896	0.0618666
						50	0.0502512	1.00823	3.60189	-2.69008	18.5472	0.061771
						50	0.0502512	1.00823	3.60189	-2.69008	18.6048	0.0616764
						50	0.0502512	1.00823	3.60189	-2.69008	18.6624	0.0615829
						50	0.0502512	1.00823	3.60189	-2.69008	18.72	0.0614905
						50	0.0502512	1.00823	3.60189	-2.69008	18.7776	0.0613991
						50	0.0502512	1.00823	3.60189	-2.69008	18.8352	0.0613086
						50	0.0502512	1.00823	3.60189	-2.69008	18.8928	0.0612192
						50	0.0502512	1.00823	3.60189	-2.69008	18.9504	0.0611308
						50	0.0502512	1.00823	3.60189	-2.69008	19.008	0.0610433
						50	0.0502512	1.00823	3.60189	-2.69008	19.0656	0.0609568
						50	0.0502512	1.00823	3.60189	-2.69008	19.1232	0.0608713
						50	0.0502512	1.00823	3.60189	-2.69008	19.1808	0.0607866
						50	0.0502512	1.00823	3.60189	-2.69008	19.2384	0.0607029
						50	0.0502512	1.00823	3.60189	-2.69008	19.296	0.0606201
						50	0.0502512	1.00823	3.60189	-2.69008	19.3536	0.0605382
						50	0.0502512	1.00823	3.60189	-2.69008	19.4112	0.0604571
						50	0.0502512	1.00823	3.60189	-2.69008	19.4688	0.060377
						50	0.0502512	1.00823	3.60189	-2.69008	19.5264	0.0602977
						50	0.0502512	1.00823	3.60189	-2.69008	19.584	0.0602192
						50	0.0502512	1.00823	3.60189	-2.69008	19.6416	0.0601416
						50	0.0502512	1.00823	3.60189	-2.69008	19.6992	0.0600648
						50	0.0502512	1.00823	3.60189	-2.69008	19.7568	0.0599888
						50	0.0502512	1.00823	3.60189	-2.69008	19.8144	0.0599136
						50	0.0502512	1.00823	3.60189	-2.69008	19.872	0.0598392
						50	0.0502512	1.00823	3.60189	-2.69008	19.9296	0.0597655
						50	0.0502512	1.00823	3.60189	-2.69008	19.9872	0.0596927
						50	0.0502512	1.00823	3.60189	-2.69008	20.0448	0.0596206
						50	0.0502512	1.00823	3.60189	-2.69008	20.1024	0.0595492
						50	0.0502512	1.00823	3.60189	-2.69008	20.16	0.0594786
						50	0.0502512	1.00823	3.60189	-2.69008	20.2176	0.0594088
						50	0.0502512	1.00823	3.60189	-2.69008	20.2752	0.0593396
						50	0.0502512	1.00823	3.60189	-2.69008	20.3328	0.0592712
						50	0.0502512	1.00823	3.60189	-2.69008	20.3904	0.0592034
						50	0.0502512	1.00823	3.60189	-2.69008	20.448	0.0591364
						50	0.0502512	1.00823	3.60189	-2.69008	20.5056	0.05907
						50	0.0502512	1.00823	3.60189	-2.69008	20.5632	0.0590043
						50	0.0502512	1.00823	3.60189	-2.69008	20.6208	0.0589393
						50	0.0502512	1.00823	3.60189	-2.69008	20.6784	0.0588749
						50	0.0502512	1.00823	3.60189	-2.69008	20.736	0.0588112
						50	0.0502512	1.00823	3.60189	-2.69008	20.7936	0.0587482
						50	0.0502512	1.00823	3.60189	-2.69008	20.8512	0.0586857
						50	0.0502512	1.00823	3.60189	-2.69008	20.9088	0.0586239
						50	0.0502512	1.00823	3.60189	-2.69008	20.9664	0.0585627
						50	0.0502512	1.00823	3.60189	-2.69008	21.024	0.0585021
						50	0.0502512	1.00823	3.60189	-2.69008	21.0816	0.0584421
						50	0.0502512	1.00823	3.60189	-2.69008	21.1392	0.0583827
						50	0.0502512	1.00823	3.60189	-2.69008	21.1968	0.0583239
						50	0.0502512	1.00823	3.60189	-2.69008	21.2544	0.0582657
						50	0.0502512	1.00823	3.60189	-2.69008	21.312	0.0582081
						50	0.0502512	1.00823	3.60189	-2.69008	21.3696	0.058151
						50	0.0502512	1.00823	3.60189	-2.69008	21.4272	0.0580944
						50	0.0502512	1.00823	3.60189	-2.69008	21.4848	0.0580385
						50	0.0502512	1.00823	3.60189	-2.69008	21.5424	0.057983
						50	0.0502512	1.00823	3.60189	-2.69008	21.6	0.0579281
						50	0.0502512	1.00823	3.60189	-2.69008	21.6576	0.0578738
						50	0.0502512	1.00823	3.60189	-2.69008	21.7152	0.0578199
						50	0.0502512	1.00823	3.60189	-2.69008	21.7728	0.0577666
						50	0.0502512	1.00823	3.60189	-2.69008	21.8304	0.0577138
						50	0.0502512	1.00823	3.60189	-2.69008	21.888	0.0576615
						50	0.0502512	1.00823	3.60189	-2.69008	21.9456	0.0576097
						50	0.0502512	1.00823	3.60189	-2.69008	22.0032	0.0575584
						50	0.0502512	1.00823	3.60189	-2.69008	22.0608	0.0575076
						50	0.0502512	1.00823	3.60189	-2.69008	22.1184	0.0574572
						50	0.0502512	1.00823	3.60189	-2.69008	22.176	0.0574073
						50	0.0502512	1.00823	3.60189	-2.69008	22.2336	0.057358
						50	0.0502512	1.00823	3.60189	-2.69008	22.2912	0.057309
						50	0.0502512	1.00823	3.60189	-2.69008	22.3488	0.0572606
						50	0.0502512	1.00823	3.60189	-2.69008	22.4064	0.0572125
						50	0.0502512	1.00823	3.60189	-2.69008	22.464	0.057165
						50	0.0502512	1.00823	3.60189	-2.69008	22.5216	0.0571178
						50	0.0502512	1.00823	3.60189	-2.69008	22.5792	0.0570712
						50	0.0502512	1.00823	3.60189	-2.69008	22.6368	0.0570249
						50	0.0502512	1.00823	3.60189	-2.69008	22.6944	0.0569791
						50	0.0502512	1.00823	3.60189	-2.69008	22.752	0.0569337
						50	0.0502512	1.00823	3.60189	-2.69008	22.8096	0.0568887
						50	0.0502512	1.00823	3.60189	-2.69008	22.8672	0.0568441
						50	0.0502512	1.00823	3.60189	-2.69008	22.9248	0.0568
						50	0.0502512	1.00823	3.60189	-2.69008	22.9824	0.0567562
						50	0.0502512	1.00823	3.60189	-2.69008	23.04	0.0567128
						50	0.0502512	1.00823	3.60189	-2.69008	23.0976	0.0566699
						50	0.0502512	1.00823	3.60189	-2.69008	23.1552	0.0566273
						50	0.0502512	1.00823	3.60189	-2.69008	23.2128	0.0565851
						50	0.0502512	1.00823	3.60189	-2.69008	23.2704	0.0565433
						50	0.0502512	1.00823	3.60189	-2.69008	23.328	0.0565019
						50	0.0502512	1.00823	3.60189	-2.69008	23.3856	0.0564608
						50	0.0502512	1.00823	3.60189	-2.69008	23.4432	0.0564201
						50	0.0502512	1.00823	3.60189	-2.69008	23.5008	0.0563798
						50	0.0502512	1.00823	3.60189	-2.69008	23.5584	0.0563398
						50	0.0502512	1.00823	3.60189	-2.69008	23.616	0.0563002
						50	0.0502512	1.00823	3.60189	-2.69008	23.6736	0.0562609
						50	0.0502512	1.00823	3.60189	-2.69008	23.7312	0.056222
						50	0.0502512	1.00823	3.60189	-2.69008	23.7888	0.0561835
						50	0.0502512	1.00823	3.60189	-2.69008	23.8464	0.0561452
						50	0.0502512	1.00823	3.60189	-2.69008	23.904	0.0561073
						50	0.0502512	1.00823	3.60189	-2.69008	23.9616	0.0560698
						50	0.0502512	1.00823	3.60189	-2.69008	24.0192	0.0560325
						50	0.0502512	1.00823	3.60189	-2.69008	24.0768	0.0559956
						50	0.0502512	1.00823	3.60189	-2.69008	24.1344	0.055959
						50	0.0502512	1.00823	3.60189	-2.69008	24.192	0.0559228
						50	0.0502512	1.00823	3.60189	-2.69008	24.2496	0.0558868
						50	0.0502512	1.00823	3.60189	-2.69008	24.3072	0.0558512
						50	0.0502512	1.00823	3.60189	-2.69008	24.3648	0.0558158
						50	0.0502512	1.00823	3.60189	-2.69008	24.4224	0.0557808
						50	0.0502512	1.00823	3.60189	-2.69008	24.48	0.0557461
						50	0.0502512	1.00823	3.60189	-2.69008	24.5376	0.0557116
						50	0.0502512	1.00823	3.60189	-2.69008	24.5952	0.0556775
						50	0.0502512	1.00823	3.60189	-2.69008	24.6528	0.0556437
						50	0.0502512	1.00823	3.60189	-2.69008	24.7104	0.0556101
						50	0.0502512	1.00823	3.60189	-2.69008	24.768	0.0555768
						50	0.0502512	1.00823	3.60189	-2.69008	24.8256	0.0555438
						50	0.0502512	1.00823	3.60189	-2.69008	24.8832	0.0555111
						50	0.0502512	1.00823	3.60189	-2.69008	24.9408	0.0554787
						50	0.0502512	1.00823	3.60189	-2.69008	24.9984	0.0554465
						50	0.0502512	1.00823	3.60189	-2.69008	25.056	0.0554146
						50	0.0502512	1.00823	3.60189	-2.69008	25.1136	0.055383
						50	0.0502512	1.00823	3.60189	-2.69008	25.1712	0.0553516
						50	0.0502512	1.00823	3.60189	-2.69008	25.2288	0.0553205
						50	0.0502512	1.00823	3.60189	-2.69008	25.2864	0.0552897
						50	0.0502512	1.00823	3.60189	-2.69008	25.344	0.0552591
						50	0.0502512	1.00823	3.60189	-2.69008	25.4016	0.0552288
						50	0.0502512	1.00823	3.60189	-2.69008	25.4592	0.0551987
						50	0.0502512	1.00823	3.60189	-2.69008	25.5168	0.0551689
						50	0.0502512	1.00823	3.60189	-2.69008	25.5744	0.0551393
						50	0.0502512	1.00823	3.60189	-2.69008	25.632	0.0551099
						50	0.0502512	1.00823	3.60189	-2.69008	25.6896	0.0550808
						50	0.0502512	1.00823	3.60189	-2.69008	25.7472	0.055052
						50	0.0502512	1.00823	3.60189	-2.69008	25.8048	0.0550233
						50	0.0502512	1.00823	3.60189	-2.69008	25.8624	0.054995
						50	0.0502512	1.00823	3.60189	-2.69008	25.92	0.0549668
						50	0.0502512	1.00823	3.60189	-2.69008	25.9776	0.0549388
						50	0.0502512	1.00823	3.60189	-2.69008	26.0352	0.0549111
						50	0.0502512	1.00823	3.60189	-2.69008	26.0928	0.0548837
						50	0.0502512	1.00823	3.60189	-2.69008	26.1504	0.0548564
						50	0.0502512	1.00823	3.60189	-2.69008	26.208	0.0548293
						50	0.0502512	1.00823	3.60189	-2.69008	26.2656	0.0548025
						50	0.0502512	1.00823	3.60189	-2.69008	26.3232	0.0547759
						50	0.0502512	1.00823	3.60189	-2.69008	26.3808	0.0547495
						50	0.0502512	1.00823	3.60189	-2.69008	26.4384	0.0547233
						50	0.0502512	1.00823	3.60189	-2.69008	26.496	0.0546973
						50	0.0502512	1.00823	3.60189	-2.69008	26.5536	0.0546715
						50	0.0502512	1.00823	3.60189	-2.69008	26.6112	0.054646
						50	0.0502512	1.00823	3.60189	-2.69008	26.6688	0.0546206
						50	0.0502512	1.00823	3.60189	-2.69008	26.7264	0.0545954
						50	0.0502512	1.00823	3.60189	-2.69008	26.784	0.0545705
						50	0.0502512	1.00823	3.60189	-2.69008	26.8416	0.0545457
						50	0.0502512	1.00823	3.60189	-2.69008	26.8992	0.0545211
						50	0.0502512	1.00823	3.60189	-2.69008	26.9568	0.0544967
						50	0.0502512	1.00823	3.60189	-2.69008	27.0144	0.0544725
						50	0.0502512	1.00823	3.60189	-2.69008	27.072	0.0544485
						50	0.0502512	1.00823	3.60189	-2.69008	27.1296	0.0544247
						50	0.0502512	1.00823	3.60189	-2.69008	27.1872	0.054401
						50	0.0502512	1.00823	3.60189	-2.69008	27.2448	0.0543776
						50	0.0502512	1.00823	3.60189	-2.69008	27.3024	0.0543543
						50	0.0502512	1.00823	3.60189	-2.69008	27.36	0.0543312
						50	0.0502512	1.00823	3.60189	-2.69008	27.4176	0.0543083
						50	0.0502512	1.00823	3.60189	-2.69008	27.4752	0.0542855
						50	0.0502512	1.00823	3.60189	-2.69008	27.5328	0.054263
						50	0.0502512	1.00823	3.60189	-2.69008	27.5904	0.0542406
						50	0.0502512	1.00823	3.60189	-2.69008	27.648	0.0542183
						50	0.0502512	1.00823	3.60189	-2.69008	27.7056	0.0541963
						50	0.0502512	1.00823	3.60189	-2.69008	27.7632	0.0541744
						50	0.0502512	1.00823	3.60189	-2.69008	27.8208	0.0541527
						50	0.0502512	1.00823	3.60189	-2.69008	27.8784	0.0541311
						50	0.0502512	1.00823	3.60189	-2.69008	27.936	0.0541097
						50	0.0502512	1.00823	3.60189	-2.69008	27.9936	0.0540885
						50	0.0502512	1.00823	3.60189	-2.69008	28.0512	0.0540674
						50	0.0502512	1.00823	3.60189	-2.69008	28.1088	0.0540465
						50	0.0502512	1.00823	3.60189	-2.69008	28.1664	0.0540257
						50	0.0502512	1.00823	3.60189	-2.69008	28.224	0.0540051
						50	0.0502512	1.00823	3.60189	-2.69008	28.2816	0.0539847
						50	0.0502512	1.00823	3.60189	-2.69008	28.3392	0.0539644
						50	0.0502512	1.00823	3.60189	-2.69008	28.3968	0.0539442
						50	0.0502512	1.00823	3.60189	-2.69008	28.4544	0.0539242
						50	0.0502512	1.00823	3.60189	-2.69008	28.512	0.0539044
						50	0.0502512	1.00823	3.60189	-2.69008	28.5696	0.0538847
						50	0.0502512	1.00823	3.60189	-2.69008	28.6272	0.0538651
						50	0.0502512	1.00823	3.60189	-2.69008	28.6848	0.0538457
						50	0.0502512	1.00823	3.60189	-2.69008	28.7424	0.0538264
						50	0.0502512	1.00823	3.60189	-2.69008	28.8	0.0538073
						50	0.0502512	1.00823	3.60189	-2.69008	28.8576	0.0537883
						50	0.0502512	1.00823	3.60189	-2.69008	28.9152	0.0537694
						50	0.0502512	1.00823	3.60189	-2.69008	28.9728	0.0537507
						50	0.0502512	1.00823	3.60189	-2.69008	29.0304	0.0537322
						50	0.0502512	1.00823	3.60189	-2.69008	29.088	0.0537137
						50	0.0502512	1.00823	3.60189	-2.69008	29.1456	0.0536954
						50	0.0502512	1.00823	3.60189	-2.69008	29.2032	0.0536772
						50	0.0502512	1.00823	3.60189	-2.69008	29.2608	0.0536592
						50	0.0502512	1.00823	3.60189	-2.69008	29.3184	0.0536413
						50	0.0502512	1.00823	3.60189	-2.69008	29.376	0.0536235
						50	0.0502512	1.00823	3.60189	-2.69008	29.4336	0.0536058
						50	0.0502512	1.00823	3.60189	-2.69008	29.4912	0.0535883
						50	0.0502512	1.00823	3.60189	-2.69008	29.5488	0.0535709
						50	0.0502512	1.00823	3.60189	-2.69008	29.6064	0.0535536
						50	0.0502512	1.00823	3.60189	-2.69008	29.664	0.0535364
						50	0.0502512	1.00823	3.60189	-2.69008	29.7216	0.0535194
						50	0.0502512	1.00823	3.60189	-2.69008	29.7792	0.0535025
						50	0.0502512	1.00823	3.60189	-2.69008	29.8368	0.0534857
						50	0.0502512	1.00823	3.60189	-2.69008	29.8944	0.053469
						50	0.0502512	1.00823	3.60189	-2.69008	29.952	0.0534524
						50	0.0502512	1.00823	3.60189	-2.69008	30.0096	0.053436
						50	0.0502512	1.00823	3.60189	-2.69008	30.0672	0.0534196
						50	0.0502512	1.00823	3.60189	-2.69008	30.1248	0.0534034
						50	0.0502512	1.00823	3.60189	-2.69008	30.1824	0.0533873
						50	0.0502512	1.00823	3.60189	-2.69008	30.24	0.0533713
						50	0.0502512	1.00823	3.60189	-2.69008	30.2976	0.0533554
						50	0.0502512	1.00823	3.60189	-2.69008	30.3552	0.0533397
						50	0.0502512	1.00823	3.60189	-2.69008	30.4128	0.053324
						50	0.0502512	1.00823	3.60189	-2.69008	30.4704	0.0533085
						50	0.0502512	1.00823	3.60189	-2.69008	30.528	0.053293
						50	0.0502512	1.00823	3.60189	-2.69008	30.5856	0.0532777
						50	0.0502512	1.00823	3.60189	-2.69008	30.6432	0.0532624
						50	0.0502512	1.00823	3.60189	-2.69008	30.7008	0.0532473
						50	0.0502512	1.00823	3.60189	-2.69008	30.7584	0.0532323
						50	0.0502512	1.00823	3.60189	-2.69008	30.816	0.0532174
						50	0.0502512	1.00823	3.60189	-2.69008	30.8736	0.0532026
						50	0.0502512	1.00823	3.60189	-2.69008	30.9312	0.0531878
						50	0.0502512	1.00823	3.60189	-2.69008	30.9888	0.0531732
						50	0.0502512	1.00823	3.60189	-2.69008	31.0464	0.0531587
						50	0.0502512	1.00823	3.60189	-2.69008	31.104	0.0531443
						50	0.0502512	1.00823	3.60189	-2.69008	31.1616	0.05313
						50	0.0502512	1.00823	3.60189	-2.69008	31.2192	0.0531158
						50	0.0502512	1.00823	3.60189	-2.69008	31.2768	0.0531016
						50	0.0502512	1.00823	3.60189	-2.69008	31.3344	0.0530876
						50	0.0502512	1.00823	3.60189	-2.69008	31.392	0.0530737
						50	0.0502512	1.00823	3.60189	-2.69008	31.4496	0.0530598
						50	0.0502512	1.00823	3.60189	-2.69008	31.5072	0.0530461
						50	0.0502512	1.00823	3.60189	-2.69008	31.5648	0.0530324
						50	0.0502512	1.00823	3.60189	-2.69008	31.6224	0.0530188
						50	0.0502512	1.00823	3.60189	-2.69008	31.68	0.0530054
						50	0.0502512	1.00823	3.60189	-2.69008	31.7376	0.052992
						50	0.0502512	1.00823	3.60189	-2.69008	31.7952	0.0529787
						50	0.0502512	1.00823	3.60189	-2.69008	31.8528	0.0529655
						50	0.0502512	1.00823	3.60189	-2.69008	31.9104	0.0529523
						50	0.0502512	1.00823	3.60189	-2.69008	31.968	0.0529393
						50	0.0502512	1.00823	3.60189	-2.69008	32.0256	0.0529264
						50	0.0502512	1.00823	3.60189	-2.69008	32.0832	0.0529135
						50	0.0502512	1.00823	3.60189	-2.69008	32.1408	0.0529007
						50	0.0502512	1.00823	3.60189	-2.69008	32.1984	0.052888
						50	0.0502512	1.00823	3.60189	-2.69008	32.256	0.0528754
						50	0.0502512	1.00823	3.60189	-2.69008	32.3136	0.0528629
						50	0.0502512	1.00823	3.60189	-2.69008	32.3712	0.0528504
						50	0.0502512	1.00823	3.60189	-2.69008	32.4288	0.0528381
						50	0.0502512	1.00823	3.60189	-2.69008	32.4864	0.0528258
						50	0.0502512	1.00823	3.60189	-2.69008	32.544	0.0528136
						50	0.0502512	1.00823	3.60189	-2.69008	32.6016	0.0528014
						50	0.0502512	1.00823	3.60189	-2.69008	32.6592	0.0527894
						50	0.0502512	1.00823	3.60189	-2.69008	32.7168	0.0527774
						50	0.0502512	1.00823	3.60189	-2.69008	32.7744	0.0527655
						50	0.0502512	1.00823	3.60189	-2.69008	32.832	0.0527537
						50	0.0502512	1.00823	3.60189	-2.69008	32.8896	0.052742
						50	0.0502512	1.00823	3.60189	-2.69008	32.9472	0.0527303
						50	0.0502512	1.00823	3.60189	-2.69008	33.0048	0.0527187
						50	0.0502512	1.00823	3.60189	-2.69008	33.0624	0.0527072
						50	0.0502512	1.00823	3.60189	-2.69008	33.12	0.0526957
						50	0.0502512	1.00823	3.60189	-2.69008	33.1776	0.0526844
						50	0.0502512	1.00823	3.60189	-2.69008	33.2352	0.0526731
						50	0.0502512	1.00823	3.60189	-2.69008	33.2928	0.0526618
						50	0.0502512	1.00823	3.60189	-2.69008	33.3504	0.0526507
						50	0.0502512	1.00823	3.60189	-2.69008	33.408	0.0526396
						50	0.0502512	1.00823	3.60189	-2.69008	33.4656	0.0526286
						50	0.0502512	1.00823	3.60189	-2.69008	33.5232	0.0526176
						50	0.0502512	1.00823	3.60189	-2.69008	33.5808	0.0526068
						50	0.0502512	1.00823	3.60189	-2.69008	33.6384	0.052596
						50	0.0502512	1.00823	3.60189	-2.69008	33.696	0.0525852
						50	0.0502512	1.00823	3.60189	-2.69008	33.7536	0.0525745
						50	0.0502512	1.00823	3.60189	-2.69008	33.8112	0.0525639
						50	0.0502512	1.00823	3.60189	-2.69008	33.8688	0.0525534
						50	0.0502512	1.00823	3.60189	-2.69008	33.9264	0.0525429
						50	0.0502512	1.00823	3.60189	-2.69008	33.984	0.0525325
						50	0.0502512	1.00823	3.60189	-2.69008	34.0416	0.0525222
						50	0.0502512	1.00823	3.60189	-2.69008	34.0992	0.0525119
						50	0.0502512	1.00823	3.60189	-2.69008	34.1568	0.0525017
						50	0.0502512	1.00823	3.60189	-2.69008	34.2144	0.0524915
						50	0.0502512	1.00823	3.60189	-2.69008	34.272	0.0524814
						50	0.0502512	1.00823	3.60189	-2.69008	34.3296	0.0524714
						50	0.0502512	1.00823	3.60189	-2.69008	34.3872	0.0524614
						50	0.0502512	1.00823	3.60189	-2.69008	34.4448	0.0524515
						50	0.0502512	1.00823	3.60189	-2.69008	34.5024	0.0524417
						50	0.0502512	1.00823	3.60189	-2.69008	34.56	0.0524319
						50	0.0502512	1.00823	3.60189	-2.69008	34.6176	0.0524222
						50	0.0502512	1.00823	3.60189	-2.69008	34.6752	0.0524125
						50	0.0502512	1.00823	3.60189	-2.69008	34.7328	0.0524029
						50	0.0502512	1.00823	3.60189	-2.69008	34.7904	0.0523934
						50	0.0502512	1.00823	3.60189	-2.69008	34.848	0.0523839
						50	0.0502512	1.00823	3.60189	-2.69008	34.9056	0.0523744
						50	0.0502512	1.00823	3.60189	-2.69008	34.9632	0.0523651
						50	0.0502512	1.00823	3.60189	-2.69008	35.0208	0.0523557
						50	0.0502512	1.00823	3.60189	-2.69008	35.0784	0.0523465
						50	0.0502512	1.00823	3.60189	-2.69008	35.136	0.0523373
						50	0.0502512	1.00823	3.60189	-2.69008	35.1936	0.0523281
						50	0.0502512	1.00823	3.60189	-2.69008	35.2512	0.052319
						50	0.0502512	1.00823	3.60189	-2.69008	35.3088	0.05231
						50	0.0502512	1.00823	3.60189	-2.69008	35.3664	0.052301
						50	0.0502512	1.00823	3.60189	-2.69008	35.424	0.0522921
						50	0.0502512	1.00823	3.60189	-2.69008	35.4816	0.0522832
						50	0.0502512	1.00823	3.60189	-2.69008	35.5392	0.0522743
						50	0.0502512	1.00823	3.60189	-2.69008	35.5968	0.0522656
						50	0.0502512	1.00823	3.60189	-2.69008	35.6544	0.0522568
						50	0.0502512	1.00823	3.60189	-2.69008	35.712	0.0522482
						50	0.0502512	1.00823	3.60189	-2.69008	35.7696	0.0522396
						50	0.0502512	1.00823	3.60189	-2.69008	35.8272	0.052231
						50	0.0502512	1.00823	3.60189	-2.69008	35.8848	0.0522225
						50	0.0502512	1.00823	3.60189	-2.69008	35.9424	0.052214
						50	0.0502512	1.00823	3.60189	-2.69008	36	0.0522056

## Sheet: Extended Data Fig.8b
experiment	B12Br12 (mM)	IC50 (mM)	mean_ic50	sd_ic50
experiment_1	0	7.77146	7.28702	0.760233
experiment_1	25	3.41054	4.00223	0.600792
experiment_1	50	1.9909	3.10711	0.968742
experiment_2	0	6.41081	7.28702	0.760233
experiment_2	25	3.98441	4.00223	0.600792
experiment_2	50	3.72859	3.10711	0.968742
experiment_3	0	7.67878	7.28702	0.760233
experiment_3	25	4.61173	4.00223	0.600792
experiment_3	50	3.60184	3.10711	0.968742

## Sheet: Extended Data Fig.8c
Individual points						Curve data
MMAF (nM)	cluster	percent_viability	mean_viability	sd_viability		cluster	lower_limit	upper_limit	IC50	slope	x	y
39.0625	0	103.03	103.936	2.7387		0	26.7216	88.1268	933.556	-4.89753	30	88.1268
39.0625	0	107.013	103.936	2.7387		0	26.7216	88.1268	933.556	-4.89753	45	88.1268
39.0625	0	101.765	103.936	2.7387		0	26.7216	88.1268	933.556	-4.89753	60	88.1267
78.125	0	94.8234	83.7598	10.8646		0	26.7216	88.1268	933.556	-4.89753	75	88.1265
78.125	0	73.1057	83.7598	10.8646		0	26.7216	88.1268	933.556	-4.89753	90	88.1261
78.125	0	83.3504	83.7598	10.8646		0	26.7216	88.1268	933.556	-4.89753	105	88.1254
156.25	0	80.6241	84.2468	10.5721		0	26.7216	88.1268	933.556	-4.89753	120	88.1241
156.25	0	75.9623	84.2468	10.5721		0	26.7216	88.1268	933.556	-4.89753	135	88.122
156.25	0	96.154	84.2468	10.5721		0	26.7216	88.1268	933.556	-4.89753	150	88.1188
312.5	0	76.6509	79.5416	3.91155		0	26.7216	88.1268	933.556	-4.89753	165	88.1141
312.5	0	77.9815	79.5416	3.91155		0	26.7216	88.1268	933.556	-4.89753	180	88.1074
312.5	0	83.9924	79.5416	3.91155		0	26.7216	88.1268	933.556	-4.89753	195	88.0981
625	0	77.0417	81.4398	12.5045		0	26.7216	88.1268	933.556	-4.89753	210	88.0856
625	0	95.5492	81.4398	12.5045		0	26.7216	88.1268	933.556	-4.89753	225	88.0691
625	0	71.7285	81.4398	12.5045		0	26.7216	88.1268	933.556	-4.89753	240	88.0476
1250	0	35.2067	38.1502	3.3859		0	26.7216	88.1268	933.556	-4.89753	255	88.0203
1250	0	37.3934	38.1502	3.3859		0	26.7216	88.1268	933.556	-4.89753	270	87.986
1250	0	41.8504	38.1502	3.3859		0	26.7216	88.1268	933.556	-4.89753	285	87.9434
2500	0	32.4432	29.0314	4.28824		0	26.7216	88.1268	933.556	-4.89753	300	87.8913
2500	0	30.4333	29.0314	4.28824		0	26.7216	88.1268	933.556	-4.89753	315	87.828
2500	0	24.2176	29.0314	4.28824		0	26.7216	88.1268	933.556	-4.89753	330	87.7521
5000	0	25.1574	25.2163	4.2294		0	26.7216	88.1268	933.556	-4.89753	345	87.6616
5000	0	21.0167	25.2163	4.2294		0	26.7216	88.1268	933.556	-4.89753	360	87.5548
5000	0	29.4749	25.2163	4.2294		0	26.7216	88.1268	933.556	-4.89753	375	87.4297
39.0625	5	98.2383	97.0783	8.76715		0	26.7216	88.1268	933.556	-4.89753	390	87.2841
39.0625	5	105.208	97.0783	8.76715		0	26.7216	88.1268	933.556	-4.89753	405	87.1158
39.0625	5	87.7888	97.0783	8.76715		0	26.7216	88.1268	933.556	-4.89753	420	86.9226
78.125	5	78.7165	82.7611	19.7602		0	26.7216	88.1268	933.556	-4.89753	435	86.702
78.125	5	104.231	82.7611	19.7602		0	26.7216	88.1268	933.556	-4.89753	450	86.4517
78.125	5	65.3361	82.7611	19.7602		0	26.7216	88.1268	933.556	-4.89753	465	86.1692
156.25	5	94.507	94.9815	3.2687		0	26.7216	88.1268	933.556	-4.89753	480	85.8521
156.25	5	98.4616	94.9815	3.2687		0	26.7216	88.1268	933.556	-4.89753	495	85.498
156.25	5	91.9761	94.9815	3.2687		0	26.7216	88.1268	933.556	-4.89753	510	85.1045
312.5	5	74.7806	79.5199	7.63588		0	26.7216	88.1268	933.556	-4.89753	525	84.6694
312.5	5	88.3285	79.5199	7.63588		0	26.7216	88.1268	933.556	-4.89753	540	84.1907
312.5	5	75.4505	79.5199	7.63588		0	26.7216	88.1268	933.556	-4.89753	555	83.6665
625	5	42.5483	49.8372	6.73703		0	26.7216	88.1268	933.556	-4.89753	570	83.0952
625	5	55.8357	49.8372	6.73703		0	26.7216	88.1268	933.556	-4.89753	585	82.4754
625	5	51.1274	49.8372	6.73703		0	26.7216	88.1268	933.556	-4.89753	600	81.8062
1250	5	29.8843	32.254	2.9184		0	26.7216	88.1268	933.556	-4.89753	615	81.0868
1250	5	35.5138	32.254	2.9184		0	26.7216	88.1268	933.556	-4.89753	630	80.3171
1250	5	31.3638	32.254	2.9184		0	26.7216	88.1268	933.556	-4.89753	645	79.4973
2500	5	21.8169	26.1592	3.96186		0	26.7216	88.1268	933.556	-4.89753	660	78.628
2500	5	27.0835	26.1592	3.96186		0	26.7216	88.1268	933.556	-4.89753	675	77.7103
2500	5	29.5772	26.1592	3.96186		0	26.7216	88.1268	933.556	-4.89753	690	76.7459
5000	5	27.0184	27.8434	1.71032		0	26.7216	88.1268	933.556	-4.89753	705	75.7368
5000	5	26.702	27.8434	1.71032		0	26.7216	88.1268	933.556	-4.89753	720	74.6857
5000	5	29.8099	27.8434	1.71032		0	26.7216	88.1268	933.556	-4.89753	735	73.5954
39.0625	10	86.9421	86.5296	2.32132		0	26.7216	88.1268	933.556	-4.89753	750	72.4695
39.0625	10	88.617	86.5296	2.32132		0	26.7216	88.1268	933.556	-4.89753	765	71.3115
39.0625	10	84.0297	86.5296	2.32132		0	26.7216	88.1268	933.556	-4.89753	780	70.1257
78.125	10	88.5984	94.2216	5.95057		0	26.7216	88.1268	933.556	-4.89753	795	68.9162
78.125	10	93.6137	94.2216	5.95057		0	26.7216	88.1268	933.556	-4.89753	810	67.6876
78.125	10	100.453	94.2216	5.95057		0	26.7216	88.1268	933.556	-4.89753	825	66.4444
156.25	10	79.219	85.4812	5.97104		0	26.7216	88.1268	933.556	-4.89753	840	65.1912
156.25	10	86.114	85.4812	5.97104		0	26.7216	88.1268	933.556	-4.89753	855	63.9326
156.25	10	91.1107	85.4812	5.97104		0	26.7216	88.1268	933.556	-4.89753	870	62.6732
312.5	10	72.7521	77.7147	4.37162		0	26.7216	88.1268	933.556	-4.89753	885	61.4173
312.5	10	80.9962	77.7147	4.37162		0	26.7216	88.1268	933.556	-4.89753	900	60.1691
312.5	10	79.3958	77.7147	4.37162		0	26.7216	88.1268	933.556	-4.89753	915	58.9325
625	10	39.2078	42.235	3.1261		0	26.7216	88.1268	933.556	-4.89753	930	57.7111
625	10	45.4514	42.235	3.1261		0	26.7216	88.1268	933.556	-4.89753	945	56.5085
625	10	42.0458	42.235	3.1261		0	26.7216	88.1268	933.556	-4.89753	960	55.3275
1250	10	25.083	24.9961	2.17865		0	26.7216	88.1268	933.556	-4.89753	975	54.1708
1250	10	27.1301	24.9961	2.17865		0	26.7216	88.1268	933.556	-4.89753	990	53.0408
1250	10	22.7753	24.9961	2.17865		0	26.7216	88.1268	933.556	-4.89753	1005	51.9396
2500	10	22.2729	24.6953	3.02019		0	26.7216	88.1268	933.556	-4.89753	1020	50.8687
2500	10	28.0792	24.6953	3.02019		0	26.7216	88.1268	933.556	-4.89753	1035	49.8295
2500	10	23.7338	24.6953	3.02019		0	26.7216	88.1268	933.556	-4.89753	1050	48.8231
5000	10	29.6796	29.019	2.57212		0	26.7216	88.1268	933.556	-4.89753	1065	47.8502
5000	10	31.1963	29.019	2.57212		0	26.7216	88.1268	933.556	-4.89753	1080	46.9113
5000	10	26.181	29.019	2.57212		0	26.7216	88.1268	933.556	-4.89753	1095	46.0067
						0	26.7216	88.1268	933.556	-4.89753	1110	45.1363
						0	26.7216	88.1268	933.556	-4.89753	1125	44.3001
						0	26.7216	88.1268	933.556	-4.89753	1140	43.4976
						0	26.7216	88.1268	933.556	-4.89753	1155	42.7285
						0	26.7216	88.1268	933.556	-4.89753	1170	41.992
						0	26.7216	88.1268	933.556	-4.89753	1185	41.2875
						0	26.7216	88.1268	933.556	-4.89753	1200	40.6141
						0	26.7216	88.1268	933.556	-4.89753	1215	39.971
						0	26.7216	88.1268	933.556	-4.89753	1230	39.3573
						0	26.7216	88.1268	933.556	-4.89753	1245	38.7719
						0	26.7216	88.1268	933.556	-4.89753	1260	38.2139
						0	26.7216	88.1268	933.556	-4.89753	1275	37.6823
						0	26.7216	88.1268	933.556	-4.89753	1290	37.176
						0	26.7216	88.1268	933.556	-4.89753	1305	36.694
						0	26.7216	88.1268	933.556	-4.89753	1320	36.2352
						0	26.7216	88.1268	933.556	-4.89753	1335	35.7988
						0	26.7216	88.1268	933.556	-4.89753	1350	35.3836
						0	26.7216	88.1268	933.556	-4.89753	1365	34.9887
						0	26.7216	88.1268	933.556	-4.89753	1380	34.6132
						0	26.7216	88.1268	933.556	-4.89753	1395	34.2562
						0	26.7216	88.1268	933.556	-4.89753	1410	33.9167
						0	26.7216	88.1268	933.556	-4.89753	1425	33.594
						0	26.7216	88.1268	933.556	-4.89753	1440	33.2872
						0	26.7216	88.1268	933.556	-4.89753	1455	32.9955
						0	26.7216	88.1268	933.556	-4.89753	1470	32.7181
						0	26.7216	88.1268	933.556	-4.89753	1485	32.4544
						0	26.7216	88.1268	933.556	-4.89753	1500	32.2037
						0	26.7216	88.1268	933.556	-4.89753	1515	31.9652
						0	26.7216	88.1268	933.556	-4.89753	1530	31.7384
						0	26.7216	88.1268	933.556	-4.89753	1545	31.5226
						0	26.7216	88.1268	933.556	-4.89753	1560	31.3173
						0	26.7216	88.1268	933.556	-4.89753	1575	31.122
						0	26.7216	88.1268	933.556	-4.89753	1590	30.9361
						0	26.7216	88.1268	933.556	-4.89753	1605	30.7591
						0	26.7216	88.1268	933.556	-4.89753	1620	30.5906
						0	26.7216	88.1268	933.556	-4.89753	1635	30.4302
						0	26.7216	88.1268	933.556	-4.89753	1650	30.2774
						0	26.7216	88.1268	933.556	-4.89753	1665	30.1318
						0	26.7216	88.1268	933.556	-4.89753	1680	29.993
						0	26.7216	88.1268	933.556	-4.89753	1695	29.8608
						0	26.7216	88.1268	933.556	-4.89753	1710	29.7347
						0	26.7216	88.1268	933.556	-4.89753	1725	29.6145
						0	26.7216	88.1268	933.556	-4.89753	1740	29.4998
						0	26.7216	88.1268	933.556	-4.89753	1755	29.3904
						0	26.7216	88.1268	933.556	-4.89753	1770	29.286
						0	26.7216	88.1268	933.556	-4.89753	1785	29.1864
						0	26.7216	88.1268	933.556	-4.89753	1800	29.0912
						0	26.7216	88.1268	933.556	-4.89753	1815	29.0003
						0	26.7216	88.1268	933.556	-4.89753	1830	28.9135
						0	26.7216	88.1268	933.556	-4.89753	1845	28.8306
						0	26.7216	88.1268	933.556	-4.89753	1860	28.7513
						0	26.7216	88.1268	933.556	-4.89753	1875	28.6755
						0	26.7216	88.1268	933.556	-4.89753	1890	28.603
						0	26.7216	88.1268	933.556	-4.89753	1905	28.5337
						0	26.7216	88.1268	933.556	-4.89753	1920	28.4673
						0	26.7216	88.1268	933.556	-4.89753	1935	28.4038
						0	26.7216	88.1268	933.556	-4.89753	1950	28.3431
						0	26.7216	88.1268	933.556	-4.89753	1965	28.2849
						0	26.7216	88.1268	933.556	-4.89753	1980	28.2291
						0	26.7216	88.1268	933.556	-4.89753	1995	28.1757
						0	26.7216	88.1268	933.556	-4.89753	2010	28.1245
						0	26.7216	88.1268	933.556	-4.89753	2025	28.0755
						0	26.7216	88.1268	933.556	-4.89753	2040	28.0284
						0	26.7216	88.1268	933.556	-4.89753	2055	27.9833
						0	26.7216	88.1268	933.556	-4.89753	2070	27.94
						0	26.7216	88.1268	933.556	-4.89753	2085	27.8985
						0	26.7216	88.1268	933.556	-4.89753	2100	27.8587
						0	26.7216	88.1268	933.556	-4.89753	2115	27.8204
						0	26.7216	88.1268	933.556	-4.89753	2130	27.7837
						0	26.7216	88.1268	933.556	-4.89753	2145	27.7484
						0	26.7216	88.1268	933.556	-4.89753	2160	27.7145
						0	26.7216	88.1268	933.556	-4.89753	2175	27.6819
						0	26.7216	88.1268	933.556	-4.89753	2190	27.6506
						0	26.7216	88.1268	933.556	-4.89753	2205	27.6205
						0	26.7216	88.1268	933.556	-4.89753	2220	27.5916
						0	26.7216	88.1268	933.556	-4.89753	2235	27.5638
						0	26.7216	88.1268	933.556	-4.89753	2250	27.537
						0	26.7216	88.1268	933.556	-4.89753	2265	27.5112
						0	26.7216	88.1268	933.556	-4.89753	2280	27.4864
						0	26.7216	88.1268	933.556	-4.89753	2295	27.4625
						0	26.7216	88.1268	933.556	-4.89753	2310	27.4395
						0	26.7216	88.1268	933.556	-4.89753	2325	27.4174
						0	26.7216	88.1268	933.556	-4.89753	2340	27.3961
						0	26.7216	88.1268	933.556	-4.89753	2355	27.3755
						0	26.7216	88.1268	933.556	-4.89753	2370	27.3557
						0	26.7216	88.1268	933.556	-4.89753	2385	27.3366
						0	26.7216	88.1268	933.556	-4.89753	2400	27.3182
						0	26.7216	88.1268	933.556	-4.89753	2415	27.3004
						0	26.7216	88.1268	933.556	-4.89753	2430	27.2833
						0	26.7216	88.1268	933.556	-4.89753	2445	27.2668
						0	26.7216	88.1268	933.556	-4.89753	2460	27.2508
						0	26.7216	88.1268	933.556	-4.89753	2475	27.2354
						0	26.7216	88.1268	933.556	-4.89753	2490	27.2206
						0	26.7216	88.1268	933.556	-4.89753	2505	27.2062
						0	26.7216	88.1268	933.556	-4.89753	2520	27.1924
						0	26.7216	88.1268	933.556	-4.89753	2535	27.179
						0	26.7216	88.1268	933.556	-4.89753	2550	27.166
						0	26.7216	88.1268	933.556	-4.89753	2565	27.1535
						0	26.7216	88.1268	933.556	-4.89753	2580	27.1415
						0	26.7216	88.1268	933.556	-4.89753	2595	27.1298
						0	26.7216	88.1268	933.556	-4.89753	2610	27.1185
						0	26.7216	88.1268	933.556	-4.89753	2625	27.1076
						0	26.7216	88.1268	933.556	-4.89753	2640	27.097
						0	26.7216	88.1268	933.556	-4.89753	2655	27.0868
						0	26.7216	88.1268	933.556	-4.89753	2670	27.0769
						0	26.7216	88.1268	933.556	-4.89753	2685	27.0674
						0	26.7216	88.1268	933.556	-4.89753	2700	27.0581
						0	26.7216	88.1268	933.556	-4.89753	2715	27.0492
						0	26.7216	88.1268	933.556	-4.89753	2730	27.0405
						0	26.7216	88.1268	933.556	-4.89753	2745	27.0321
						0	26.7216	88.1268	933.556	-4.89753	2760	27.024
						0	26.7216	88.1268	933.556	-4.89753	2775	27.0161
						0	26.7216	88.1268	933.556	-4.89753	2790	27.0084
						0	26.7216	88.1268	933.556	-4.89753	2805	27.001
						0	26.7216	88.1268	933.556	-4.89753	2820	26.9939
						0	26.7216	88.1268	933.556	-4.89753	2835	26.9869
						0	26.7216	88.1268	933.556	-4.89753	2850	26.9802
						0	26.7216	88.1268	933.556	-4.89753	2865	26.9736
						0	26.7216	88.1268	933.556	-4.89753	2880	26.9673
						0	26.7216	88.1268	933.556	-4.89753	2895	26.9612
						0	26.7216	88.1268	933.556	-4.89753	2910	26.9552
						0	26.7216	88.1268	933.556	-4.89753	2925	26.9494
						0	26.7216	88.1268	933.556	-4.89753	2940	26.9438
						0	26.7216	88.1268	933.556	-4.89753	2955	26.9383
						0	26.7216	88.1268	933.556	-4.89753	2970	26.9331
						0	26.7216	88.1268	933.556	-4.89753	2985	26.9279
						0	26.7216	88.1268	933.556	-4.89753	3000	26.9229
						0	26.7216	88.1268	933.556	-4.89753	3015	26.9181
						0	26.7216	88.1268	933.556	-4.89753	3030	26.9134
						0	26.7216	88.1268	933.556	-4.89753	3045	26.9088
						0	26.7216	88.1268	933.556	-4.89753	3060	26.9044
						0	26.7216	88.1268	933.556	-4.89753	3075	26.9001
						0	26.7216	88.1268	933.556	-4.89753	3090	26.8959
						0	26.7216	88.1268	933.556	-4.89753	3105	26.8918
						0	26.7216	88.1268	933.556	-4.89753	3120	26.8879
						0	26.7216	88.1268	933.556	-4.89753	3135	26.884
						0	26.7216	88.1268	933.556	-4.89753	3150	26.8803
						0	26.7216	88.1268	933.556	-4.89753	3165	26.8766
						0	26.7216	88.1268	933.556	-4.89753	3180	26.8731
						0	26.7216	88.1268	933.556	-4.89753	3195	26.8696
						0	26.7216	88.1268	933.556	-4.89753	3210	26.8663
						0	26.7216	88.1268	933.556	-4.89753	3225	26.863
						0	26.7216	88.1268	933.556	-4.89753	3240	26.8599
						0	26.7216	88.1268	933.556	-4.89753	3255	26.8568
						0	26.7216	88.1268	933.556	-4.89753	3270	26.8538
						0	26.7216	88.1268	933.556	-4.89753	3285	26.8509
						0	26.7216	88.1268	933.556	-4.89753	3300	26.848
						0	26.7216	88.1268	933.556	-4.89753	3315	26.8452
						0	26.7216	88.1268	933.556	-4.89753	3330	26.8425
						0	26.7216	88.1268	933.556	-4.89753	3345	26.8399
						0	26.7216	88.1268	933.556	-4.89753	3360	26.8374
						0	26.7216	88.1268	933.556	-4.89753	3375	26.8349
						0	26.7216	88.1268	933.556	-4.89753	3390	26.8324
						0	26.7216	88.1268	933.556	-4.89753	3405	26.8301
						0	26.7216	88.1268	933.556	-4.89753	3420	26.8278
						0	26.7216	88.1268	933.556	-4.89753	3435	26.8255
						0	26.7216	88.1268	933.556	-4.89753	3450	26.8233
						0	26.7216	88.1268	933.556	-4.89753	3465	26.8212
						0	26.7216	88.1268	933.556	-4.89753	3480	26.8191
						0	26.7216	88.1268	933.556	-4.89753	3495	26.8171
						0	26.7216	88.1268	933.556	-4.89753	3510	26.8151
						0	26.7216	88.1268	933.556	-4.89753	3525	26.8132
						0	26.7216	88.1268	933.556	-4.89753	3540	26.8113
						0	26.7216	88.1268	933.556	-4.89753	3555	26.8095
						0	26.7216	88.1268	933.556	-4.89753	3570	26.8077
						0	26.7216	88.1268	933.556	-4.89753	3585	26.8059
						0	26.7216	88.1268	933.556	-4.89753	3600	26.8042
						0	26.7216	88.1268	933.556	-4.89753	3615	26.8026
						0	26.7216	88.1268	933.556	-4.89753	3630	26.8009
						0	26.7216	88.1268	933.556	-4.89753	3645	26.7994
						0	26.7216	88.1268	933.556	-4.89753	3660	26.7978
						0	26.7216	88.1268	933.556	-4.89753	3675	26.7963
						0	26.7216	88.1268	933.556	-4.89753	3690	26.7948
						0	26.7216	88.1268	933.556	-4.89753	3705	26.7934
						0	26.7216	88.1268	933.556	-4.89753	3720	26.792
						0	26.7216	88.1268	933.556	-4.89753	3735	26.7906
						0	26.7216	88.1268	933.556	-4.89753	3750	26.7893
						0	26.7216	88.1268	933.556	-4.89753	3765	26.788
						0	26.7216	88.1268	933.556	-4.89753	3780	26.7867
						0	26.7216	88.1268	933.556	-4.89753	3795	26.7854
						0	26.7216	88.1268	933.556	-4.89753	3810	26.7842
						0	26.7216	88.1268	933.556	-4.89753	3825	26.783
						0	26.7216	88.1268	933.556	-4.89753	3840	26.7819
						0	26.7216	88.1268	933.556	-4.89753	3855	26.7807
						0	26.7216	88.1268	933.556	-4.89753	3870	26.7796
						0	26.7216	88.1268	933.556	-4.89753	3885	26.7785
						0	26.7216	88.1268	933.556	-4.89753	3900	26.7775
						0	26.7216	88.1268	933.556	-4.89753	3915	26.7764
						0	26.7216	88.1268	933.556	-4.89753	3930	26.7754
						0	26.7216	88.1268	933.556	-4.89753	3945	26.7744
						0	26.7216	88.1268	933.556	-4.89753	3960	26.7735
						0	26.7216	88.1268	933.556	-4.89753	3975	26.7725
						0	26.7216	88.1268	933.556	-4.89753	3990	26.7716
						0	26.7216	88.1268	933.556	-4.89753	4005	26.7707
						0	26.7216	88.1268	933.556	-4.89753	4020	26.7698
						0	26.7216	88.1268	933.556	-4.89753	4035	26.7689
						0	26.7216	88.1268	933.556	-4.89753	4050	26.7681
						0	26.7216	88.1268	933.556	-4.89753	4065	26.7672
						0	26.7216	88.1268	933.556	-4.89753	4080	26.7664
						0	26.7216	88.1268	933.556	-4.89753	4095	26.7656
						0	26.7216	88.1268	933.556	-4.89753	4110	26.7648
						0	26.7216	88.1268	933.556	-4.89753	4125	26.7641
						0	26.7216	88.1268	933.556	-4.89753	4140	26.7633
						0	26.7216	88.1268	933.556	-4.89753	4155	26.7626
						0	26.7216	88.1268	933.556	-4.89753	4170	26.7619
						0	26.7216	88.1268	933.556	-4.89753	4185	26.7612
						0	26.7216	88.1268	933.556	-4.89753	4200	26.7605
						0	26.7216	88.1268	933.556	-4.89753	4215	26.7598
						0	26.7216	88.1268	933.556	-4.89753	4230	26.7592
						0	26.7216	88.1268	933.556	-4.89753	4245	26.7585
						0	26.7216	88.1268	933.556	-4.89753	4260	26.7579
						0	26.7216	88.1268	933.556	-4.89753	4275	26.7573
						0	26.7216	88.1268	933.556	-4.89753	4290	26.7567
						0	26.7216	88.1268	933.556	-4.89753	4305	26.7561
						0	26.7216	88.1268	933.556	-4.89753	4320	26.7555
						0	26.7216	88.1268	933.556	-4.89753	4335	26.7549
						0	26.7216	88.1268	933.556	-4.89753	4350	26.7544
						0	26.7216	88.1268	933.556	-4.89753	4365	26.7538
						0	26.7216	88.1268	933.556	-4.89753	4380	26.7533
						0	26.7216	88.1268	933.556	-4.89753	4395	26.7528
						0	26.7216	88.1268	933.556	-4.89753	4410	26.7522
						0	26.7216	88.1268	933.556	-4.89753	4425	26.7517
						0	26.7216	88.1268	933.556	-4.89753	4440	26.7512
						0	26.7216	88.1268	933.556	-4.89753	4455	26.7508
						0	26.7216	88.1268	933.556	-4.89753	4470	26.7503
						0	26.7216	88.1268	933.556	-4.89753	4485	26.7498
						0	26.7216	88.1268	933.556	-4.89753	4500	26.7494
						0	26.7216	88.1268	933.556	-4.89753	4515	26.7489
						0	26.7216	88.1268	933.556	-4.89753	4530	26.7485
						0	26.7216	88.1268	933.556	-4.89753	4545	26.748
						0	26.7216	88.1268	933.556	-4.89753	4560	26.7476
						0	26.7216	88.1268	933.556	-4.89753	4575	26.7472
						0	26.7216	88.1268	933.556	-4.89753	4590	26.7468
						0	26.7216	88.1268	933.556	-4.89753	4605	26.7464
						0	26.7216	88.1268	933.556	-4.89753	4620	26.746
						0	26.7216	88.1268	933.556	-4.89753	4635	26.7456
						0	26.7216	88.1268	933.556	-4.89753	4650	26.7452
						0	26.7216	88.1268	933.556	-4.89753	4665	26.7449
						0	26.7216	88.1268	933.556	-4.89753	4680	26.7445
						0	26.7216	88.1268	933.556	-4.89753	4695	26.7442
						0	26.7216	88.1268	933.556	-4.89753	4710	26.7438
						0	26.7216	88.1268	933.556	-4.89753	4725	26.7435
						0	26.7216	88.1268	933.556	-4.89753	4740	26.7431
						0	26.7216	88.1268	933.556	-4.89753	4755	26.7428
						0	26.7216	88.1268	933.556	-4.89753	4770	26.7425
						0	26.7216	88.1268	933.556	-4.89753	4785	26.7422
						0	26.7216	88.1268	933.556	-4.89753	4800	26.7418
						0	26.7216	88.1268	933.556	-4.89753	4815	26.7415
						0	26.7216	88.1268	933.556	-4.89753	4830	26.7412
						0	26.7216	88.1268	933.556	-4.89753	4845	26.7409
						0	26.7216	88.1268	933.556	-4.89753	4860	26.7407
						0	26.7216	88.1268	933.556	-4.89753	4875	26.7404
						0	26.7216	88.1268	933.556	-4.89753	4890	26.7401
						0	26.7216	88.1268	933.556	-4.89753	4905	26.7398
						0	26.7216	88.1268	933.556	-4.89753	4920	26.7395
						0	26.7216	88.1268	933.556	-4.89753	4935	26.7393
						0	26.7216	88.1268	933.556	-4.89753	4950	26.739
						0	26.7216	88.1268	933.556	-4.89753	4965	26.7388
						0	26.7216	88.1268	933.556	-4.89753	4980	26.7385
						0	26.7216	88.1268	933.556	-4.89753	4995	26.7383
						0	26.7216	88.1268	933.556	-4.89753	5010	26.738
						0	26.7216	88.1268	933.556	-4.89753	5025	26.7378
						0	26.7216	88.1268	933.556	-4.89753	5040	26.7376
						0	26.7216	88.1268	933.556	-4.89753	5055	26.7373
						0	26.7216	88.1268	933.556	-4.89753	5070	26.7371
						0	26.7216	88.1268	933.556	-4.89753	5085	26.7369
						0	26.7216	88.1268	933.556	-4.89753	5100	26.7367
						0	26.7216	88.1268	933.556	-4.89753	5115	26.7364
						0	26.7216	88.1268	933.556	-4.89753	5130	26.7362
						0	26.7216	88.1268	933.556	-4.89753	5145	26.736
						0	26.7216	88.1268	933.556	-4.89753	5160	26.7358
						0	26.7216	88.1268	933.556	-4.89753	5175	26.7356
						0	26.7216	88.1268	933.556	-4.89753	5190	26.7354
						0	26.7216	88.1268	933.556	-4.89753	5205	26.7352
						0	26.7216	88.1268	933.556	-4.89753	5220	26.735
						0	26.7216	88.1268	933.556	-4.89753	5235	26.7349
						0	26.7216	88.1268	933.556	-4.89753	5250	26.7347
						0	26.7216	88.1268	933.556	-4.89753	5265	26.7345
						0	26.7216	88.1268	933.556	-4.89753	5280	26.7343
						0	26.7216	88.1268	933.556	-4.89753	5295	26.7341
						0	26.7216	88.1268	933.556	-4.89753	5310	26.734
						0	26.7216	88.1268	933.556	-4.89753	5325	26.7338
						0	26.7216	88.1268	933.556	-4.89753	5340	26.7336
						0	26.7216	88.1268	933.556	-4.89753	5355	26.7335
						0	26.7216	88.1268	933.556	-4.89753	5370	26.7333
						0	26.7216	88.1268	933.556	-4.89753	5385	26.7332
						0	26.7216	88.1268	933.556	-4.89753	5400	26.733
						0	26.7216	88.1268	933.556	-4.89753	5415	26.7328
						0	26.7216	88.1268	933.556	-4.89753	5430	26.7327
						0	26.7216	88.1268	933.556	-4.89753	5445	26.7325
						0	26.7216	88.1268	933.556	-4.89753	5460	26.7324
						0	26.7216	88.1268	933.556	-4.89753	5475	26.7323
						0	26.7216	88.1268	933.556	-4.89753	5490	26.7321
						0	26.7216	88.1268	933.556	-4.89753	5505	26.732
						0	26.7216	88.1268	933.556	-4.89753	5520	26.7318
						0	26.7216	88.1268	933.556	-4.89753	5535	26.7317
						0	26.7216	88.1268	933.556	-4.89753	5550	26.7316
						0	26.7216	88.1268	933.556	-4.89753	5565	26.7314
						0	26.7216	88.1268	933.556	-4.89753	5580	26.7313
						0	26.7216	88.1268	933.556	-4.89753	5595	26.7312
						0	26.7216	88.1268	933.556	-4.89753	5610	26.7311
						0	26.7216	88.1268	933.556	-4.89753	5625	26.7309
						0	26.7216	88.1268	933.556	-4.89753	5640	26.7308
						0	26.7216	88.1268	933.556	-4.89753	5655	26.7307
						0	26.7216	88.1268	933.556	-4.89753	5670	26.7306
						0	26.7216	88.1268	933.556	-4.89753	5685	26.7305
						0	26.7216	88.1268	933.556	-4.89753	5700	26.7304
						0	26.7216	88.1268	933.556	-4.89753	5715	26.7302
						0	26.7216	88.1268	933.556	-4.89753	5730	26.7301
						0	26.7216	88.1268	933.556	-4.89753	5745	26.73
						0	26.7216	88.1268	933.556	-4.89753	5760	26.7299
						0	26.7216	88.1268	933.556	-4.89753	5775	26.7298
						0	26.7216	88.1268	933.556	-4.89753	5790	26.7297
						0	26.7216	88.1268	933.556	-4.89753	5805	26.7296
						0	26.7216	88.1268	933.556	-4.89753	5820	26.7295
						0	26.7216	88.1268	933.556	-4.89753	5835	26.7294
						0	26.7216	88.1268	933.556	-4.89753	5850	26.7293
						0	26.7216	88.1268	933.556	-4.89753	5865	26.7292
						0	26.7216	88.1268	933.556	-4.89753	5880	26.7291
						0	26.7216	88.1268	933.556	-4.89753	5895	26.729
						0	26.7216	88.1268	933.556	-4.89753	5910	26.7289
						0	26.7216	88.1268	933.556	-4.89753	5925	26.7289
						0	26.7216	88.1268	933.556	-4.89753	5940	26.7288
						0	26.7216	88.1268	933.556	-4.89753	5955	26.7287
						0	26.7216	88.1268	933.556	-4.89753	5970	26.7286
						0	26.7216	88.1268	933.556	-4.89753	5985	26.7285
						0	26.7216	88.1268	933.556	-4.89753	6000	26.7284
						0	26.7216	88.1268	933.556	-4.89753	6015	26.7283
						0	26.7216	88.1268	933.556	-4.89753	6030	26.7283
						0	26.7216	88.1268	933.556	-4.89753	6045	26.7282
						0	26.7216	88.1268	933.556	-4.89753	6060	26.7281
						0	26.7216	88.1268	933.556	-4.89753	6075	26.728
						0	26.7216	88.1268	933.556	-4.89753	6090	26.7279
						0	26.7216	88.1268	933.556	-4.89753	6105	26.7279
						0	26.7216	88.1268	933.556	-4.89753	6120	26.7278
						0	26.7216	88.1268	933.556	-4.89753	6135	26.7277
						0	26.7216	88.1268	933.556	-4.89753	6150	26.7276
						0	26.7216	88.1268	933.556	-4.89753	6165	26.7276
						0	26.7216	88.1268	933.556	-4.89753	6180	26.7275
						0	26.7216	88.1268	933.556	-4.89753	6195	26.7274
						0	26.7216	88.1268	933.556	-4.89753	6210	26.7274
						0	26.7216	88.1268	933.556	-4.89753	6225	26.7273
						0	26.7216	88.1268	933.556	-4.89753	6240	26.7272
						0	26.7216	88.1268	933.556	-4.89753	6255	26.7272
						0	26.7216	88.1268	933.556	-4.89753	6270	26.7271
						0	26.7216	88.1268	933.556	-4.89753	6285	26.727
						0	26.7216	88.1268	933.556	-4.89753	6300	26.727
						0	26.7216	88.1268	933.556	-4.89753	6315	26.7269
						0	26.7216	88.1268	933.556	-4.89753	6330	26.7269
						0	26.7216	88.1268	933.556	-4.89753	6345	26.7268
						0	26.7216	88.1268	933.556	-4.89753	6360	26.7267
						0	26.7216	88.1268	933.556	-4.89753	6375	26.7267
						0	26.7216	88.1268	933.556	-4.89753	6390	26.7266
						0	26.7216	88.1268	933.556	-4.89753	6405	26.7266
						0	26.7216	88.1268	933.556	-4.89753	6420	26.7265
						0	26.7216	88.1268	933.556	-4.89753	6435	26.7265
						0	26.7216	88.1268	933.556	-4.89753	6450	26.7264
						0	26.7216	88.1268	933.556	-4.89753	6465	26.7263
						0	26.7216	88.1268	933.556	-4.89753	6480	26.7263
						0	26.7216	88.1268	933.556	-4.89753	6495	26.7262
						0	26.7216	88.1268	933.556	-4.89753	6510	26.7262
						0	26.7216	88.1268	933.556	-4.89753	6525	26.7261
						0	26.7216	88.1268	933.556	-4.89753	6540	26.7261
						0	26.7216	88.1268	933.556	-4.89753	6555	26.726
						0	26.7216	88.1268	933.556	-4.89753	6570	26.726
						0	26.7216	88.1268	933.556	-4.89753	6585	26.7259
						0	26.7216	88.1268	933.556	-4.89753	6600	26.7259
						0	26.7216	88.1268	933.556	-4.89753	6615	26.7258
						0	26.7216	88.1268	933.556	-4.89753	6630	26.7258
						0	26.7216	88.1268	933.556	-4.89753	6645	26.7258
						0	26.7216	88.1268	933.556	-4.89753	6660	26.7257
						0	26.7216	88.1268	933.556	-4.89753	6675	26.7257
						0	26.7216	88.1268	933.556	-4.89753	6690	26.7256
						0	26.7216	88.1268	933.556	-4.89753	6705	26.7256
						0	26.7216	88.1268	933.556	-4.89753	6720	26.7255
						0	26.7216	88.1268	933.556	-4.89753	6735	26.7255
						0	26.7216	88.1268	933.556	-4.89753	6750	26.7255
						0	26.7216	88.1268	933.556	-4.89753	6765	26.7254
						0	26.7216	88.1268	933.556	-4.89753	6780	26.7254
						0	26.7216	88.1268	933.556	-4.89753	6795	26.7253
						0	26.7216	88.1268	933.556	-4.89753	6810	26.7253
						0	26.7216	88.1268	933.556	-4.89753	6825	26.7253
						0	26.7216	88.1268	933.556	-4.89753	6840	26.7252
						0	26.7216	88.1268	933.556	-4.89753	6855	26.7252
						0	26.7216	88.1268	933.556	-4.89753	6870	26.7251
						0	26.7216	88.1268	933.556	-4.89753	6885	26.7251
						0	26.7216	88.1268	933.556	-4.89753	6900	26.7251
						0	26.7216	88.1268	933.556	-4.89753	6915	26.725
						0	26.7216	88.1268	933.556	-4.89753	6930	26.725
						0	26.7216	88.1268	933.556	-4.89753	6945	26.725
						0	26.7216	88.1268	933.556	-4.89753	6960	26.7249
						0	26.7216	88.1268	933.556	-4.89753	6975	26.7249
						0	26.7216	88.1268	933.556	-4.89753	6990	26.7249
						0	26.7216	88.1268	933.556	-4.89753	7005	26.7248
						0	26.7216	88.1268	933.556	-4.89753	7020	26.7248
						0	26.7216	88.1268	933.556	-4.89753	7035	26.7248
						0	26.7216	88.1268	933.556	-4.89753	7050	26.7247
						0	26.7216	88.1268	933.556	-4.89753	7065	26.7247
						0	26.7216	88.1268	933.556	-4.89753	7080	26.7247
						0	26.7216	88.1268	933.556	-4.89753	7095	26.7246
						0	26.7216	88.1268	933.556	-4.89753	7110	26.7246
						0	26.7216	88.1268	933.556	-4.89753	7125	26.7246
						0	26.7216	88.1268	933.556	-4.89753	7140	26.7245
						0	26.7216	88.1268	933.556	-4.89753	7155	26.7245
						0	26.7216	88.1268	933.556	-4.89753	7170	26.7245
						0	26.7216	88.1268	933.556	-4.89753	7185	26.7244
						0	26.7216	88.1268	933.556	-4.89753	7200	26.7244
						0	26.7216	88.1268	933.556	-4.89753	7215	26.7244
						0	26.7216	88.1268	933.556	-4.89753	7230	26.7244
						0	26.7216	88.1268	933.556	-4.89753	7245	26.7243
						0	26.7216	88.1268	933.556	-4.89753	7260	26.7243
						0	26.7216	88.1268	933.556	-4.89753	7275	26.7243
						0	26.7216	88.1268	933.556	-4.89753	7290	26.7243
						0	26.7216	88.1268	933.556	-4.89753	7305	26.7242
						0	26.7216	88.1268	933.556	-4.89753	7320	26.7242
						0	26.7216	88.1268	933.556	-4.89753	7335	26.7242
						0	26.7216	88.1268	933.556	-4.89753	7350	26.7242
						0	26.7216	88.1268	933.556	-4.89753	7365	26.7241
						0	26.7216	88.1268	933.556	-4.89753	7380	26.7241
						0	26.7216	88.1268	933.556	-4.89753	7395	26.7241
						0	26.7216	88.1268	933.556	-4.89753	7410	26.7241
						0	26.7216	88.1268	933.556	-4.89753	7425	26.724
						0	26.7216	88.1268	933.556	-4.89753	7440	26.724
						0	26.7216	88.1268	933.556	-4.89753	7455	26.724
						0	26.7216	88.1268	933.556	-4.89753	7470	26.724
						0	26.7216	88.1268	933.556	-4.89753	7485	26.7239
						0	26.7216	88.1268	933.556	-4.89753	7500	26.7239
						0	26.7216	88.1268	933.556	-4.89753	7515	26.7239
						0	26.7216	88.1268	933.556	-4.89753	7530	26.7239
						0	26.7216	88.1268	933.556	-4.89753	7545	26.7239
						0	26.7216	88.1268	933.556	-4.89753	7560	26.7238
						0	26.7216	88.1268	933.556	-4.89753	7575	26.7238
						0	26.7216	88.1268	933.556	-4.89753	7590	26.7238
						0	26.7216	88.1268	933.556	-4.89753	7605	26.7238
						0	26.7216	88.1268	933.556	-4.89753	7620	26.7237
						0	26.7216	88.1268	933.556	-4.89753	7635	26.7237
						0	26.7216	88.1268	933.556	-4.89753	7650	26.7237
						0	26.7216	88.1268	933.556	-4.89753	7665	26.7237
						0	26.7216	88.1268	933.556	-4.89753	7680	26.7237
						0	26.7216	88.1268	933.556	-4.89753	7695	26.7236
						0	26.7216	88.1268	933.556	-4.89753	7710	26.7236
						0	26.7216	88.1268	933.556	-4.89753	7725	26.7236
						0	26.7216	88.1268	933.556	-4.89753	7740	26.7236
						0	26.7216	88.1268	933.556	-4.89753	7755	26.7236
						0	26.7216	88.1268	933.556	-4.89753	7770	26.7236
						0	26.7216	88.1268	933.556	-4.89753	7785	26.7235
						0	26.7216	88.1268	933.556	-4.89753	7800	26.7235
						0	26.7216	88.1268	933.556	-4.89753	7815	26.7235
						0	26.7216	88.1268	933.556	-4.89753	7830	26.7235
						0	26.7216	88.1268	933.556	-4.89753	7845	26.7235
						0	26.7216	88.1268	933.556	-4.89753	7860	26.7235
						0	26.7216	88.1268	933.556	-4.89753	7875	26.7234
						0	26.7216	88.1268	933.556	-4.89753	7890	26.7234
						0	26.7216	88.1268	933.556	-4.89753	7905	26.7234
						0	26.7216	88.1268	933.556	-4.89753	7920	26.7234
						0	26.7216	88.1268	933.556	-4.89753	7935	26.7234
						0	26.7216	88.1268	933.556	-4.89753	7950	26.7234
						0	26.7216	88.1268	933.556	-4.89753	7965	26.7233
						0	26.7216	88.1268	933.556	-4.89753	7980	26.7233
						0	26.7216	88.1268	933.556	-4.89753	7995	26.7233
						0	26.7216	88.1268	933.556	-4.89753	8010	26.7233
						0	26.7216	88.1268	933.556	-4.89753	8025	26.7233
						0	26.7216	88.1268	933.556	-4.89753	8040	26.7233
						0	26.7216	88.1268	933.556	-4.89753	8055	26.7232
						0	26.7216	88.1268	933.556	-4.89753	8070	26.7232
						0	26.7216	88.1268	933.556	-4.89753	8085	26.7232
						0	26.7216	88.1268	933.556	-4.89753	8100	26.7232
						0	26.7216	88.1268	933.556	-4.89753	8115	26.7232
						0	26.7216	88.1268	933.556	-4.89753	8130	26.7232
						0	26.7216	88.1268	933.556	-4.89753	8145	26.7232
						0	26.7216	88.1268	933.556	-4.89753	8160	26.7231
						0	26.7216	88.1268	933.556	-4.89753	8175	26.7231
						0	26.7216	88.1268	933.556	-4.89753	8190	26.7231
						0	26.7216	88.1268	933.556	-4.89753	8205	26.7231
						0	26.7216	88.1268	933.556	-4.89753	8220	26.7231
						0	26.7216	88.1268	933.556	-4.89753	8235	26.7231
						0	26.7216	88.1268	933.556	-4.89753	8250	26.7231
						0	26.7216	88.1268	933.556	-4.89753	8265	26.7231
						0	26.7216	88.1268	933.556	-4.89753	8280	26.723
						0	26.7216	88.1268	933.556	-4.89753	8295	26.723
						0	26.7216	88.1268	933.556	-4.89753	8310	26.723
						0	26.7216	88.1268	933.556	-4.89753	8325	26.723
						0	26.7216	88.1268	933.556	-4.89753	8340	26.723
						0	26.7216	88.1268	933.556	-4.89753	8355	26.723
						0	26.7216	88.1268	933.556	-4.89753	8370	26.723
						0	26.7216	88.1268	933.556	-4.89753	8385	26.723
						0	26.7216	88.1268	933.556	-4.89753	8400	26.7229
						0	26.7216	88.1268	933.556	-4.89753	8415	26.7229
						0	26.7216	88.1268	933.556	-4.89753	8430	26.7229
						0	26.7216	88.1268	933.556	-4.89753	8445	26.7229
						0	26.7216	88.1268	933.556	-4.89753	8460	26.7229
						0	26.7216	88.1268	933.556	-4.89753	8475	26.7229
						0	26.7216	88.1268	933.556	-4.89753	8490	26.7229
						0	26.7216	88.1268	933.556	-4.89753	8505	26.7229
						0	26.7216	88.1268	933.556	-4.89753	8520	26.7229
						0	26.7216	88.1268	933.556	-4.89753	8535	26.7229
						0	26.7216	88.1268	933.556	-4.89753	8550	26.7228
						0	26.7216	88.1268	933.556	-4.89753	8565	26.7228
						0	26.7216	88.1268	933.556	-4.89753	8580	26.7228
						0	26.7216	88.1268	933.556	-4.89753	8595	26.7228
						0	26.7216	88.1268	933.556	-4.89753	8610	26.7228
						0	26.7216	88.1268	933.556	-4.89753	8625	26.7228
						0	26.7216	88.1268	933.556	-4.89753	8640	26.7228
						0	26.7216	88.1268	933.556	-4.89753	8655	26.7228
						0	26.7216	88.1268	933.556	-4.89753	8670	26.7228
						0	26.7216	88.1268	933.556	-4.89753	8685	26.7228
						0	26.7216	88.1268	933.556	-4.89753	8700	26.7227
						0	26.7216	88.1268	933.556	-4.89753	8715	26.7227
						0	26.7216	88.1268	933.556	-4.89753	8730	26.7227
						0	26.7216	88.1268	933.556	-4.89753	8745	26.7227
						0	26.7216	88.1268	933.556	-4.89753	8760	26.7227
						0	26.7216	88.1268	933.556	-4.89753	8775	26.7227
						0	26.7216	88.1268	933.556	-4.89753	8790	26.7227
						0	26.7216	88.1268	933.556	-4.89753	8805	26.7227
						0	26.7216	88.1268	933.556	-4.89753	8820	26.7227
						0	26.7216	88.1268	933.556	-4.89753	8835	26.7227
						0	26.7216	88.1268	933.556	-4.89753	8850	26.7227
						0	26.7216	88.1268	933.556	-4.89753	8865	26.7226
						0	26.7216	88.1268	933.556	-4.89753	8880	26.7226
						0	26.7216	88.1268	933.556	-4.89753	8895	26.7226
						0	26.7216	88.1268	933.556	-4.89753	8910	26.7226
						0	26.7216	88.1268	933.556	-4.89753	8925	26.7226
						0	26.7216	88.1268	933.556	-4.89753	8940	26.7226
						0	26.7216	88.1268	933.556	-4.89753	8955	26.7226
						0	26.7216	88.1268	933.556	-4.89753	8970	26.7226
						0	26.7216	88.1268	933.556	-4.89753	8985	26.7226
						0	26.7216	88.1268	933.556	-4.89753	9000	26.7226
						0	26.7216	88.1268	933.556	-4.89753	9015	26.7226
						0	26.7216	88.1268	933.556	-4.89753	9030	26.7226
						0	26.7216	88.1268	933.556	-4.89753	9045	26.7226
						0	26.7216	88.1268	933.556	-4.89753	9060	26.7225
						0	26.7216	88.1268	933.556	-4.89753	9075	26.7225
						0	26.7216	88.1268	933.556	-4.89753	9090	26.7225
						0	26.7216	88.1268	933.556	-4.89753	9105	26.7225
						0	26.7216	88.1268	933.556	-4.89753	9120	26.7225
						0	26.7216	88.1268	933.556	-4.89753	9135	26.7225
						0	26.7216	88.1268	933.556	-4.89753	9150	26.7225
						0	26.7216	88.1268	933.556	-4.89753	9165	26.7225
						0	26.7216	88.1268	933.556	-4.89753	9180	26.7225
						0	26.7216	88.1268	933.556	-4.89753	9195	26.7225
						0	26.7216	88.1268	933.556	-4.89753	9210	26.7225
						0	26.7216	88.1268	933.556	-4.89753	9225	26.7225
						0	26.7216	88.1268	933.556	-4.89753	9240	26.7225
						0	26.7216	88.1268	933.556	-4.89753	9255	26.7225
						0	26.7216	88.1268	933.556	-4.89753	9270	26.7225
						0	26.7216	88.1268	933.556	-4.89753	9285	26.7224
						0	26.7216	88.1268	933.556	-4.89753	9300	26.7224
						0	26.7216	88.1268	933.556	-4.89753	9315	26.7224
						0	26.7216	88.1268	933.556	-4.89753	9330	26.7224
						0	26.7216	88.1268	933.556	-4.89753	9345	26.7224
						0	26.7216	88.1268	933.556	-4.89753	9360	26.7224
						0	26.7216	88.1268	933.556	-4.89753	9375	26.7224
						0	26.7216	88.1268	933.556	-4.89753	9390	26.7224
						0	26.7216	88.1268	933.556	-4.89753	9405	26.7224
						0	26.7216	88.1268	933.556	-4.89753	9420	26.7224
						0	26.7216	88.1268	933.556	-4.89753	9435	26.7224
						0	26.7216	88.1268	933.556	-4.89753	9450	26.7224
						0	26.7216	88.1268	933.556	-4.89753	9465	26.7224
						0	26.7216	88.1268	933.556	-4.89753	9480	26.7224
						0	26.7216	88.1268	933.556	-4.89753	9495	26.7224
						0	26.7216	88.1268	933.556	-4.89753	9510	26.7224
						0	26.7216	88.1268	933.556	-4.89753	9525	26.7224
						0	26.7216	88.1268	933.556	-4.89753	9540	26.7223
						0	26.7216	88.1268	933.556	-4.89753	9555	26.7223
						0	26.7216	88.1268	933.556	-4.89753	9570	26.7223
						0	26.7216	88.1268	933.556	-4.89753	9585	26.7223
						0	26.7216	88.1268	933.556	-4.89753	9600	26.7223
						0	26.7216	88.1268	933.556	-4.89753	9615	26.7223
						0	26.7216	88.1268	933.556	-4.89753	9630	26.7223
						0	26.7216	88.1268	933.556	-4.89753	9645	26.7223
						0	26.7216	88.1268	933.556	-4.89753	9660	26.7223
						0	26.7216	88.1268	933.556	-4.89753	9675	26.7223
						0	26.7216	88.1268	933.556	-4.89753	9690	26.7223
						0	26.7216	88.1268	933.556	-4.89753	9705	26.7223
						0	26.7216	88.1268	933.556	-4.89753	9720	26.7223
						0	26.7216	88.1268	933.556	-4.89753	9735	26.7223
						0	26.7216	88.1268	933.556	-4.89753	9750	26.7223
						0	26.7216	88.1268	933.556	-4.89753	9765	26.7223
						0	26.7216	88.1268	933.556	-4.89753	9780	26.7223
						0	26.7216	88.1268	933.556	-4.89753	9795	26.7223
						0	26.7216	88.1268	933.556	-4.89753	9810	26.7223
						0	26.7216	88.1268	933.556	-4.89753	9825	26.7223
						0	26.7216	88.1268	933.556	-4.89753	9840	26.7222
						0	26.7216	88.1268	933.556	-4.89753	9855	26.7222
						0	26.7216	88.1268	933.556	-4.89753	9870	26.7222
						0	26.7216	88.1268	933.556	-4.89753	9885	26.7222
						0	26.7216	88.1268	933.556	-4.89753	9900	26.7222
						0	26.7216	88.1268	933.556	-4.89753	9915	26.7222
						0	26.7216	88.1268	933.556	-4.89753	9930	26.7222
						0	26.7216	88.1268	933.556	-4.89753	9945	26.7222
						0	26.7216	88.1268	933.556	-4.89753	9960	26.7222
						0	26.7216	88.1268	933.556	-4.89753	9975	26.7222
						0	26.7216	88.1268	933.556	-4.89753	9990	26.7222
						5	27.1886	92.0023	511.727	-3.06374	30	91.9914
						5	27.1886	92.0023	511.727	-3.06374	45	91.9645
						5	27.1886	92.0023	511.727	-3.06374	60	91.9113
						5	27.1886	92.0023	511.727	-3.06374	75	91.8222
						5	27.1886	92.0023	511.727	-3.06374	90	91.6882
						5	27.1886	92.0023	511.727	-3.06374	105	91.5001
						5	27.1886	92.0023	511.727	-3.06374	120	91.2491
						5	27.1886	92.0023	511.727	-3.06374	135	90.9273
						5	27.1886	92.0023	511.727	-3.06374	150	90.5271
						5	27.1886	92.0023	511.727	-3.06374	165	90.0419
						5	27.1886	92.0023	511.727	-3.06374	180	89.4665
						5	27.1886	92.0023	511.727	-3.06374	195	88.7966
						5	27.1886	92.0023	511.727	-3.06374	210	88.0296
						5	27.1886	92.0023	511.727	-3.06374	225	87.1643
						5	27.1886	92.0023	511.727	-3.06374	240	86.2013
						5	27.1886	92.0023	511.727	-3.06374	255	85.1426
						5	27.1886	92.0023	511.727	-3.06374	270	83.9919
						5	27.1886	92.0023	511.727	-3.06374	285	82.7547
						5	27.1886	92.0023	511.727	-3.06374	300	81.4376
						5	27.1886	92.0023	511.727	-3.06374	315	80.0484
						5	27.1886	92.0023	511.727	-3.06374	330	78.596
						5	27.1886	92.0023	511.727	-3.06374	345	77.0901
						5	27.1886	92.0023	511.727	-3.06374	360	75.5407
						5	27.1886	92.0023	511.727	-3.06374	375	73.9581
						5	27.1886	92.0023	511.727	-3.06374	390	72.3527
						5	27.1886	92.0023	511.727	-3.06374	405	70.7345
						5	27.1886	92.0023	511.727	-3.06374	420	69.113
						5	27.1886	92.0023	511.727	-3.06374	435	67.4973
						5	27.1886	92.0023	511.727	-3.06374	450	65.8955
						5	27.1886	92.0023	511.727	-3.06374	465	64.3152
						5	27.1886	92.0023	511.727	-3.06374	480	62.7627
						5	27.1886	92.0023	511.727	-3.06374	495	61.2438
						5	27.1886	92.0023	511.727	-3.06374	510	59.7633
						5	27.1886	92.0023	511.727	-3.06374	525	58.3249
						5	27.1886	92.0023	511.727	-3.06374	540	56.9318
						5	27.1886	92.0023	511.727	-3.06374	555	55.5862
						5	27.1886	92.0023	511.727	-3.06374	570	54.2899
						5	27.1886	92.0023	511.727	-3.06374	585	53.0437
						5	27.1886	92.0023	511.727	-3.06374	600	51.8482
						5	27.1886	92.0023	511.727	-3.06374	615	50.7033
						5	27.1886	92.0023	511.727	-3.06374	630	49.6087
						5	27.1886	92.0023	511.727	-3.06374	645	48.5636
						5	27.1886	92.0023	511.727	-3.06374	660	47.5669
						5	27.1886	92.0023	511.727	-3.06374	675	46.6175
						5	27.1886	92.0023	511.727	-3.06374	690	45.7139
						5	27.1886	92.0023	511.727	-3.06374	705	44.8546
						5	27.1886	92.0023	511.727	-3.06374	720	44.0379
						5	27.1886	92.0023	511.727	-3.06374	735	43.2623
						5	27.1886	92.0023	511.727	-3.06374	750	42.5258
						5	27.1886	92.0023	511.727	-3.06374	765	41.8269
						5	27.1886	92.0023	511.727	-3.06374	780	41.1637
						5	27.1886	92.0023	511.727	-3.06374	795	40.5346
						5	27.1886	92.0023	511.727	-3.06374	810	39.9379
						5	27.1886	92.0023	511.727	-3.06374	825	39.372
						5	27.1886	92.0023	511.727	-3.06374	840	38.8352
						5	27.1886	92.0023	511.727	-3.06374	855	38.3261
						5	27.1886	92.0023	511.727	-3.06374	870	37.8432
						5	27.1886	92.0023	511.727	-3.06374	885	37.3851
						5	27.1886	92.0023	511.727	-3.06374	900	36.9504
						5	27.1886	92.0023	511.727	-3.06374	915	36.5379
						5	27.1886	92.0023	511.727	-3.06374	930	36.1463
						5	27.1886	92.0023	511.727	-3.06374	945	35.7746
						5	27.1886	92.0023	511.727	-3.06374	960	35.4215
						5	27.1886	92.0023	511.727	-3.06374	975	35.0861
						5	27.1886	92.0023	511.727	-3.06374	990	34.7674
						5	27.1886	92.0023	511.727	-3.06374	1005	34.4645
						5	27.1886	92.0023	511.727	-3.06374	1020	34.1764
						5	27.1886	92.0023	511.727	-3.06374	1035	33.9024
						5	27.1886	92.0023	511.727	-3.06374	1050	33.6417
						5	27.1886	92.0023	511.727	-3.06374	1065	33.3935
						5	27.1886	92.0023	511.727	-3.06374	1080	33.1572
						5	27.1886	92.0023	511.727	-3.06374	1095	32.9321
						5	27.1886	92.0023	511.727	-3.06374	1110	32.7177
						5	27.1886	92.0023	511.727	-3.06374	1125	32.5132
						5	27.1886	92.0023	511.727	-3.06374	1140	32.3182
						5	27.1886	92.0023	511.727	-3.06374	1155	32.1322
						5	27.1886	92.0023	511.727	-3.06374	1170	31.9546
						5	27.1886	92.0023	511.727	-3.06374	1185	31.7852
						5	27.1886	92.0023	511.727	-3.06374	1200	31.6233
						5	27.1886	92.0023	511.727	-3.06374	1215	31.4686
						5	27.1886	92.0023	511.727	-3.06374	1230	31.3208
						5	27.1886	92.0023	511.727	-3.06374	1245	31.1794
						5	27.1886	92.0023	511.727	-3.06374	1260	31.0442
						5	27.1886	92.0023	511.727	-3.06374	1275	30.9148
						5	27.1886	92.0023	511.727	-3.06374	1290	30.7909
						5	27.1886	92.0023	511.727	-3.06374	1305	30.6723
						5	27.1886	92.0023	511.727	-3.06374	1320	30.5586
						5	27.1886	92.0023	511.727	-3.06374	1335	30.4497
						5	27.1886	92.0023	511.727	-3.06374	1350	30.3453
						5	27.1886	92.0023	511.727	-3.06374	1365	30.2452
						5	27.1886	92.0023	511.727	-3.06374	1380	30.1492
						5	27.1886	92.0023	511.727	-3.06374	1395	30.057
						5	27.1886	92.0023	511.727	-3.06374	1410	29.9685
						5	27.1886	92.0023	511.727	-3.06374	1425	29.8835
						5	27.1886	92.0023	511.727	-3.06374	1440	29.8018
						5	27.1886	92.0023	511.727	-3.06374	1455	29.7233
						5	27.1886	92.0023	511.727	-3.06374	1470	29.6479
						5	27.1886	92.0023	511.727	-3.06374	1485	29.5754
						5	27.1886	92.0023	511.727	-3.06374	1500	29.5056
						5	27.1886	92.0023	511.727	-3.06374	1515	29.4384
						5	27.1886	92.0023	511.727	-3.06374	1530	29.3738
						5	27.1886	92.0023	511.727	-3.06374	1545	29.3115
						5	27.1886	92.0023	511.727	-3.06374	1560	29.2516
						5	27.1886	92.0023	511.727	-3.06374	1575	29.1938
						5	27.1886	92.0023	511.727	-3.06374	1590	29.1382
						5	27.1886	92.0023	511.727	-3.06374	1605	29.0845
						5	27.1886	92.0023	511.727	-3.06374	1620	29.0327
						5	27.1886	92.0023	511.727	-3.06374	1635	28.9828
						5	27.1886	92.0023	511.727	-3.06374	1650	28.9346
						5	27.1886	92.0023	511.727	-3.06374	1665	28.8881
						5	27.1886	92.0023	511.727	-3.06374	1680	28.8433
						5	27.1886	92.0023	511.727	-3.06374	1695	28.7999
						5	27.1886	92.0023	511.727	-3.06374	1710	28.758
						5	27.1886	92.0023	511.727	-3.06374	1725	28.7176
						5	27.1886	92.0023	511.727	-3.06374	1740	28.6785
						5	27.1886	92.0023	511.727	-3.06374	1755	28.6407
						5	27.1886	92.0023	511.727	-3.06374	1770	28.6041
						5	27.1886	92.0023	511.727	-3.06374	1785	28.5687
						5	27.1886	92.0023	511.727	-3.06374	1800	28.5345
						5	27.1886	92.0023	511.727	-3.06374	1815	28.5014
						5	27.1886	92.0023	511.727	-3.06374	1830	28.4694
						5	27.1886	92.0023	511.727	-3.06374	1845	28.4384
						5	27.1886	92.0023	511.727	-3.06374	1860	28.4083
						5	27.1886	92.0023	511.727	-3.06374	1875	28.3792
						5	27.1886	92.0023	511.727	-3.06374	1890	28.351
						5	27.1886	92.0023	511.727	-3.06374	1905	28.3237
						5	27.1886	92.0023	511.727	-3.06374	1920	28.2972
						5	27.1886	92.0023	511.727	-3.06374	1935	28.2715
						5	27.1886	92.0023	511.727	-3.06374	1950	28.2466
						5	27.1886	92.0023	511.727	-3.06374	1965	28.2224
						5	27.1886	92.0023	511.727	-3.06374	1980	28.199
						5	27.1886	92.0023	511.727	-3.06374	1995	28.1763
						5	27.1886	92.0023	511.727	-3.06374	2010	28.1542
						5	27.1886	92.0023	511.727	-3.06374	2025	28.1328
						5	27.1886	92.0023	511.727	-3.06374	2040	28.1119
						5	27.1886	92.0023	511.727	-3.06374	2055	28.0917
						5	27.1886	92.0023	511.727	-3.06374	2070	28.0721
						5	27.1886	92.0023	511.727	-3.06374	2085	28.053
						5	27.1886	92.0023	511.727	-3.06374	2100	28.0345
						5	27.1886	92.0023	511.727	-3.06374	2115	28.0165
						5	27.1886	92.0023	511.727	-3.06374	2130	27.999
						5	27.1886	92.0023	511.727	-3.06374	2145	27.9819
						5	27.1886	92.0023	511.727	-3.06374	2160	27.9654
						5	27.1886	92.0023	511.727	-3.06374	2175	27.9493
						5	27.1886	92.0023	511.727	-3.06374	2190	27.9336
						5	27.1886	92.0023	511.727	-3.06374	2205	27.9184
						5	27.1886	92.0023	511.727	-3.06374	2220	27.9035
						5	27.1886	92.0023	511.727	-3.06374	2235	27.8891
						5	27.1886	92.0023	511.727	-3.06374	2250	27.875
						5	27.1886	92.0023	511.727	-3.06374	2265	27.8613
						5	27.1886	92.0023	511.727	-3.06374	2280	27.848
						5	27.1886	92.0023	511.727	-3.06374	2295	27.835
						5	27.1886	92.0023	511.727	-3.06374	2310	27.8224
						5	27.1886	92.0023	511.727	-3.06374	2325	27.81
						5	27.1886	92.0023	511.727	-3.06374	2340	27.798
						5	27.1886	92.0023	511.727	-3.06374	2355	27.7863
						5	27.1886	92.0023	511.727	-3.06374	2370	27.7749
						5	27.1886	92.0023	511.727	-3.06374	2385	27.7638
						5	27.1886	92.0023	511.727	-3.06374	2400	27.7529
						5	27.1886	92.0023	511.727	-3.06374	2415	27.7424
						5	27.1886	92.0023	511.727	-3.06374	2430	27.732
						5	27.1886	92.0023	511.727	-3.06374	2445	27.722
						5	27.1886	92.0023	511.727	-3.06374	2460	27.7122
						5	27.1886	92.0023	511.727	-3.06374	2475	27.7026
						5	27.1886	92.0023	511.727	-3.06374	2490	27.6932
						5	27.1886	92.0023	511.727	-3.06374	2505	27.6841
						5	27.1886	92.0023	511.727	-3.06374	2520	27.6752
						5	27.1886	92.0023	511.727	-3.06374	2535	27.6665
						5	27.1886	92.0023	511.727	-3.06374	2550	27.658
						5	27.1886	92.0023	511.727	-3.06374	2565	27.6497
						5	27.1886	92.0023	511.727	-3.06374	2580	27.6416
						5	27.1886	92.0023	511.727	-3.06374	2595	27.6336
						5	27.1886	92.0023	511.727	-3.06374	2610	27.6259
						5	27.1886	92.0023	511.727	-3.06374	2625	27.6183
						5	27.1886	92.0023	511.727	-3.06374	2640	27.611
						5	27.1886	92.0023	511.727	-3.06374	2655	27.6037
						5	27.1886	92.0023	511.727	-3.06374	2670	27.5967
						5	27.1886	92.0023	511.727	-3.06374	2685	27.5898
						5	27.1886	92.0023	511.727	-3.06374	2700	27.583
						5	27.1886	92.0023	511.727	-3.06374	2715	27.5764
						5	27.1886	92.0023	511.727	-3.06374	2730	27.57
						5	27.1886	92.0023	511.727	-3.06374	2745	27.5637
						5	27.1886	92.0023	511.727	-3.06374	2760	27.5575
						5	27.1886	92.0023	511.727	-3.06374	2775	27.5514
						5	27.1886	92.0023	511.727	-3.06374	2790	27.5455
						5	27.1886	92.0023	511.727	-3.06374	2805	27.5397
						5	27.1886	92.0023	511.727	-3.06374	2820	27.5341
						5	27.1886	92.0023	511.727	-3.06374	2835	27.5285
						5	27.1886	92.0023	511.727	-3.06374	2850	27.5231
						5	27.1886	92.0023	511.727	-3.06374	2865	27.5178
						5	27.1886	92.0023	511.727	-3.06374	2880	27.5126
						5	27.1886	92.0023	511.727	-3.06374	2895	27.5075
						5	27.1886	92.0023	511.727	-3.06374	2910	27.5025
						5	27.1886	92.0023	511.727	-3.06374	2925	27.4977
						5	27.1886	92.0023	511.727	-3.06374	2940	27.4929
						5	27.1886	92.0023	511.727	-3.06374	2955	27.4882
						5	27.1886	92.0023	511.727	-3.06374	2970	27.4836
						5	27.1886	92.0023	511.727	-3.06374	2985	27.4791
						5	27.1886	92.0023	511.727	-3.06374	3000	27.4747
						5	27.1886	92.0023	511.727	-3.06374	3015	27.4704
						5	27.1886	92.0023	511.727	-3.06374	3030	27.4661
						5	27.1886	92.0023	511.727	-3.06374	3045	27.462
						5	27.1886	92.0023	511.727	-3.06374	3060	27.4579
						5	27.1886	92.0023	511.727	-3.06374	3075	27.4539
						5	27.1886	92.0023	511.727	-3.06374	3090	27.45
						5	27.1886	92.0023	511.727	-3.06374	3105	27.4462
						5	27.1886	92.0023	511.727	-3.06374	3120	27.4424
						5	27.1886	92.0023	511.727	-3.06374	3135	27.4387
						5	27.1886	92.0023	511.727	-3.06374	3150	27.4351
						5	27.1886	92.0023	511.727	-3.06374	3165	27.4316
						5	27.1886	92.0023	511.727	-3.06374	3180	27.4281
						5	27.1886	92.0023	511.727	-3.06374	3195	27.4247
						5	27.1886	92.0023	511.727	-3.06374	3210	27.4213
						5	27.1886	92.0023	511.727	-3.06374	3225	27.418
						5	27.1886	92.0023	511.727	-3.06374	3240	27.4148
						5	27.1886	92.0023	511.727	-3.06374	3255	27.4116
						5	27.1886	92.0023	511.727	-3.06374	3270	27.4085
						5	27.1886	92.0023	511.727	-3.06374	3285	27.4055
						5	27.1886	92.0023	511.727	-3.06374	3300	27.4025
						5	27.1886	92.0023	511.727	-3.06374	3315	27.3995
						5	27.1886	92.0023	511.727	-3.06374	3330	27.3966
						5	27.1886	92.0023	511.727	-3.06374	3345	27.3938
						5	27.1886	92.0023	511.727	-3.06374	3360	27.391
						5	27.1886	92.0023	511.727	-3.06374	3375	27.3883
						5	27.1886	92.0023	511.727	-3.06374	3390	27.3856
						5	27.1886	92.0023	511.727	-3.06374	3405	27.383
						5	27.1886	92.0023	511.727	-3.06374	3420	27.3804
						5	27.1886	92.0023	511.727	-3.06374	3435	27.3778
						5	27.1886	92.0023	511.727	-3.06374	3450	27.3753
						5	27.1886	92.0023	511.727	-3.06374	3465	27.3729
						5	27.1886	92.0023	511.727	-3.06374	3480	27.3704
						5	27.1886	92.0023	511.727	-3.06374	3495	27.3681
						5	27.1886	92.0023	511.727	-3.06374	3510	27.3657
						5	27.1886	92.0023	511.727	-3.06374	3525	27.3634
						5	27.1886	92.0023	511.727	-3.06374	3540	27.3612
						5	27.1886	92.0023	511.727	-3.06374	3555	27.359
						5	27.1886	92.0023	511.727	-3.06374	3570	27.3568
						5	27.1886	92.0023	511.727	-3.06374	3585	27.3546
						5	27.1886	92.0023	511.727	-3.06374	3600	27.3525
						5	27.1886	92.0023	511.727	-3.06374	3615	27.3505
						5	27.1886	92.0023	511.727	-3.06374	3630	27.3484
						5	27.1886	92.0023	511.727	-3.06374	3645	27.3464
						5	27.1886	92.0023	511.727	-3.06374	3660	27.3445
						5	27.1886	92.0023	511.727	-3.06374	3675	27.3425
						5	27.1886	92.0023	511.727	-3.06374	3690	27.3406
						5	27.1886	92.0023	511.727	-3.06374	3705	27.3388
						5	27.1886	92.0023	511.727	-3.06374	3720	27.3369
						5	27.1886	92.0023	511.727	-3.06374	3735	27.3351
						5	27.1886	92.0023	511.727	-3.06374	3750	27.3333
						5	27.1886	92.0023	511.727	-3.06374	3765	27.3316
						5	27.1886	92.0023	511.727	-3.06374	3780	27.3298
						5	27.1886	92.0023	511.727	-3.06374	3795	27.3281
						5	27.1886	92.0023	511.727	-3.06374	3810	27.3265
						5	27.1886	92.0023	511.727	-3.06374	3825	27.3248
						5	27.1886	92.0023	511.727	-3.06374	3840	27.3232
						5	27.1886	92.0023	511.727	-3.06374	3855	27.3216
						5	27.1886	92.0023	511.727	-3.06374	3870	27.32
						5	27.1886	92.0023	511.727	-3.06374	3885	27.3185
						5	27.1886	92.0023	511.727	-3.06374	3900	27.317
						5	27.1886	92.0023	511.727	-3.06374	3915	27.3155
						5	27.1886	92.0023	511.727	-3.06374	3930	27.314
						5	27.1886	92.0023	511.727	-3.06374	3945	27.3125
						5	27.1886	92.0023	511.727	-3.06374	3960	27.3111
						5	27.1886	92.0023	511.727	-3.06374	3975	27.3097
						5	27.1886	92.0023	511.727	-3.06374	3990	27.3083
						5	27.1886	92.0023	511.727	-3.06374	4005	27.3069
						5	27.1886	92.0023	511.727	-3.06374	4020	27.3056
						5	27.1886	92.0023	511.727	-3.06374	4035	27.3043
						5	27.1886	92.0023	511.727	-3.06374	4050	27.303
						5	27.1886	92.0023	511.727	-3.06374	4065	27.3017
						5	27.1886	92.0023	511.727	-3.06374	4080	27.3004
						5	27.1886	92.0023	511.727	-3.06374	4095	27.2992
						5	27.1886	92.0023	511.727	-3.06374	4110	27.2979
						5	27.1886	92.0023	511.727	-3.06374	4125	27.2967
						5	27.1886	92.0023	511.727	-3.06374	4140	27.2955
						5	27.1886	92.0023	511.727	-3.06374	4155	27.2943
						5	27.1886	92.0023	511.727	-3.06374	4170	27.2932
						5	27.1886	92.0023	511.727	-3.06374	4185	27.292
						5	27.1886	92.0023	511.727	-3.06374	4200	27.2909
						5	27.1886	92.0023	511.727	-3.06374	4215	27.2898
						5	27.1886	92.0023	511.727	-3.06374	4230	27.2887
						5	27.1886	92.0023	511.727	-3.06374	4245	27.2876
						5	27.1886	92.0023	511.727	-3.06374	4260	27.2866
						5	27.1886	92.0023	511.727	-3.06374	4275	27.2855
						5	27.1886	92.0023	511.727	-3.06374	4290	27.2845
						5	27.1886	92.0023	511.727	-3.06374	4305	27.2835
						5	27.1886	92.0023	511.727	-3.06374	4320	27.2825
						5	27.1886	92.0023	511.727	-3.06374	4335	27.2815
						5	27.1886	92.0023	511.727	-3.06374	4350	27.2805
						5	27.1886	92.0023	511.727	-3.06374	4365	27.2795
						5	27.1886	92.0023	511.727	-3.06374	4380	27.2786
						5	27.1886	92.0023	511.727	-3.06374	4395	27.2777
						5	27.1886	92.0023	511.727	-3.06374	4410	27.2767
						5	27.1886	92.0023	511.727	-3.06374	4425	27.2758
						5	27.1886	92.0023	511.727	-3.06374	4440	27.2749
						5	27.1886	92.0023	511.727	-3.06374	4455	27.274
						5	27.1886	92.0023	511.727	-3.06374	4470	27.2732
						5	27.1886	92.0023	511.727	-3.06374	4485	27.2723
						5	27.1886	92.0023	511.727	-3.06374	4500	27.2714
						5	27.1886	92.0023	511.727	-3.06374	4515	27.2706
						5	27.1886	92.0023	511.727	-3.06374	4530	27.2698
						5	27.1886	92.0023	511.727	-3.06374	4545	27.269
						5	27.1886	92.0023	511.727	-3.06374	4560	27.2682
						5	27.1886	92.0023	511.727	-3.06374	4575	27.2674
						5	27.1886	92.0023	511.727	-3.06374	4590	27.2666
						5	27.1886	92.0023	511.727	-3.06374	4605	27.2658
						5	27.1886	92.0023	511.727	-3.06374	4620	27.265
						5	27.1886	92.0023	511.727	-3.06374	4635	27.2643
						5	27.1886	92.0023	511.727	-3.06374	4650	27.2635
						5	27.1886	92.0023	511.727	-3.06374	4665	27.2628
						5	27.1886	92.0023	511.727	-3.06374	4680	27.2621
						5	27.1886	92.0023	511.727	-3.06374	4695	27.2614
						5	27.1886	92.0023	511.727	-3.06374	4710	27.2606
						5	27.1886	92.0023	511.727	-3.06374	4725	27.26
						5	27.1886	92.0023	511.727	-3.06374	4740	27.2593
						5	27.1886	92.0023	511.727	-3.06374	4755	27.2586
						5	27.1886	92.0023	511.727	-3.06374	4770	27.2579
						5	27.1886	92.0023	511.727	-3.06374	4785	27.2572
						5	27.1886	92.0023	511.727	-3.06374	4800	27.2566
						5	27.1886	92.0023	511.727	-3.06374	4815	27.2559
						5	27.1886	92.0023	511.727	-3.06374	4830	27.2553
						5	27.1886	92.0023	511.727	-3.06374	4845	27.2547
						5	27.1886	92.0023	511.727	-3.06374	4860	27.2541
						5	27.1886	92.0023	511.727	-3.06374	4875	27.2534
						5	27.1886	92.0023	511.727	-3.06374	4890	27.2528
						5	27.1886	92.0023	511.727	-3.06374	4905	27.2522
						5	27.1886	92.0023	511.727	-3.06374	4920	27.2516
						5	27.1886	92.0023	511.727	-3.06374	4935	27.2511
						5	27.1886	92.0023	511.727	-3.06374	4950	27.2505
						5	27.1886	92.0023	511.727	-3.06374	4965	27.2499
						5	27.1886	92.0023	511.727	-3.06374	4980	27.2493
						5	27.1886	92.0023	511.727	-3.06374	4995	27.2488
						5	27.1886	92.0023	511.727	-3.06374	5010	27.2482
						5	27.1886	92.0023	511.727	-3.06374	5025	27.2477
						5	27.1886	92.0023	511.727	-3.06374	5040	27.2472
						5	27.1886	92.0023	511.727	-3.06374	5055	27.2466
						5	27.1886	92.0023	511.727	-3.06374	5070	27.2461
						5	27.1886	92.0023	511.727	-3.06374	5085	27.2456
						5	27.1886	92.0023	511.727	-3.06374	5100	27.2451
						5	27.1886	92.0023	511.727	-3.06374	5115	27.2446
						5	27.1886	92.0023	511.727	-3.06374	5130	27.2441
						5	27.1886	92.0023	511.727	-3.06374	5145	27.2436
						5	27.1886	92.0023	511.727	-3.06374	5160	27.2431
						5	27.1886	92.0023	511.727	-3.06374	5175	27.2426
						5	27.1886	92.0023	511.727	-3.06374	5190	27.2421
						5	27.1886	92.0023	511.727	-3.06374	5205	27.2417
						5	27.1886	92.0023	511.727	-3.06374	5220	27.2412
						5	27.1886	92.0023	511.727	-3.06374	5235	27.2407
						5	27.1886	92.0023	511.727	-3.06374	5250	27.2403
						5	27.1886	92.0023	511.727	-3.06374	5265	27.2398
						5	27.1886	92.0023	511.727	-3.06374	5280	27.2394
						5	27.1886	92.0023	511.727	-3.06374	5295	27.2389
						5	27.1886	92.0023	511.727	-3.06374	5310	27.2385
						5	27.1886	92.0023	511.727	-3.06374	5325	27.2381
						5	27.1886	92.0023	511.727	-3.06374	5340	27.2377
						5	27.1886	92.0023	511.727	-3.06374	5355	27.2372
						5	27.1886	92.0023	511.727	-3.06374	5370	27.2368
						5	27.1886	92.0023	511.727	-3.06374	5385	27.2364
						5	27.1886	92.0023	511.727	-3.06374	5400	27.236
						5	27.1886	92.0023	511.727	-3.06374	5415	27.2356
						5	27.1886	92.0023	511.727	-3.06374	5430	27.2352
						5	27.1886	92.0023	511.727	-3.06374	5445	27.2348
						5	27.1886	92.0023	511.727	-3.06374	5460	27.2344
						5	27.1886	92.0023	511.727	-3.06374	5475	27.234
						5	27.1886	92.0023	511.727	-3.06374	5490	27.2337
						5	27.1886	92.0023	511.727	-3.06374	5505	27.2333
						5	27.1886	92.0023	511.727	-3.06374	5520	27.2329
						5	27.1886	92.0023	511.727	-3.06374	5535	27.2325
						5	27.1886	92.0023	511.727	-3.06374	5550	27.2322
						5	27.1886	92.0023	511.727	-3.06374	5565	27.2318
						5	27.1886	92.0023	511.727	-3.06374	5580	27.2315
						5	27.1886	92.0023	511.727	-3.06374	5595	27.2311
						5	27.1886	92.0023	511.727	-3.06374	5610	27.2308
						5	27.1886	92.0023	511.727	-3.06374	5625	27.2304
						5	27.1886	92.0023	511.727	-3.06374	5640	27.2301
						5	27.1886	92.0023	511.727	-3.06374	5655	27.2298
						5	27.1886	92.0023	511.727	-3.06374	5670	27.2294
						5	27.1886	92.0023	511.727	-3.06374	5685	27.2291
						5	27.1886	92.0023	511.727	-3.06374	5700	27.2288
						5	27.1886	92.0023	511.727	-3.06374	5715	27.2284
						5	27.1886	92.0023	511.727	-3.06374	5730	27.2281
						5	27.1886	92.0023	511.727	-3.06374	5745	27.2278
						5	27.1886	92.0023	511.727	-3.06374	5760	27.2275
						5	27.1886	92.0023	511.727	-3.06374	5775	27.2272
						5	27.1886	92.0023	511.727	-3.06374	5790	27.2269
						5	27.1886	92.0023	511.727	-3.06374	5805	27.2266
						5	27.1886	92.0023	511.727	-3.06374	5820	27.2263
						5	27.1886	92.0023	511.727	-3.06374	5835	27.226
						5	27.1886	92.0023	511.727	-3.06374	5850	27.2257
						5	27.1886	92.0023	511.727	-3.06374	5865	27.2254
						5	27.1886	92.0023	511.727	-3.06374	5880	27.2251
						5	27.1886	92.0023	511.727	-3.06374	5895	27.2248
						5	27.1886	92.0023	511.727	-3.06374	5910	27.2246
						5	27.1886	92.0023	511.727	-3.06374	5925	27.2243
						5	27.1886	92.0023	511.727	-3.06374	5940	27.224
						5	27.1886	92.0023	511.727	-3.06374	5955	27.2237
						5	27.1886	92.0023	511.727	-3.06374	5970	27.2235
						5	27.1886	92.0023	511.727	-3.06374	5985	27.2232
						5	27.1886	92.0023	511.727	-3.06374	6000	27.2229
						5	27.1886	92.0023	511.727	-3.06374	6015	27.2227
						5	27.1886	92.0023	511.727	-3.06374	6030	27.2224
						5	27.1886	92.0023	511.727	-3.06374	6045	27.2221
						5	27.1886	92.0023	511.727	-3.06374	6060	27.2219
						5	27.1886	92.0023	511.727	-3.06374	6075	27.2216
						5	27.1886	92.0023	511.727	-3.06374	6090	27.2214
						5	27.1886	92.0023	511.727	-3.06374	6105	27.2211
						5	27.1886	92.0023	511.727	-3.06374	6120	27.2209
						5	27.1886	92.0023	511.727	-3.06374	6135	27.2207
						5	27.1886	92.0023	511.727	-3.06374	6150	27.2204
						5	27.1886	92.0023	511.727	-3.06374	6165	27.2202
						5	27.1886	92.0023	511.727	-3.06374	6180	27.22
						5	27.1886	92.0023	511.727	-3.06374	6195	27.2197
						5	27.1886	92.0023	511.727	-3.06374	6210	27.2195
						5	27.1886	92.0023	511.727	-3.06374	6225	27.2193
						5	27.1886	92.0023	511.727	-3.06374	6240	27.219
						5	27.1886	92.0023	511.727	-3.06374	6255	27.2188
						5	27.1886	92.0023	511.727	-3.06374	6270	27.2186
						5	27.1886	92.0023	511.727	-3.06374	6285	27.2184
						5	27.1886	92.0023	511.727	-3.06374	6300	27.2182
						5	27.1886	92.0023	511.727	-3.06374	6315	27.2179
						5	27.1886	92.0023	511.727	-3.06374	6330	27.2177
						5	27.1886	92.0023	511.727	-3.06374	6345	27.2175
						5	27.1886	92.0023	511.727	-3.06374	6360	27.2173
						5	27.1886	92.0023	511.727	-3.06374	6375	27.2171
						5	27.1886	92.0023	511.727	-3.06374	6390	27.2169
						5	27.1886	92.0023	511.727	-3.06374	6405	27.2167
						5	27.1886	92.0023	511.727	-3.06374	6420	27.2165
						5	27.1886	92.0023	511.727	-3.06374	6435	27.2163
						5	27.1886	92.0023	511.727	-3.06374	6450	27.2161
						5	27.1886	92.0023	511.727	-3.06374	6465	27.2159
						5	27.1886	92.0023	511.727	-3.06374	6480	27.2157
						5	27.1886	92.0023	511.727	-3.06374	6495	27.2155
						5	27.1886	92.0023	511.727	-3.06374	6510	27.2153
						5	27.1886	92.0023	511.727	-3.06374	6525	27.2151
						5	27.1886	92.0023	511.727	-3.06374	6540	27.215
						5	27.1886	92.0023	511.727	-3.06374	6555	27.2148
						5	27.1886	92.0023	511.727	-3.06374	6570	27.2146
						5	27.1886	92.0023	511.727	-3.06374	6585	27.2144
						5	27.1886	92.0023	511.727	-3.06374	6600	27.2142
						5	27.1886	92.0023	511.727	-3.06374	6615	27.2141
						5	27.1886	92.0023	511.727	-3.06374	6630	27.2139
						5	27.1886	92.0023	511.727	-3.06374	6645	27.2137
						5	27.1886	92.0023	511.727	-3.06374	6660	27.2135
						5	27.1886	92.0023	511.727	-3.06374	6675	27.2134
						5	27.1886	92.0023	511.727	-3.06374	6690	27.2132
						5	27.1886	92.0023	511.727	-3.06374	6705	27.213
						5	27.1886	92.0023	511.727	-3.06374	6720	27.2129
						5	27.1886	92.0023	511.727	-3.06374	6735	27.2127
						5	27.1886	92.0023	511.727	-3.06374	6750	27.2125
						5	27.1886	92.0023	511.727	-3.06374	6765	27.2124
						5	27.1886	92.0023	511.727	-3.06374	6780	27.2122
						5	27.1886	92.0023	511.727	-3.06374	6795	27.212
						5	27.1886	92.0023	511.727	-3.06374	6810	27.2119
						5	27.1886	92.0023	511.727	-3.06374	6825	27.2117
						5	27.1886	92.0023	511.727	-3.06374	6840	27.2116
						5	27.1886	92.0023	511.727	-3.06374	6855	27.2114
						5	27.1886	92.0023	511.727	-3.06374	6870	27.2113
						5	27.1886	92.0023	511.727	-3.06374	6885	27.2111
						5	27.1886	92.0023	511.727	-3.06374	6900	27.211
						5	27.1886	92.0023	511.727	-3.06374	6915	27.2108
						5	27.1886	92.0023	511.727	-3.06374	6930	27.2107
						5	27.1886	92.0023	511.727	-3.06374	6945	27.2105
						5	27.1886	92.0023	511.727	-3.06374	6960	27.2104
						5	27.1886	92.0023	511.727	-3.06374	6975	27.2102
						5	27.1886	92.0023	511.727	-3.06374	6990	27.2101
						5	27.1886	92.0023	511.727	-3.06374	7005	27.21
						5	27.1886	92.0023	511.727	-3.06374	7020	27.2098
						5	27.1886	92.0023	511.727	-3.06374	7035	27.2097
						5	27.1886	92.0023	511.727	-3.06374	7050	27.2095
						5	27.1886	92.0023	511.727	-3.06374	7065	27.2094
						5	27.1886	92.0023	511.727	-3.06374	7080	27.2093
						5	27.1886	92.0023	511.727	-3.06374	7095	27.2091
						5	27.1886	92.0023	511.727	-3.06374	7110	27.209
						5	27.1886	92.0023	511.727	-3.06374	7125	27.2089
						5	27.1886	92.0023	511.727	-3.06374	7140	27.2087
						5	27.1886	92.0023	511.727	-3.06374	7155	27.2086
						5	27.1886	92.0023	511.727	-3.06374	7170	27.2085
						5	27.1886	92.0023	511.727	-3.06374	7185	27.2084
						5	27.1886	92.0023	511.727	-3.06374	7200	27.2082
						5	27.1886	92.0023	511.727	-3.06374	7215	27.2081
						5	27.1886	92.0023	511.727	-3.06374	7230	27.208
						5	27.1886	92.0023	511.727	-3.06374	7245	27.2079
						5	27.1886	92.0023	511.727	-3.06374	7260	27.2077
						5	27.1886	92.0023	511.727	-3.06374	7275	27.2076
						5	27.1886	92.0023	511.727	-3.06374	7290	27.2075
						5	27.1886	92.0023	511.727	-3.06374	7305	27.2074
						5	27.1886	92.0023	511.727	-3.06374	7320	27.2073
						5	27.1886	92.0023	511.727	-3.06374	7335	27.2071
						5	27.1886	92.0023	511.727	-3.06374	7350	27.207
						5	27.1886	92.0023	511.727	-3.06374	7365	27.2069
						5	27.1886	92.0023	511.727	-3.06374	7380	27.2068
						5	27.1886	92.0023	511.727	-3.06374	7395	27.2067
						5	27.1886	92.0023	511.727	-3.06374	7410	27.2066
						5	27.1886	92.0023	511.727	-3.06374	7425	27.2065
						5	27.1886	92.0023	511.727	-3.06374	7440	27.2063
						5	27.1886	92.0023	511.727	-3.06374	7455	27.2062
						5	27.1886	92.0023	511.727	-3.06374	7470	27.2061
						5	27.1886	92.0023	511.727	-3.06374	7485	27.206
						5	27.1886	92.0023	511.727	-3.06374	7500	27.2059
						5	27.1886	92.0023	511.727	-3.06374	7515	27.2058
						5	27.1886	92.0023	511.727	-3.06374	7530	27.2057
						5	27.1886	92.0023	511.727	-3.06374	7545	27.2056
						5	27.1886	92.0023	511.727	-3.06374	7560	27.2055
						5	27.1886	92.0023	511.727	-3.06374	7575	27.2054
						5	27.1886	92.0023	511.727	-3.06374	7590	27.2053
						5	27.1886	92.0023	511.727	-3.06374	7605	27.2052
						5	27.1886	92.0023	511.727	-3.06374	7620	27.2051
						5	27.1886	92.0023	511.727	-3.06374	7635	27.205
						5	27.1886	92.0023	511.727	-3.06374	7650	27.2049
						5	27.1886	92.0023	511.727	-3.06374	7665	27.2048
						5	27.1886	92.0023	511.727	-3.06374	7680	27.2047
						5	27.1886	92.0023	511.727	-3.06374	7695	27.2046
						5	27.1886	92.0023	511.727	-3.06374	7710	27.2045
						5	27.1886	92.0023	511.727	-3.06374	7725	27.2044
						5	27.1886	92.0023	511.727	-3.06374	7740	27.2043
						5	27.1886	92.0023	511.727	-3.06374	7755	27.2042
						5	27.1886	92.0023	511.727	-3.06374	7770	27.2041
						5	27.1886	92.0023	511.727	-3.06374	7785	27.204
						5	27.1886	92.0023	511.727	-3.06374	7800	27.204
						5	27.1886	92.0023	511.727	-3.06374	7815	27.2039
						5	27.1886	92.0023	511.727	-3.06374	7830	27.2038
						5	27.1886	92.0023	511.727	-3.06374	7845	27.2037
						5	27.1886	92.0023	511.727	-3.06374	7860	27.2036
						5	27.1886	92.0023	511.727	-3.06374	7875	27.2035
						5	27.1886	92.0023	511.727	-3.06374	7890	27.2034
						5	27.1886	92.0023	511.727	-3.06374	7905	27.2033
						5	27.1886	92.0023	511.727	-3.06374	7920	27.2033
						5	27.1886	92.0023	511.727	-3.06374	7935	27.2032
						5	27.1886	92.0023	511.727	-3.06374	7950	27.2031
						5	27.1886	92.0023	511.727	-3.06374	7965	27.203
						5	27.1886	92.0023	511.727	-3.06374	7980	27.2029
						5	27.1886	92.0023	511.727	-3.06374	7995	27.2028
						5	27.1886	92.0023	511.727	-3.06374	8010	27.2028
						5	27.1886	92.0023	511.727	-3.06374	8025	27.2027
						5	27.1886	92.0023	511.727	-3.06374	8040	27.2026
						5	27.1886	92.0023	511.727	-3.06374	8055	27.2025
						5	27.1886	92.0023	511.727	-3.06374	8070	27.2024
						5	27.1886	92.0023	511.727	-3.06374	8085	27.2024
						5	27.1886	92.0023	511.727	-3.06374	8100	27.2023
						5	27.1886	92.0023	511.727	-3.06374	8115	27.2022
						5	27.1886	92.0023	511.727	-3.06374	8130	27.2021
						5	27.1886	92.0023	511.727	-3.06374	8145	27.202
						5	27.1886	92.0023	511.727	-3.06374	8160	27.202
						5	27.1886	92.0023	511.727	-3.06374	8175	27.2019
						5	27.1886	92.0023	511.727	-3.06374	8190	27.2018
						5	27.1886	92.0023	511.727	-3.06374	8205	27.2017
						5	27.1886	92.0023	511.727	-3.06374	8220	27.2017
						5	27.1886	92.0023	511.727	-3.06374	8235	27.2016
						5	27.1886	92.0023	511.727	-3.06374	8250	27.2015
						5	27.1886	92.0023	511.727	-3.06374	8265	27.2015
						5	27.1886	92.0023	511.727	-3.06374	8280	27.2014
						5	27.1886	92.0023	511.727	-3.06374	8295	27.2013
						5	27.1886	92.0023	511.727	-3.06374	8310	27.2012
						5	27.1886	92.0023	511.727	-3.06374	8325	27.2012
						5	27.1886	92.0023	511.727	-3.06374	8340	27.2011
						5	27.1886	92.0023	511.727	-3.06374	8355	27.201
						5	27.1886	92.0023	511.727	-3.06374	8370	27.201
						5	27.1886	92.0023	511.727	-3.06374	8385	27.2009
						5	27.1886	92.0023	511.727	-3.06374	8400	27.2008
						5	27.1886	92.0023	511.727	-3.06374	8415	27.2008
						5	27.1886	92.0023	511.727	-3.06374	8430	27.2007
						5	27.1886	92.0023	511.727	-3.06374	8445	27.2006
						5	27.1886	92.0023	511.727	-3.06374	8460	27.2006
						5	27.1886	92.0023	511.727	-3.06374	8475	27.2005
						5	27.1886	92.0023	511.727	-3.06374	8490	27.2004
						5	27.1886	92.0023	511.727	-3.06374	8505	27.2004
						5	27.1886	92.0023	511.727	-3.06374	8520	27.2003
						5	27.1886	92.0023	511.727	-3.06374	8535	27.2002
						5	27.1886	92.0023	511.727	-3.06374	8550	27.2002
						5	27.1886	92.0023	511.727	-3.06374	8565	27.2001
						5	27.1886	92.0023	511.727	-3.06374	8580	27.2001
						5	27.1886	92.0023	511.727	-3.06374	8595	27.2
						5	27.1886	92.0023	511.727	-3.06374	8610	27.1999
						5	27.1886	92.0023	511.727	-3.06374	8625	27.1999
						5	27.1886	92.0023	511.727	-3.06374	8640	27.1998
						5	27.1886	92.0023	511.727	-3.06374	8655	27.1998
						5	27.1886	92.0023	511.727	-3.06374	8670	27.1997
						5	27.1886	92.0023	511.727	-3.06374	8685	27.1996
						5	27.1886	92.0023	511.727	-3.06374	8700	27.1996
						5	27.1886	92.0023	511.727	-3.06374	8715	27.1995
						5	27.1886	92.0023	511.727	-3.06374	8730	27.1995
						5	27.1886	92.0023	511.727	-3.06374	8745	27.1994
						5	27.1886	92.0023	511.727	-3.06374	8760	27.1994
						5	27.1886	92.0023	511.727	-3.06374	8775	27.1993
						5	27.1886	92.0023	511.727	-3.06374	8790	27.1992
						5	27.1886	92.0023	511.727	-3.06374	8805	27.1992
						5	27.1886	92.0023	511.727	-3.06374	8820	27.1991
						5	27.1886	92.0023	511.727	-3.06374	8835	27.1991
						5	27.1886	92.0023	511.727	-3.06374	8850	27.199
						5	27.1886	92.0023	511.727	-3.06374	8865	27.199
						5	27.1886	92.0023	511.727	-3.06374	8880	27.1989
						5	27.1886	92.0023	511.727	-3.06374	8895	27.1989
						5	27.1886	92.0023	511.727	-3.06374	8910	27.1988
						5	27.1886	92.0023	511.727	-3.06374	8925	27.1988
						5	27.1886	92.0023	511.727	-3.06374	8940	27.1987
						5	27.1886	92.0023	511.727	-3.06374	8955	27.1986
						5	27.1886	92.0023	511.727	-3.06374	8970	27.1986
						5	27.1886	92.0023	511.727	-3.06374	8985	27.1985
						5	27.1886	92.0023	511.727	-3.06374	9000	27.1985
						5	27.1886	92.0023	511.727	-3.06374	9015	27.1984
						5	27.1886	92.0023	511.727	-3.06374	9030	27.1984
						5	27.1886	92.0023	511.727	-3.06374	9045	27.1983
						5	27.1886	92.0023	511.727	-3.06374	9060	27.1983
						5	27.1886	92.0023	511.727	-3.06374	9075	27.1982
						5	27.1886	92.0023	511.727	-3.06374	9090	27.1982
						5	27.1886	92.0023	511.727	-3.06374	9105	27.1981
						5	27.1886	92.0023	511.727	-3.06374	9120	27.1981
						5	27.1886	92.0023	511.727	-3.06374	9135	27.1981
						5	27.1886	92.0023	511.727	-3.06374	9150	27.198
						5	27.1886	92.0023	511.727	-3.06374	9165	27.198
						5	27.1886	92.0023	511.727	-3.06374	9180	27.1979
						5	27.1886	92.0023	511.727	-3.06374	9195	27.1979
						5	27.1886	92.0023	511.727	-3.06374	9210	27.1978
						5	27.1886	92.0023	511.727	-3.06374	9225	27.1978
						5	27.1886	92.0023	511.727	-3.06374	9240	27.1977
						5	27.1886	92.0023	511.727	-3.06374	9255	27.1977
						5	27.1886	92.0023	511.727	-3.06374	9270	27.1976
						5	27.1886	92.0023	511.727	-3.06374	9285	27.1976
						5	27.1886	92.0023	511.727	-3.06374	9300	27.1975
						5	27.1886	92.0023	511.727	-3.06374	9315	27.1975
						5	27.1886	92.0023	511.727	-3.06374	9330	27.1975
						5	27.1886	92.0023	511.727	-3.06374	9345	27.1974
						5	27.1886	92.0023	511.727	-3.06374	9360	27.1974
						5	27.1886	92.0023	511.727	-3.06374	9375	27.1973
						5	27.1886	92.0023	511.727	-3.06374	9390	27.1973
						5	27.1886	92.0023	511.727	-3.06374	9405	27.1972
						5	27.1886	92.0023	511.727	-3.06374	9420	27.1972
						5	27.1886	92.0023	511.727	-3.06374	9435	27.1972
						5	27.1886	92.0023	511.727	-3.06374	9450	27.1971
						5	27.1886	92.0023	511.727	-3.06374	9465	27.1971
						5	27.1886	92.0023	511.727	-3.06374	9480	27.197
						5	27.1886	92.0023	511.727	-3.06374	9495	27.197
						5	27.1886	92.0023	511.727	-3.06374	9510	27.197
						5	27.1886	92.0023	511.727	-3.06374	9525	27.1969
						5	27.1886	92.0023	511.727	-3.06374	9540	27.1969
						5	27.1886	92.0023	511.727	-3.06374	9555	27.1968
						5	27.1886	92.0023	511.727	-3.06374	9570	27.1968
						5	27.1886	92.0023	511.727	-3.06374	9585	27.1968
						5	27.1886	92.0023	511.727	-3.06374	9600	27.1967
						5	27.1886	92.0023	511.727	-3.06374	9615	27.1967
						5	27.1886	92.0023	511.727	-3.06374	9630	27.1966
						5	27.1886	92.0023	511.727	-3.06374	9645	27.1966
						5	27.1886	92.0023	511.727	-3.06374	9660	27.1966
						5	27.1886	92.0023	511.727	-3.06374	9675	27.1965
						5	27.1886	92.0023	511.727	-3.06374	9690	27.1965
						5	27.1886	92.0023	511.727	-3.06374	9705	27.1964
						5	27.1886	92.0023	511.727	-3.06374	9720	27.1964
						5	27.1886	92.0023	511.727	-3.06374	9735	27.1964
						5	27.1886	92.0023	511.727	-3.06374	9750	27.1963
						5	27.1886	92.0023	511.727	-3.06374	9765	27.1963
						5	27.1886	92.0023	511.727	-3.06374	9780	27.1963
						5	27.1886	92.0023	511.727	-3.06374	9795	27.1962
						5	27.1886	92.0023	511.727	-3.06374	9810	27.1962
						5	27.1886	92.0023	511.727	-3.06374	9825	27.1962
						5	27.1886	92.0023	511.727	-3.06374	9840	27.1961
						5	27.1886	92.0023	511.727	-3.06374	9855	27.1961
						5	27.1886	92.0023	511.727	-3.06374	9870	27.1961
						5	27.1886	92.0023	511.727	-3.06374	9885	27.196
						5	27.1886	92.0023	511.727	-3.06374	9900	27.196
						5	27.1886	92.0023	511.727	-3.06374	9915	27.1959
						5	27.1886	92.0023	511.727	-3.06374	9930	27.1959
						5	27.1886	92.0023	511.727	-3.06374	9945	27.1959
						5	27.1886	92.0023	511.727	-3.06374	9960	27.1958
						5	27.1886	92.0023	511.727	-3.06374	9975	27.1958
						5	27.1886	92.0023	511.727	-3.06374	9990	27.1958
						10	25.8022	89.1599	467.391	-3.74356	30	89.1577
						10	25.8022	89.1599	467.391	-3.74356	45	89.1499
						10	25.8022	89.1599	467.391	-3.74356	60	89.1307
						10	25.8022	89.1599	467.391	-3.74356	75	89.0928
						10	25.8022	89.1599	467.391	-3.74356	90	89.0272
						10	25.8022	89.1599	467.391	-3.74356	105	88.9241
						10	25.8022	89.1599	467.391	-3.74356	120	88.7721
						10	25.8022	89.1599	467.391	-3.74356	135	88.5592
						10	25.8022	89.1599	467.391	-3.74356	150	88.2729
						10	25.8022	89.1599	467.391	-3.74356	165	87.9002
						10	25.8022	89.1599	467.391	-3.74356	180	87.4284
						10	25.8022	89.1599	467.391	-3.74356	195	86.8456
						10	25.8022	89.1599	467.391	-3.74356	210	86.1409
						10	25.8022	89.1599	467.391	-3.74356	225	85.3053
						10	25.8022	89.1599	467.391	-3.74356	240	84.3322
						10	25.8022	89.1599	467.391	-3.74356	255	83.2176
						10	25.8022	89.1599	467.391	-3.74356	270	81.9609
						10	25.8022	89.1599	467.391	-3.74356	285	80.565
						10	25.8022	89.1599	467.391	-3.74356	300	79.0363
						10	25.8022	89.1599	467.391	-3.74356	315	77.3846
						10	25.8022	89.1599	467.391	-3.74356	330	75.6231
						10	25.8022	89.1599	467.391	-3.74356	345	73.7677
						10	25.8022	89.1599	467.391	-3.74356	360	71.8361
						10	25.8022	89.1599	467.391	-3.74356	375	69.8476
						10	25.8022	89.1599	467.391	-3.74356	390	67.8219
						10	25.8022	89.1599	467.391	-3.74356	405	65.7788
						10	25.8022	89.1599	467.391	-3.74356	420	63.7371
						10	25.8022	89.1599	467.391	-3.74356	435	61.7142
						10	25.8022	89.1599	467.391	-3.74356	450	59.7256
						10	25.8022	89.1599	467.391	-3.74356	465	57.7851
						10	25.8022	89.1599	467.391	-3.74356	480	55.9039
						10	25.8022	89.1599	467.391	-3.74356	495	54.0909
						10	25.8022	89.1599	467.391	-3.74356	510	52.3533
						10	25.8022	89.1599	467.391	-3.74356	525	50.6956
						10	25.8022	89.1599	467.391	-3.74356	540	49.1211
						10	25.8022	89.1599	467.391	-3.74356	555	47.6311
						10	25.8022	89.1599	467.391	-3.74356	570	46.2256
						10	25.8022	89.1599	467.391	-3.74356	585	44.9037
						10	25.8022	89.1599	467.391	-3.74356	600	43.6634
						10	25.8022	89.1599	467.391	-3.74356	615	42.502
						10	25.8022	89.1599	467.391	-3.74356	630	41.4165
						10	25.8022	89.1599	467.391	-3.74356	645	40.4033
						10	25.8022	89.1599	467.391	-3.74356	660	39.4588
						10	25.8022	89.1599	467.391	-3.74356	675	38.5791
						10	25.8022	89.1599	467.391	-3.74356	690	37.7604
						10	25.8022	89.1599	467.391	-3.74356	705	36.9988
						10	25.8022	89.1599	467.391	-3.74356	720	36.2907
						10	25.8022	89.1599	467.391	-3.74356	735	35.6325
						10	25.8022	89.1599	467.391	-3.74356	750	35.0206
						10	25.8022	89.1599	467.391	-3.74356	765	34.4519
						10	25.8022	89.1599	467.391	-3.74356	780	33.9232
						10	25.8022	89.1599	467.391	-3.74356	795	33.4315
						10	25.8022	89.1599	467.391	-3.74356	810	32.9743
						10	25.8022	89.1599	467.391	-3.74356	825	32.5489
						10	25.8022	89.1599	467.391	-3.74356	840	32.1529
						10	25.8022	89.1599	467.391	-3.74356	855	31.7842
						10	25.8022	89.1599	467.391	-3.74356	870	31.4407
						10	25.8022	89.1599	467.391	-3.74356	885	31.1205
						10	25.8022	89.1599	467.391	-3.74356	900	30.8219
						10	25.8022	89.1599	467.391	-3.74356	915	30.5432
						10	25.8022	89.1599	467.391	-3.74356	930	30.283
						10	25.8022	89.1599	467.391	-3.74356	945	30.04
						10	25.8022	89.1599	467.391	-3.74356	960	29.8127
						10	25.8022	89.1599	467.391	-3.74356	975	29.6001
						10	25.8022	89.1599	467.391	-3.74356	990	29.4011
						10	25.8022	89.1599	467.391	-3.74356	1005	29.2147
						10	25.8022	89.1599	467.391	-3.74356	1020	29.04
						10	25.8022	89.1599	467.391	-3.74356	1035	28.8762
						10	25.8022	89.1599	467.391	-3.74356	1050	28.7224
						10	25.8022	89.1599	467.391	-3.74356	1065	28.578
						10	25.8022	89.1599	467.391	-3.74356	1080	28.4423
						10	25.8022	89.1599	467.391	-3.74356	1095	28.3147
						10	25.8022	89.1599	467.391	-3.74356	1110	28.1947
						10	25.8022	89.1599	467.391	-3.74356	1125	28.0816
						10	25.8022	89.1599	467.391	-3.74356	1140	27.9751
						10	25.8022	89.1599	467.391	-3.74356	1155	27.8748
						10	25.8022	89.1599	467.391	-3.74356	1170	27.7801
						10	25.8022	89.1599	467.391	-3.74356	1185	27.6907
						10	25.8022	89.1599	467.391	-3.74356	1200	27.6063
						10	25.8022	89.1599	467.391	-3.74356	1215	27.5266
						10	25.8022	89.1599	467.391	-3.74356	1230	27.4512
						10	25.8022	89.1599	467.391	-3.74356	1245	27.3798
						10	25.8022	89.1599	467.391	-3.74356	1260	27.3123
						10	25.8022	89.1599	467.391	-3.74356	1275	27.2484
						10	25.8022	89.1599	467.391	-3.74356	1290	27.1878
						10	25.8022	89.1599	467.391	-3.74356	1305	27.1303
						10	25.8022	89.1599	467.391	-3.74356	1320	27.0758
						10	25.8022	89.1599	467.391	-3.74356	1335	27.0241
						10	25.8022	89.1599	467.391	-3.74356	1350	26.9749
						10	25.8022	89.1599	467.391	-3.74356	1365	26.9283
						10	25.8022	89.1599	467.391	-3.74356	1380	26.8839
						10	25.8022	89.1599	467.391	-3.74356	1395	26.8417
						10	25.8022	89.1599	467.391	-3.74356	1410	26.8015
						10	25.8022	89.1599	467.391	-3.74356	1425	26.7633
						10	25.8022	89.1599	467.391	-3.74356	1440	26.7269
						10	25.8022	89.1599	467.391	-3.74356	1455	26.6922
						10	25.8022	89.1599	467.391	-3.74356	1470	26.6592
						10	25.8022	89.1599	467.391	-3.74356	1485	26.6276
						10	25.8022	89.1599	467.391	-3.74356	1500	26.5975
						10	25.8022	89.1599	467.391	-3.74356	1515	26.5688
						10	25.8022	89.1599	467.391	-3.74356	1530	26.5414
						10	25.8022	89.1599	467.391	-3.74356	1545	26.5151
						10	25.8022	89.1599	467.391	-3.74356	1560	26.4901
						10	25.8022	89.1599	467.391	-3.74356	1575	26.4661
						10	25.8022	89.1599	467.391	-3.74356	1590	26.4432
						10	25.8022	89.1599	467.391	-3.74356	1605	26.4213
						10	25.8022	89.1599	467.391	-3.74356	1620	26.4003
						10	25.8022	89.1599	467.391	-3.74356	1635	26.3802
						10	25.8022	89.1599	467.391	-3.74356	1650	26.361
						10	25.8022	89.1599	467.391	-3.74356	1665	26.3425
						10	25.8022	89.1599	467.391	-3.74356	1680	26.3248
						10	25.8022	89.1599	467.391	-3.74356	1695	26.3078
						10	25.8022	89.1599	467.391	-3.74356	1710	26.2916
						10	25.8022	89.1599	467.391	-3.74356	1725	26.2759
						10	25.8022	89.1599	467.391	-3.74356	1740	26.2609
						10	25.8022	89.1599	467.391	-3.74356	1755	26.2465
						10	25.8022	89.1599	467.391	-3.74356	1770	26.2327
						10	25.8022	89.1599	467.391	-3.74356	1785	26.2194
						10	25.8022	89.1599	467.391	-3.74356	1800	26.2066
						10	25.8022	89.1599	467.391	-3.74356	1815	26.1943
						10	25.8022	89.1599	467.391	-3.74356	1830	26.1825
						10	25.8022	89.1599	467.391	-3.74356	1845	26.1711
						10	25.8022	89.1599	467.391	-3.74356	1860	26.1602
						10	25.8022	89.1599	467.391	-3.74356	1875	26.1496
						10	25.8022	89.1599	467.391	-3.74356	1890	26.1395
						10	25.8022	89.1599	467.391	-3.74356	1905	26.1297
						10	25.8022	89.1599	467.391	-3.74356	1920	26.1203
						10	25.8022	89.1599	467.391	-3.74356	1935	26.1112
						10	25.8022	89.1599	467.391	-3.74356	1950	26.1024
						10	25.8022	89.1599	467.391	-3.74356	1965	26.094
						10	25.8022	89.1599	467.391	-3.74356	1980	26.0858
						10	25.8022	89.1599	467.391	-3.74356	1995	26.0779
						10	25.8022	89.1599	467.391	-3.74356	2010	26.0703
						10	25.8022	89.1599	467.391	-3.74356	2025	26.063
						10	25.8022	89.1599	467.391	-3.74356	2040	26.0559
						10	25.8022	89.1599	467.391	-3.74356	2055	26.0491
						10	25.8022	89.1599	467.391	-3.74356	2070	26.0425
						10	25.8022	89.1599	467.391	-3.74356	2085	26.0361
						10	25.8022	89.1599	467.391	-3.74356	2100	26.0299
						10	25.8022	89.1599	467.391	-3.74356	2115	26.024
						10	25.8022	89.1599	467.391	-3.74356	2130	26.0182
						10	25.8022	89.1599	467.391	-3.74356	2145	26.0126
						10	25.8022	89.1599	467.391	-3.74356	2160	26.0072
						10	25.8022	89.1599	467.391	-3.74356	2175	26.002
						10	25.8022	89.1599	467.391	-3.74356	2190	25.9969
						10	25.8022	89.1599	467.391	-3.74356	2205	25.992
						10	25.8022	89.1599	467.391	-3.74356	2220	25.9873
						10	25.8022	89.1599	467.391	-3.74356	2235	25.9827
						10	25.8022	89.1599	467.391	-3.74356	2250	25.9782
						10	25.8022	89.1599	467.391	-3.74356	2265	25.9739
						10	25.8022	89.1599	467.391	-3.74356	2280	25.9698
						10	25.8022	89.1599	467.391	-3.74356	2295	25.9657
						10	25.8022	89.1599	467.391	-3.74356	2310	25.9618
						10	25.8022	89.1599	467.391	-3.74356	2325	25.958
						10	25.8022	89.1599	467.391	-3.74356	2340	25.9543
						10	25.8022	89.1599	467.391	-3.74356	2355	25.9507
						10	25.8022	89.1599	467.391	-3.74356	2370	25.9472
						10	25.8022	89.1599	467.391	-3.74356	2385	25.9438
						10	25.8022	89.1599	467.391	-3.74356	2400	25.9405
						10	25.8022	89.1599	467.391	-3.74356	2415	25.9374
						10	25.8022	89.1599	467.391	-3.74356	2430	25.9343
						10	25.8022	89.1599	467.391	-3.74356	2445	25.9313
						10	25.8022	89.1599	467.391	-3.74356	2460	25.9284
						10	25.8022	89.1599	467.391	-3.74356	2475	25.9255
						10	25.8022	89.1599	467.391	-3.74356	2490	25.9228
						10	25.8022	89.1599	467.391	-3.74356	2505	25.9201
						10	25.8022	89.1599	467.391	-3.74356	2520	25.9175
						10	25.8022	89.1599	467.391	-3.74356	2535	25.915
						10	25.8022	89.1599	467.391	-3.74356	2550	25.9125
						10	25.8022	89.1599	467.391	-3.74356	2565	25.9101
						10	25.8022	89.1599	467.391	-3.74356	2580	25.9078
						10	25.8022	89.1599	467.391	-3.74356	2595	25.9055
						10	25.8022	89.1599	467.391	-3.74356	2610	25.9033
						10	25.8022	89.1599	467.391	-3.74356	2625	25.9012
						10	25.8022	89.1599	467.391	-3.74356	2640	25.8991
						10	25.8022	89.1599	467.391	-3.74356	2655	25.8971
						10	25.8022	89.1599	467.391	-3.74356	2670	25.8951
						10	25.8022	89.1599	467.391	-3.74356	2685	25.8932
						10	25.8022	89.1599	467.391	-3.74356	2700	25.8913
						10	25.8022	89.1599	467.391	-3.74356	2715	25.8895
						10	25.8022	89.1599	467.391	-3.74356	2730	25.8877
						10	25.8022	89.1599	467.391	-3.74356	2745	25.886
						10	25.8022	89.1599	467.391	-3.74356	2760	25.8843
						10	25.8022	89.1599	467.391	-3.74356	2775	25.8826
						10	25.8022	89.1599	467.391	-3.74356	2790	25.881
						10	25.8022	89.1599	467.391	-3.74356	2805	25.8794
						10	25.8022	89.1599	467.391	-3.74356	2820	25.8779
						10	25.8022	89.1599	467.391	-3.74356	2835	25.8764
						10	25.8022	89.1599	467.391	-3.74356	2850	25.875
						10	25.8022	89.1599	467.391	-3.74356	2865	25.8736
						10	25.8022	89.1599	467.391	-3.74356	2880	25.8722
						10	25.8022	89.1599	467.391	-3.74356	2895	25.8708
						10	25.8022	89.1599	467.391	-3.74356	2910	25.8695
						10	25.8022	89.1599	467.391	-3.74356	2925	25.8682
						10	25.8022	89.1599	467.391	-3.74356	2940	25.867
						10	25.8022	89.1599	467.391	-3.74356	2955	25.8658
						10	25.8022	89.1599	467.391	-3.74356	2970	25.8646
						10	25.8022	89.1599	467.391	-3.74356	2985	25.8634
						10	25.8022	89.1599	467.391	-3.74356	3000	25.8623
						10	25.8022	89.1599	467.391	-3.74356	3015	25.8612
						10	25.8022	89.1599	467.391	-3.74356	3030	25.8601
						10	25.8022	89.1599	467.391	-3.74356	3045	25.859
						10	25.8022	89.1599	467.391	-3.74356	3060	25.858
						10	25.8022	89.1599	467.391	-3.74356	3075	25.857
						10	25.8022	89.1599	467.391	-3.74356	3090	25.856
						10	25.8022	89.1599	467.391	-3.74356	3105	25.855
						10	25.8022	89.1599	467.391	-3.74356	3120	25.8541
						10	25.8022	89.1599	467.391	-3.74356	3135	25.8532
						10	25.8022	89.1599	467.391	-3.74356	3150	25.8523
						10	25.8022	89.1599	467.391	-3.74356	3165	25.8514
						10	25.8022	89.1599	467.391	-3.74356	3180	25.8505
						10	25.8022	89.1599	467.391	-3.74356	3195	25.8497
						10	25.8022	89.1599	467.391	-3.74356	3210	25.8489
						10	25.8022	89.1599	467.391	-3.74356	3225	25.848
						10	25.8022	89.1599	467.391	-3.74356	3240	25.8473
						10	25.8022	89.1599	467.391	-3.74356	3255	25.8465
						10	25.8022	89.1599	467.391	-3.74356	3270	25.8457
						10	25.8022	89.1599	467.391	-3.74356	3285	25.845
						10	25.8022	89.1599	467.391	-3.74356	3300	25.8443
						10	25.8022	89.1599	467.391	-3.74356	3315	25.8436
						10	25.8022	89.1599	467.391	-3.74356	3330	25.8429
						10	25.8022	89.1599	467.391	-3.74356	3345	25.8422
						10	25.8022	89.1599	467.391	-3.74356	3360	25.8415
						10	25.8022	89.1599	467.391	-3.74356	3375	25.8409
						10	25.8022	89.1599	467.391	-3.74356	3390	25.8402
						10	25.8022	89.1599	467.391	-3.74356	3405	25.8396
						10	25.8022	89.1599	467.391	-3.74356	3420	25.839
						10	25.8022	89.1599	467.391	-3.74356	3435	25.8384
						10	25.8022	89.1599	467.391	-3.74356	3450	25.8378
						10	25.8022	89.1599	467.391	-3.74356	3465	25.8372
						10	25.8022	89.1599	467.391	-3.74356	3480	25.8367
						10	25.8022	89.1599	467.391	-3.74356	3495	25.8361
						10	25.8022	89.1599	467.391	-3.74356	3510	25.8356
						10	25.8022	89.1599	467.391	-3.74356	3525	25.8351
						10	25.8022	89.1599	467.391	-3.74356	3540	25.8346
						10	25.8022	89.1599	467.391	-3.74356	3555	25.834
						10	25.8022	89.1599	467.391	-3.74356	3570	25.8335
						10	25.8022	89.1599	467.391	-3.74356	3585	25.8331
						10	25.8022	89.1599	467.391	-3.74356	3600	25.8326
						10	25.8022	89.1599	467.391	-3.74356	3615	25.8321
						10	25.8022	89.1599	467.391	-3.74356	3630	25.8317
						10	25.8022	89.1599	467.391	-3.74356	3645	25.8312
						10	25.8022	89.1599	467.391	-3.74356	3660	25.8308
						10	25.8022	89.1599	467.391	-3.74356	3675	25.8303
						10	25.8022	89.1599	467.391	-3.74356	3690	25.8299
						10	25.8022	89.1599	467.391	-3.74356	3705	25.8295
						10	25.8022	89.1599	467.391	-3.74356	3720	25.8291
						10	25.8022	89.1599	467.391	-3.74356	3735	25.8287
						10	25.8022	89.1599	467.391	-3.74356	3750	25.8283
						10	25.8022	89.1599	467.391	-3.74356	3765	25.8279
						10	25.8022	89.1599	467.391	-3.74356	3780	25.8275
						10	25.8022	89.1599	467.391	-3.74356	3795	25.8271
						10	25.8022	89.1599	467.391	-3.74356	3810	25.8268
						10	25.8022	89.1599	467.391	-3.74356	3825	25.8264
						10	25.8022	89.1599	467.391	-3.74356	3840	25.8261
						10	25.8022	89.1599	467.391	-3.74356	3855	25.8257
						10	25.8022	89.1599	467.391	-3.74356	3870	25.8254
						10	25.8022	89.1599	467.391	-3.74356	3885	25.825
						10	25.8022	89.1599	467.391	-3.74356	3900	25.8247
						10	25.8022	89.1599	467.391	-3.74356	3915	25.8244
						10	25.8022	89.1599	467.391	-3.74356	3930	25.8241
						10	25.8022	89.1599	467.391	-3.74356	3945	25.8238
						10	25.8022	89.1599	467.391	-3.74356	3960	25.8235
						10	25.8022	89.1599	467.391	-3.74356	3975	25.8232
						10	25.8022	89.1599	467.391	-3.74356	3990	25.8229
						10	25.8022	89.1599	467.391	-3.74356	4005	25.8226
						10	25.8022	89.1599	467.391	-3.74356	4020	25.8223
						10	25.8022	89.1599	467.391	-3.74356	4035	25.822
						10	25.8022	89.1599	467.391	-3.74356	4050	25.8218
						10	25.8022	89.1599	467.391	-3.74356	4065	25.8215
						10	25.8022	89.1599	467.391	-3.74356	4080	25.8212
						10	25.8022	89.1599	467.391	-3.74356	4095	25.821
						10	25.8022	89.1599	467.391	-3.74356	4110	25.8207
						10	25.8022	89.1599	467.391	-3.74356	4125	25.8205
						10	25.8022	89.1599	467.391	-3.74356	4140	25.8202
						10	25.8022	89.1599	467.391	-3.74356	4155	25.82
						10	25.8022	89.1599	467.391	-3.74356	4170	25.8197
						10	25.8022	89.1599	467.391	-3.74356	4185	25.8195
						10	25.8022	89.1599	467.391	-3.74356	4200	25.8193
						10	25.8022	89.1599	467.391	-3.74356	4215	25.819
						10	25.8022	89.1599	467.391	-3.74356	4230	25.8188
						10	25.8022	89.1599	467.391	-3.74356	4245	25.8186
						10	25.8022	89.1599	467.391	-3.74356	4260	25.8184
						10	25.8022	89.1599	467.391	-3.74356	4275	25.8182
						10	25.8022	89.1599	467.391	-3.74356	4290	25.818
						10	25.8022	89.1599	467.391	-3.74356	4305	25.8178
						10	25.8022	89.1599	467.391	-3.74356	4320	25.8176
						10	25.8022	89.1599	467.391	-3.74356	4335	25.8174
						10	25.8022	89.1599	467.391	-3.74356	4350	25.8172
						10	25.8022	89.1599	467.391	-3.74356	4365	25.817
						10	25.8022	89.1599	467.391	-3.74356	4380	25.8168
						10	25.8022	89.1599	467.391	-3.74356	4395	25.8166
						10	25.8022	89.1599	467.391	-3.74356	4410	25.8164
						10	25.8022	89.1599	467.391	-3.74356	4425	25.8162
						10	25.8022	89.1599	467.391	-3.74356	4440	25.8161
						10	25.8022	89.1599	467.391	-3.74356	4455	25.8159
						10	25.8022	89.1599	467.391	-3.74356	4470	25.8157
						10	25.8022	89.1599	467.391	-3.74356	4485	25.8156
						10	25.8022	89.1599	467.391	-3.74356	4500	25.8154
						10	25.8022	89.1599	467.391	-3.74356	4515	25.8152
						10	25.8022	89.1599	467.391	-3.74356	4530	25.8151
						10	25.8022	89.1599	467.391	-3.74356	4545	25.8149
						10	25.8022	89.1599	467.391	-3.74356	4560	25.8147
						10	25.8022	89.1599	467.391	-3.74356	4575	25.8146
						10	25.8022	89.1599	467.391	-3.74356	4590	25.8144
						10	25.8022	89.1599	467.391	-3.74356	4605	25.8143
						10	25.8022	89.1599	467.391	-3.74356	4620	25.8141
						10	25.8022	89.1599	467.391	-3.74356	4635	25.814
						10	25.8022	89.1599	467.391	-3.74356	4650	25.8139
						10	25.8022	89.1599	467.391	-3.74356	4665	25.8137
						10	25.8022	89.1599	467.391	-3.74356	4680	25.8136
						10	25.8022	89.1599	467.391	-3.74356	4695	25.8135
						10	25.8022	89.1599	467.391	-3.74356	4710	25.8133
						10	25.8022	89.1599	467.391	-3.74356	4725	25.8132
						10	25.8022	89.1599	467.391	-3.74356	4740	25.8131
						10	25.8022	89.1599	467.391	-3.74356	4755	25.8129
						10	25.8022	89.1599	467.391	-3.74356	4770	25.8128
						10	25.8022	89.1599	467.391	-3.74356	4785	25.8127
						10	25.8022	89.1599	467.391	-3.74356	4800	25.8126
						10	25.8022	89.1599	467.391	-3.74356	4815	25.8124
						10	25.8022	89.1599	467.391	-3.74356	4830	25.8123
						10	25.8022	89.1599	467.391	-3.74356	4845	25.8122
						10	25.8022	89.1599	467.391	-3.74356	4860	25.8121
						10	25.8022	89.1599	467.391	-3.74356	4875	25.812
						10	25.8022	89.1599	467.391	-3.74356	4890	25.8119
						10	25.8022	89.1599	467.391	-3.74356	4905	25.8118
						10	25.8022	89.1599	467.391	-3.74356	4920	25.8116
						10	25.8022	89.1599	467.391	-3.74356	4935	25.8115
						10	25.8022	89.1599	467.391	-3.74356	4950	25.8114
						10	25.8022	89.1599	467.391	-3.74356	4965	25.8113
						10	25.8022	89.1599	467.391	-3.74356	4980	25.8112
						10	25.8022	89.1599	467.391	-3.74356	4995	25.8111
						10	25.8022	89.1599	467.391	-3.74356	5010	25.811
						10	25.8022	89.1599	467.391	-3.74356	5025	25.8109
						10	25.8022	89.1599	467.391	-3.74356	5040	25.8108
						10	25.8022	89.1599	467.391	-3.74356	5055	25.8107
						10	25.8022	89.1599	467.391	-3.74356	5070	25.8106
						10	25.8022	89.1599	467.391	-3.74356	5085	25.8105
						10	25.8022	89.1599	467.391	-3.74356	5100	25.8105
						10	25.8022	89.1599	467.391	-3.74356	5115	25.8104
						10	25.8022	89.1599	467.391	-3.74356	5130	25.8103
						10	25.8022	89.1599	467.391	-3.74356	5145	25.8102
						10	25.8022	89.1599	467.391	-3.74356	5160	25.8101
						10	25.8022	89.1599	467.391	-3.74356	5175	25.81
						10	25.8022	89.1599	467.391	-3.74356	5190	25.8099
						10	25.8022	89.1599	467.391	-3.74356	5205	25.8099
						10	25.8022	89.1599	467.391	-3.74356	5220	25.8098
						10	25.8022	89.1599	467.391	-3.74356	5235	25.8097
						10	25.8022	89.1599	467.391	-3.74356	5250	25.8096
						10	25.8022	89.1599	467.391	-3.74356	5265	25.8095
						10	25.8022	89.1599	467.391	-3.74356	5280	25.8095
						10	25.8022	89.1599	467.391	-3.74356	5295	25.8094
						10	25.8022	89.1599	467.391	-3.74356	5310	25.8093
						10	25.8022	89.1599	467.391	-3.74356	5325	25.8092
						10	25.8022	89.1599	467.391	-3.74356	5340	25.8092
						10	25.8022	89.1599	467.391	-3.74356	5355	25.8091
						10	25.8022	89.1599	467.391	-3.74356	5370	25.809
						10	25.8022	89.1599	467.391	-3.74356	5385	25.8089
						10	25.8022	89.1599	467.391	-3.74356	5400	25.8089
						10	25.8022	89.1599	467.391	-3.74356	5415	25.8088
						10	25.8022	89.1599	467.391	-3.74356	5430	25.8087
						10	25.8022	89.1599	467.391	-3.74356	5445	25.8087
						10	25.8022	89.1599	467.391	-3.74356	5460	25.8086
						10	25.8022	89.1599	467.391	-3.74356	5475	25.8085
						10	25.8022	89.1599	467.391	-3.74356	5490	25.8085
						10	25.8022	89.1599	467.391	-3.74356	5505	25.8084
						10	25.8022	89.1599	467.391	-3.74356	5520	25.8083
						10	25.8022	89.1599	467.391	-3.74356	5535	25.8083
						10	25.8022	89.1599	467.391	-3.74356	5550	25.8082
						10	25.8022	89.1599	467.391	-3.74356	5565	25.8082
						10	25.8022	89.1599	467.391	-3.74356	5580	25.8081
						10	25.8022	89.1599	467.391	-3.74356	5595	25.808
						10	25.8022	89.1599	467.391	-3.74356	5610	25.808
						10	25.8022	89.1599	467.391	-3.74356	5625	25.8079
						10	25.8022	89.1599	467.391	-3.74356	5640	25.8079
						10	25.8022	89.1599	467.391	-3.74356	5655	25.8078
						10	25.8022	89.1599	467.391	-3.74356	5670	25.8078
						10	25.8022	89.1599	467.391	-3.74356	5685	25.8077
						10	25.8022	89.1599	467.391	-3.74356	5700	25.8076
						10	25.8022	89.1599	467.391	-3.74356	5715	25.8076
						10	25.8022	89.1599	467.391	-3.74356	5730	25.8075
						10	25.8022	89.1599	467.391	-3.74356	5745	25.8075
						10	25.8022	89.1599	467.391	-3.74356	5760	25.8074
						10	25.8022	89.1599	467.391	-3.74356	5775	25.8074
						10	25.8022	89.1599	467.391	-3.74356	5790	25.8073
						10	25.8022	89.1599	467.391	-3.74356	5805	25.8073
						10	25.8022	89.1599	467.391	-3.74356	5820	25.8072
						10	25.8022	89.1599	467.391	-3.74356	5835	25.8072
						10	25.8022	89.1599	467.391	-3.74356	5850	25.8071
						10	25.8022	89.1599	467.391	-3.74356	5865	25.8071
						10	25.8022	89.1599	467.391	-3.74356	5880	25.807
						10	25.8022	89.1599	467.391	-3.74356	5895	25.807
						10	25.8022	89.1599	467.391	-3.74356	5910	25.807
						10	25.8022	89.1599	467.391	-3.74356	5925	25.8069
						10	25.8022	89.1599	467.391	-3.74356	5940	25.8069
						10	25.8022	89.1599	467.391	-3.74356	5955	25.8068
						10	25.8022	89.1599	467.391	-3.74356	5970	25.8068
						10	25.8022	89.1599	467.391	-3.74356	5985	25.8067
						10	25.8022	89.1599	467.391	-3.74356	6000	25.8067
						10	25.8022	89.1599	467.391	-3.74356	6015	25.8067
						10	25.8022	89.1599	467.391	-3.74356	6030	25.8066
						10	25.8022	89.1599	467.391	-3.74356	6045	25.8066
						10	25.8022	89.1599	467.391	-3.74356	6060	25.8065
						10	25.8022	89.1599	467.391	-3.74356	6075	25.8065
						10	25.8022	89.1599	467.391	-3.74356	6090	25.8065
						10	25.8022	89.1599	467.391	-3.74356	6105	25.8064
						10	25.8022	89.1599	467.391	-3.74356	6120	25.8064
						10	25.8022	89.1599	467.391	-3.74356	6135	25.8063
						10	25.8022	89.1599	467.391	-3.74356	6150	25.8063
						10	25.8022	89.1599	467.391	-3.74356	6165	25.8063
						10	25.8022	89.1599	467.391	-3.74356	6180	25.8062
						10	25.8022	89.1599	467.391	-3.74356	6195	25.8062
						10	25.8022	89.1599	467.391	-3.74356	6210	25.8062
						10	25.8022	89.1599	467.391	-3.74356	6225	25.8061
						10	25.8022	89.1599	467.391	-3.74356	6240	25.8061
						10	25.8022	89.1599	467.391	-3.74356	6255	25.806
						10	25.8022	89.1599	467.391	-3.74356	6270	25.806
						10	25.8022	89.1599	467.391	-3.74356	6285	25.806
						10	25.8022	89.1599	467.391	-3.74356	6300	25.8059
						10	25.8022	89.1599	467.391	-3.74356	6315	25.8059
						10	25.8022	89.1599	467.391	-3.74356	6330	25.8059
						10	25.8022	89.1599	467.391	-3.74356	6345	25.8058
						10	25.8022	89.1599	467.391	-3.74356	6360	25.8058
						10	25.8022	89.1599	467.391	-3.74356	6375	25.8058
						10	25.8022	89.1599	467.391	-3.74356	6390	25.8058
						10	25.8022	89.1599	467.391	-3.74356	6405	25.8057
						10	25.8022	89.1599	467.391	-3.74356	6420	25.8057
						10	25.8022	89.1599	467.391	-3.74356	6435	25.8057
						10	25.8022	89.1599	467.391	-3.74356	6450	25.8056
						10	25.8022	89.1599	467.391	-3.74356	6465	25.8056
						10	25.8022	89.1599	467.391	-3.74356	6480	25.8056
						10	25.8022	89.1599	467.391	-3.74356	6495	25.8055
						10	25.8022	89.1599	467.391	-3.74356	6510	25.8055
						10	25.8022	89.1599	467.391	-3.74356	6525	25.8055
						10	25.8022	89.1599	467.391	-3.74356	6540	25.8055
						10	25.8022	89.1599	467.391	-3.74356	6555	25.8054
						10	25.8022	89.1599	467.391	-3.74356	6570	25.8054
						10	25.8022	89.1599	467.391	-3.74356	6585	25.8054
						10	25.8022	89.1599	467.391	-3.74356	6600	25.8054
						10	25.8022	89.1599	467.391	-3.74356	6615	25.8053
						10	25.8022	89.1599	467.391	-3.74356	6630	25.8053
						10	25.8022	89.1599	467.391	-3.74356	6645	25.8053
						10	25.8022	89.1599	467.391	-3.74356	6660	25.8052
						10	25.8022	89.1599	467.391	-3.74356	6675	25.8052
						10	25.8022	89.1599	467.391	-3.74356	6690	25.8052
						10	25.8022	89.1599	467.391	-3.74356	6705	25.8052
						10	25.8022	89.1599	467.391	-3.74356	6720	25.8051
						10	25.8022	89.1599	467.391	-3.74356	6735	25.8051
						10	25.8022	89.1599	467.391	-3.74356	6750	25.8051
						10	25.8022	89.1599	467.391	-3.74356	6765	25.8051
						10	25.8022	89.1599	467.391	-3.74356	6780	25.805
						10	25.8022	89.1599	467.391	-3.74356	6795	25.805
						10	25.8022	89.1599	467.391	-3.74356	6810	25.805
						10	25.8022	89.1599	467.391	-3.74356	6825	25.805
						10	25.8022	89.1599	467.391	-3.74356	6840	25.805
						10	25.8022	89.1599	467.391	-3.74356	6855	25.8049
						10	25.8022	89.1599	467.391	-3.74356	6870	25.8049
						10	25.8022	89.1599	467.391	-3.74356	6885	25.8049
						10	25.8022	89.1599	467.391	-3.74356	6900	25.8049
						10	25.8022	89.1599	467.391	-3.74356	6915	25.8048
						10	25.8022	89.1599	467.391	-3.74356	6930	25.8048
						10	25.8022	89.1599	467.391	-3.74356	6945	25.8048
						10	25.8022	89.1599	467.391	-3.74356	6960	25.8048
						10	25.8022	89.1599	467.391	-3.74356	6975	25.8048
						10	25.8022	89.1599	467.391	-3.74356	6990	25.8047
						10	25.8022	89.1599	467.391	-3.74356	7005	25.8047
						10	25.8022	89.1599	467.391	-3.74356	7020	25.8047
						10	25.8022	89.1599	467.391	-3.74356	7035	25.8047
						10	25.8022	89.1599	467.391	-3.74356	7050	25.8047
						10	25.8022	89.1599	467.391	-3.74356	7065	25.8046
						10	25.8022	89.1599	467.391	-3.74356	7080	25.8046
						10	25.8022	89.1599	467.391	-3.74356	7095	25.8046
						10	25.8022	89.1599	467.391	-3.74356	7110	25.8046
						10	25.8022	89.1599	467.391	-3.74356	7125	25.8046
						10	25.8022	89.1599	467.391	-3.74356	7140	25.8045
						10	25.8022	89.1599	467.391	-3.74356	7155	25.8045
						10	25.8022	89.1599	467.391	-3.74356	7170	25.8045
						10	25.8022	89.1599	467.391	-3.74356	7185	25.8045
						10	25.8022	89.1599	467.391	-3.74356	7200	25.8045
						10	25.8022	89.1599	467.391	-3.74356	7215	25.8045
						10	25.8022	89.1599	467.391	-3.74356	7230	25.8044
						10	25.8022	89.1599	467.391	-3.74356	7245	25.8044
						10	25.8022	89.1599	467.391	-3.74356	7260	25.8044
						10	25.8022	89.1599	467.391	-3.74356	7275	25.8044
						10	25.8022	89.1599	467.391	-3.74356	7290	25.8044
						10	25.8022	89.1599	467.391	-3.74356	7305	25.8044
						10	25.8022	89.1599	467.391	-3.74356	7320	25.8043
						10	25.8022	89.1599	467.391	-3.74356	7335	25.8043
						10	25.8022	89.1599	467.391	-3.74356	7350	25.8043
						10	25.8022	89.1599	467.391	-3.74356	7365	25.8043
						10	25.8022	89.1599	467.391	-3.74356	7380	25.8043
						10	25.8022	89.1599	467.391	-3.74356	7395	25.8043
						10	25.8022	89.1599	467.391	-3.74356	7410	25.8042
						10	25.8022	89.1599	467.391	-3.74356	7425	25.8042
						10	25.8022	89.1599	467.391	-3.74356	7440	25.8042
						10	25.8022	89.1599	467.391	-3.74356	7455	25.8042
						10	25.8022	89.1599	467.391	-3.74356	7470	25.8042
						10	25.8022	89.1599	467.391	-3.74356	7485	25.8042
						10	25.8022	89.1599	467.391	-3.74356	7500	25.8042
						10	25.8022	89.1599	467.391	-3.74356	7515	25.8041
						10	25.8022	89.1599	467.391	-3.74356	7530	25.8041
						10	25.8022	89.1599	467.391	-3.74356	7545	25.8041
						10	25.8022	89.1599	467.391	-3.74356	7560	25.8041
						10	25.8022	89.1599	467.391	-3.74356	7575	25.8041
						10	25.8022	89.1599	467.391	-3.74356	7590	25.8041
						10	25.8022	89.1599	467.391	-3.74356	7605	25.8041
						10	25.8022	89.1599	467.391	-3.74356	7620	25.804
						10	25.8022	89.1599	467.391	-3.74356	7635	25.804
						10	25.8022	89.1599	467.391	-3.74356	7650	25.804
						10	25.8022	89.1599	467.391	-3.74356	7665	25.804
						10	25.8022	89.1599	467.391	-3.74356	7680	25.804
						10	25.8022	89.1599	467.391	-3.74356	7695	25.804
						10	25.8022	89.1599	467.391	-3.74356	7710	25.804
						10	25.8022	89.1599	467.391	-3.74356	7725	25.804
						10	25.8022	89.1599	467.391	-3.74356	7740	25.8039
						10	25.8022	89.1599	467.391	-3.74356	7755	25.8039
						10	25.8022	89.1599	467.391	-3.74356	7770	25.8039
						10	25.8022	89.1599	467.391	-3.74356	7785	25.8039
						10	25.8022	89.1599	467.391	-3.74356	7800	25.8039
						10	25.8022	89.1599	467.391	-3.74356	7815	25.8039
						10	25.8022	89.1599	467.391	-3.74356	7830	25.8039
						10	25.8022	89.1599	467.391	-3.74356	7845	25.8039
						10	25.8022	89.1599	467.391	-3.74356	7860	25.8038
						10	25.8022	89.1599	467.391	-3.74356	7875	25.8038
						10	25.8022	89.1599	467.391	-3.74356	7890	25.8038
						10	25.8022	89.1599	467.391	-3.74356	7905	25.8038
						10	25.8022	89.1599	467.391	-3.74356	7920	25.8038
						10	25.8022	89.1599	467.391	-3.74356	7935	25.8038
						10	25.8022	89.1599	467.391	-3.74356	7950	25.8038
						10	25.8022	89.1599	467.391	-3.74356	7965	25.8038
						10	25.8022	89.1599	467.391	-3.74356	7980	25.8038
						10	25.8022	89.1599	467.391	-3.74356	7995	25.8037
						10	25.8022	89.1599	467.391	-3.74356	8010	25.8037
						10	25.8022	89.1599	467.391	-3.74356	8025	25.8037
						10	25.8022	89.1599	467.391	-3.74356	8040	25.8037
						10	25.8022	89.1599	467.391	-3.74356	8055	25.8037
						10	25.8022	89.1599	467.391	-3.74356	8070	25.8037
						10	25.8022	89.1599	467.391	-3.74356	8085	25.8037
						10	25.8022	89.1599	467.391	-3.74356	8100	25.8037
						10	25.8022	89.1599	467.391	-3.74356	8115	25.8037
						10	25.8022	89.1599	467.391	-3.74356	8130	25.8036
						10	25.8022	89.1599	467.391	-3.74356	8145	25.8036
						10	25.8022	89.1599	467.391	-3.74356	8160	25.8036
						10	25.8022	89.1599	467.391	-3.74356	8175	25.8036
						10	25.8022	89.1599	467.391	-3.74356	8190	25.8036
						10	25.8022	89.1599	467.391	-3.74356	8205	25.8036
						10	25.8022	89.1599	467.391	-3.74356	8220	25.8036
						10	25.8022	89.1599	467.391	-3.74356	8235	25.8036
						10	25.8022	89.1599	467.391	-3.74356	8250	25.8036
						10	25.8022	89.1599	467.391	-3.74356	8265	25.8036
						10	25.8022	89.1599	467.391	-3.74356	8280	25.8036
						10	25.8022	89.1599	467.391	-3.74356	8295	25.8035
						10	25.8022	89.1599	467.391	-3.74356	8310	25.8035
						10	25.8022	89.1599	467.391	-3.74356	8325	25.8035
						10	25.8022	89.1599	467.391	-3.74356	8340	25.8035
						10	25.8022	89.1599	467.391	-3.74356	8355	25.8035
						10	25.8022	89.1599	467.391	-3.74356	8370	25.8035
						10	25.8022	89.1599	467.391	-3.74356	8385	25.8035
						10	25.8022	89.1599	467.391	-3.74356	8400	25.8035
						10	25.8022	89.1599	467.391	-3.74356	8415	25.8035
						10	25.8022	89.1599	467.391	-3.74356	8430	25.8035
						10	25.8022	89.1599	467.391	-3.74356	8445	25.8035
						10	25.8022	89.1599	467.391	-3.74356	8460	25.8034
						10	25.8022	89.1599	467.391	-3.74356	8475	25.8034
						10	25.8022	89.1599	467.391	-3.74356	8490	25.8034
						10	25.8022	89.1599	467.391	-3.74356	8505	25.8034
						10	25.8022	89.1599	467.391	-3.74356	8520	25.8034
						10	25.8022	89.1599	467.391	-3.74356	8535	25.8034
						10	25.8022	89.1599	467.391	-3.74356	8550	25.8034
						10	25.8022	89.1599	467.391	-3.74356	8565	25.8034
						10	25.8022	89.1599	467.391	-3.74356	8580	25.8034
						10	25.8022	89.1599	467.391	-3.74356	8595	25.8034
						10	25.8022	89.1599	467.391	-3.74356	8610	25.8034
						10	25.8022	89.1599	467.391	-3.74356	8625	25.8034
						10	25.8022	89.1599	467.391	-3.74356	8640	25.8034
						10	25.8022	89.1599	467.391	-3.74356	8655	25.8033
						10	25.8022	89.1599	467.391	-3.74356	8670	25.8033
						10	25.8022	89.1599	467.391	-3.74356	8685	25.8033
						10	25.8022	89.1599	467.391	-3.74356	8700	25.8033
						10	25.8022	89.1599	467.391	-3.74356	8715	25.8033
						10	25.8022	89.1599	467.391	-3.74356	8730	25.8033
						10	25.8022	89.1599	467.391	-3.74356	8745	25.8033
						10	25.8022	89.1599	467.391	-3.74356	8760	25.8033
						10	25.8022	89.1599	467.391	-3.74356	8775	25.8033
						10	25.8022	89.1599	467.391	-3.74356	8790	25.8033
						10	25.8022	89.1599	467.391	-3.74356	8805	25.8033
						10	25.8022	89.1599	467.391	-3.74356	8820	25.8033
						10	25.8022	89.1599	467.391	-3.74356	8835	25.8033
						10	25.8022	89.1599	467.391	-3.74356	8850	25.8033
						10	25.8022	89.1599	467.391	-3.74356	8865	25.8032
						10	25.8022	89.1599	467.391	-3.74356	8880	25.8032
						10	25.8022	89.1599	467.391	-3.74356	8895	25.8032
						10	25.8022	89.1599	467.391	-3.74356	8910	25.8032
						10	25.8022	89.1599	467.391	-3.74356	8925	25.8032
						10	25.8022	89.1599	467.391	-3.74356	8940	25.8032
						10	25.8022	89.1599	467.391	-3.74356	8955	25.8032
						10	25.8022	89.1599	467.391	-3.74356	8970	25.8032
						10	25.8022	89.1599	467.391	-3.74356	8985	25.8032
						10	25.8022	89.1599	467.391	-3.74356	9000	25.8032
						10	25.8022	89.1599	467.391	-3.74356	9015	25.8032
						10	25.8022	89.1599	467.391	-3.74356	9030	25.8032
						10	25.8022	89.1599	467.391	-3.74356	9045	25.8032
						10	25.8022	89.1599	467.391	-3.74356	9060	25.8032
						10	25.8022	89.1599	467.391	-3.74356	9075	25.8032
						10	25.8022	89.1599	467.391	-3.74356	9090	25.8032
						10	25.8022	89.1599	467.391	-3.74356	9105	25.8032
						10	25.8022	89.1599	467.391	-3.74356	9120	25.8031
						10	25.8022	89.1599	467.391	-3.74356	9135	25.8031
						10	25.8022	89.1599	467.391	-3.74356	9150	25.8031
						10	25.8022	89.1599	467.391	-3.74356	9165	25.8031
						10	25.8022	89.1599	467.391	-3.74356	9180	25.8031
						10	25.8022	89.1599	467.391	-3.74356	9195	25.8031
						10	25.8022	89.1599	467.391	-3.74356	9210	25.8031
						10	25.8022	89.1599	467.391	-3.74356	9225	25.8031
						10	25.8022	89.1599	467.391	-3.74356	9240	25.8031
						10	25.8022	89.1599	467.391	-3.74356	9255	25.8031
						10	25.8022	89.1599	467.391	-3.74356	9270	25.8031
						10	25.8022	89.1599	467.391	-3.74356	9285	25.8031
						10	25.8022	89.1599	467.391	-3.74356	9300	25.8031
						10	25.8022	89.1599	467.391	-3.74356	9315	25.8031
						10	25.8022	89.1599	467.391	-3.74356	9330	25.8031
						10	25.8022	89.1599	467.391	-3.74356	9345	25.8031
						10	25.8022	89.1599	467.391	-3.74356	9360	25.8031
						10	25.8022	89.1599	467.391	-3.74356	9375	25.8031
						10	25.8022	89.1599	467.391	-3.74356	9390	25.803
						10	25.8022	89.1599	467.391	-3.74356	9405	25.803
						10	25.8022	89.1599	467.391	-3.74356	9420	25.803
						10	25.8022	89.1599	467.391	-3.74356	9435	25.803
						10	25.8022	89.1599	467.391	-3.74356	9450	25.803
						10	25.8022	89.1599	467.391	-3.74356	9465	25.803
						10	25.8022	89.1599	467.391	-3.74356	9480	25.803
						10	25.8022	89.1599	467.391	-3.74356	9495	25.803
						10	25.8022	89.1599	467.391	-3.74356	9510	25.803
						10	25.8022	89.1599	467.391	-3.74356	9525	25.803
						10	25.8022	89.1599	467.391	-3.74356	9540	25.803
						10	25.8022	89.1599	467.391	-3.74356	9555	25.803
						10	25.8022	89.1599	467.391	-3.74356	9570	25.803
						10	25.8022	89.1599	467.391	-3.74356	9585	25.803
						10	25.8022	89.1599	467.391	-3.74356	9600	25.803
						10	25.8022	89.1599	467.391	-3.74356	9615	25.803
						10	25.8022	89.1599	467.391	-3.74356	9630	25.803
						10	25.8022	89.1599	467.391	-3.74356	9645	25.803
						10	25.8022	89.1599	467.391	-3.74356	9660	25.803
						10	25.8022	89.1599	467.391	-3.74356	9675	25.803
						10	25.8022	89.1599	467.391	-3.74356	9690	25.803
						10	25.8022	89.1599	467.391	-3.74356	9705	25.803
						10	25.8022	89.1599	467.391	-3.74356	9720	25.8029
						10	25.8022	89.1599	467.391	-3.74356	9735	25.8029
						10	25.8022	89.1599	467.391	-3.74356	9750	25.8029
						10	25.8022	89.1599	467.391	-3.74356	9765	25.8029
						10	25.8022	89.1599	467.391	-3.74356	9780	25.8029
						10	25.8022	89.1599	467.391	-3.74356	9795	25.8029
						10	25.8022	89.1599	467.391	-3.74356	9810	25.8029
						10	25.8022	89.1599	467.391	-3.74356	9825	25.8029
						10	25.8022	89.1599	467.391	-3.74356	9840	25.8029
						10	25.8022	89.1599	467.391	-3.74356	9855	25.8029
						10	25.8022	89.1599	467.391	-3.74356	9870	25.8029
						10	25.8022	89.1599	467.391	-3.74356	9885	25.8029
						10	25.8022	89.1599	467.391	-3.74356	9900	25.8029
						10	25.8022	89.1599	467.391	-3.74356	9915	25.8029
						10	25.8022	89.1599	467.391	-3.74356	9930	25.8029
						10	25.8022	89.1599	467.391	-3.74356	9945	25.8029
						10	25.8022	89.1599	467.391	-3.74356	9960	25.8029
						10	25.8022	89.1599	467.391	-3.74356	9975	25.8029
						10	25.8022	89.1599	467.391	-3.74356	9990	25.8029

## Sheet: Extended Data Fig.8d
experiment	cluster (mM)	IC50 (nM)	mean_IC50	sd_IC50
experiment_1	0	933.556	1210.42	202.169
experiment_1	5	511.727	748.865	179.804
experiment_1	10	467.391	569.417	79.1149
experiment_2	0	1208.31	1210.42	202.169
experiment_2	5	708.516	748.865	179.804
experiment_2	10	567.689	569.417	79.1149
experiment_3	0	1290.55	1210.42	202.169
experiment_3	5	905.303	748.865	179.804
experiment_3	10	659.912	569.417	79.1149
experiment_4	0	1409.26	1210.42	202.169
experiment_4	5	869.914	748.865	179.804
experiment_4	10	582.677	569.417	79.1149

## Sheet: Extended Data Fig.8e
B12Br12 (mM)	Kanamycin (mg/mL)	normalized_OD570	mean_norm_OD570	sd_norm_OD570
0	0	100.767	100	1.23958
0	0	100.664	100	1.23958
0	0	98.5699	100	1.23958
1000	0	102.006	100	2.78338
1000	0	101.171	100	2.78338
1000	0	96.8224	100	2.78338
0	2.5	69.5329	70.6541	1.85353
0	2.5	72.7935	70.6541	1.85353
0	2.5	69.6359	70.6541	1.85353
1000	2.5	32.4274	14.0089	16.1761
1000	2.5	7.49	14.0089	16.1761
1000	2.5	2.10941	14.0089	16.1761
500	2.5	13.3601	24.7877	10.1034
500	2.5	28.4678	24.7877	10.1034
500	2.5	32.5353	24.7877	10.1034
750	2.5	4.7086	9.68596	7.85106
750	2.5	18.7365	9.68596	7.85106
750	2.5	5.61274	9.68596	7.85106
0	3	64.3845	68.2744	3.87851
0	3	68.2973	68.2744	3.87851
0	3	72.1414	68.2744	3.87851
1000	3	0.291317	0.463299	0.149447
1000	3	0.537005	0.463299	0.149447
1000	3	0.561574	0.463299	0.149447
500	3	1.40242	9.04801	6.9221
500	3	10.8524	9.04801	6.9221
500	3	14.8892	9.04801	6.9221
750	3	0.90023	0.790638	0.125554
750	3	0.818036	0.790638	0.125554
750	3	0.653646	0.790638	0.125554
0	3.5	53.7788	58.481	6.10452
0	3.5	56.2843	58.481	6.10452
0	3.5	65.3798	58.481	6.10452
1000	3.5	0.291317	0.102955	0.174306
1000	3.5	0.0701966	0.102955	0.174306
1000	3.5	-0.052648	0.102955	0.174306
500	3.5	0.301455	0.383008	0.225426
500	3.5	0.209707	0.383008	0.225426
500	3.5	0.637861	0.383008	0.225426
750	3.5	0.0782807	0.00521865	0.0632736
750	3.5	-0.0313124	0.00521865	0.0632736
750	3.5	-0.0313124	0.00521865	0.0632736
500	0	103.578	100	4.15482
500	0	95.4432	100	4.15482
500	0	100.979	100	4.15482
750	0	92.4929	100	10.4799
750	0	95.5341	100	10.4799
750	0	111.973	100	10.4799
